# Supplementary material for: Site-specific data on herbicide soil retention and ancillary environmental variables
Source: Data Brief. 2019 Nov 2;27:104754. doi: 10.1016/j.dib.2019.104754 (PMC6859227; doi:10.1016/j.dib.2019.104754)
Supplement: Multimedia component 2 [file mmc2.xlsx]

## Sheet: Sheet1
ID_2	X UTM20	Y UTM20	pH	EC	SOC	TN	Mn	Cu	Zn	WHC	Sand	Silt	Clay	Al(Ox)	Fe(Ox)	P	K	Ca	Na	Mg	CEC	Elevation	Tm	pp	TvsPP	Kdg	Kda	Kdg_measured	Kda_measured	Zone (4)
2	603164	6.5769e+06	6.6	0.22	25.98	0.23	259.5	3.7	4.02	29.3	2.3	67	30.8	0.15	0.17	76.26	908.7	2556	25.3	549.6	27.7	100	182	908	0.2	53.94	2.69	Yes	Yes	III
3	596537	6.39052e+06	7.4	0.72	17.29	0.19	177.3	4.2	2.67	28.9	12	66	24			51.52	787.8	1622	255.3	244.8	17.9	87	173	876	0.2			No	No	III
4	595666	6.38048e+06	6.1	0.05	17.43	0.15	185.6	2.7	1.5	27.5	8.6	62.9	28.5			73.39	538.2	2014	9.2	207.6	18	93	172	873	0.2			No	No	III
5	601138	6.35345e+06	6.9	0.04	15.08	0.1	202.5	2.4	0.5	25.4	13.8	57.4	28.8			34.76	624	2162	11.5	363.6	19.9	105	170	866	0.2		2.31	No	Yes	III
6	601798	6.3441e+06	7.4	0.03	17.3	0.14	187.3	2.1	1.48	25.3	13.7	61.1	25.2			29.13	530.4	2016	13.8	488.4	17.6	111	168	867	0.19			No	No	III
7	587501	6.61527e+06	6.7	0.15	16.13	0.17	264	2	0.89	25.4	1.1	65.3	33.6	0.15	0.06	89.03	936	2840	460	288	29	94	185	900	0.21	58.22	2.44	Yes	Yes	III
8	589808	6.593e+06	6.9	0.11	15.24	0.09	218.8	2.3	3.22	25.7	1.6	62.6	35.7			135	897	2720	322	408	28.7	97	183	899	0.2			No	No	III
9	585407	6.57571e+06	6	0.14	12.9	0.14	212	2.4	0.65	23.4	0.6	69.3	30.1	0.16	0.05	37.41	705.9	1938	46	326.4	18.19	100	182	895	0.2	58.15		Yes	No	III
10	584320	6.55257e+06	6.6	0.18	15.74	0.18	201.3	2.2	2.96	25.1	2.8	64.6	32.7			145	1170	2180	299	228	26.5	100	179	889	0.2			No	No	III
11	582796	6.53682e+06	6	0.26	27.03	0.27	272.3	3.1	3.57	33.5	7.8	59	33.2	0.17	0.08	86.99	908.7	2556	25.3	549.6	29.4	108	178	887	0.2	69.95		Yes	No	III
12	578394	6.51483e+06	6	0.14	13.2	0.15	188.9	2.6	1.49	29.3	5.8	68.5	25.6	0.15	0.09	90.98	873.6	1644	29.9	508.8	24.8	103	176	877	0.2	75.44		Yes	No	III
13	583401	6.41546e+06	10	0.69	5.01	0.05	235.6	1.8	0.71	21.8	16.1	73.7	10.2	0.06	0.02	18.81	897	1160	432.4	208.8	10.9	103	172	873	0.2			No	No	III
14	584191	6.39797e+06	5.6	0.17	17.38	0.17	206	2.9	0.84	25.9	10.9	59.8	29.3			87.81	776.1	1654	9.2	460.8	18.3	113	172	869	0.2		4.67	No	Yes	III
15	581920	6.37683e+06	6.7	0.09	15.1	0.14	170.4	2.3	0.98	24.7	14.3	61	24	0.13	0.07	17.17	694.2	2150	29.9	288	16.88	111	171	854	0.2	70.88	3.7	Yes	Yes	III
16	577543	6.35554e+06	8.4	0.3	8.73	0.1	222.5	2	0.05	23.6	19.9	61.8	18.3	0.16	0.1	17.99	752.7	1612	241.5	307.2	15.4	86	170	850	0.2		3.12	No	Yes	III
17	584592	6.33507e+06	6	0.15	25.76	0.2	209.8	3.1	3.76	28	15.8	56.7	27.5			60.11	663	2282	345	355.2	20	111	168	850	0.2		5.9	No	Yes	III
18	580626	6.31724e+06	7.1	0.09	16.14	0.13	208.3	3	2.06	25.4	17.7	44.8	37.5			40.38	819	2390	437	439.2	22.25	112	167	842	0.2	67.23	3.91	Yes	Yes	III
19	562987	6.57348e+06	6.8	0.43	23.76	0.19	205.5	2.5	2.69	25	5.8	63.1	31.2			167.64	780	2136	11.5	355.2	28.5	120	181	877	0.21		4.67	No	Yes	III
20	566036	6.55614e+06	6.4	0.26	13.66	0.14	256.5	2.3	0.31	25.3	5.2	61.5	33.4			74.52	897	2700	299	324	28.8	114	179	877	0.2		3.74	No	Yes	III
21	562334	6.53696e+06	6	0.24	12.6	0.14	202.1	2.3	0.01	24	8.4	61.1	30.5			74.62	928.2	2312	11.5	300	25.88	109	177	866	0.2		3.96	No	Yes	III
22	559370	6.52272e+06	5.8	0.16	13.46	0.16	133.7	3.1	1.24	25.1	3.3	64.4	32.4	0.11	0.12	80.14	873.6	2296	20.7	280.8	22.7	103	176	860	0.2		3.93	No	Yes	III
23	560282	6.49867e+06	6.1	0.59	10.95	0.12	161.2	2.1	3.68	22.6	22.5	56.3	21.2			121.23	557.7	1768	133.4	283.2	13.63	112	175	861	0.2		2.85	No	Yes	III
24	560549	6.48851e+06	5.8	0.22	13.36	0.16	251.9	2.2	2.15	25.8	20.3	55.4	24.3			73.7	846.3	1856	23	242.4	22	111	174	861	0.2		4.33	No	Yes	III
25	564983	6.4607e+06	6.3	0.7	12.68	0.16	216.6	3.2	1.4	25.2	9.2	67.8	23	0.1	0.1	48.96	897	1680	736	264	22.1	111	173	863	0.2	37.32	2.97	Yes	Yes	III
27	562126	6.41716e+06	6.1	0.09	23.09	0.18	219.6	2.8	2.77	27.3	10.5	65.6	23.9			92.71	900.9	1896	41.4	297.6	17.2	115	170	856	0.2		3.95	No	Yes	III
28	562506	6.397e+06	6.7	0.06	22.12	0.15	177.6	3.3	2.72	28.2	11.1	64.6	24.3			61.13	834.6	2192	71.3	326.4	18	110	170	858	0.2		4.59	No	Yes	III
29	561288	6.37706e+06	6	0.2	17.05	0.15	154.1	5.9	2.21	22.6	21.9	59.5	18.6			65.11	807.3	1808	71.3	14.4	14.5	117	170	856	0.2		3.29	No	Yes	III
30	558959	6.35641e+06	6.5	0.04	14.2	0.14	172.7	3.1	1.43	25.9	16.8	53.2	30.1			47.12	748.8	2648	39.1	288	25.09	104	169	846	0.2		3.31	No	Yes	III
31	565136	6336920	5.7	0.49	9.62	0.15	142.4	2.3	0.66	24.4	21.6	52.3	26.1			22.8	799.5	1776	73.6	470.4	16.87	107	168	839	0.2		2.74	No	Yes	III
32	561076	6.31787e+06	6.5	0.07	18.02	0.15	122.4	2.6	4.32	26.6	18.4	55.1	26.6	0.16	0.13	42.73	713.7	2304	34.5	379.2	18.47	117	167	830	0.2		3.83	No	Yes	III
33	560454	6.29671e+06	5.8	0.14	12.9	0.11	97.1	2.1	0.21	18.6	31.3	45.4	23.3			11.86	624	1936	34.5	350.4	13.8	124	166	821	0.2		2.38	No	Yes	III
34	561827	6.27781e+06	5.5	0.14	15.79	0.14	221	1.5	1.19	18.4	41.4	39.5	19.1	0.17	0.14	19.12	780	1744	75.9	350.4	14.1	121	165	814	0.2	72.32	2.76	Yes	Yes	IV
35	540132	6.5724e+06	6.8	5.25	17.55	0.15	144.1	4.7	3.59	29.8	2.4	60.2	37.4	0.12	0.14	91.39	702	2540	1932	588	27.7	79	182	863	0.21	81.41		Yes	No	III
36	540066	6.55492e+06	7	0.23	11.06	0.12	185.1	2.4	1.41	19	29.4	47.9	22.7	0.11	0.12	44.57	663	1580	529	292.8	17.6	92	180	859	0.21	23.72	2.33	Yes	Yes	III
37	540780	6.53341e+06	6.2	0.8	16.85	0.19	246.6	3.1	2.4	22.8	6.2	63.8	29.9			69.41	975	2280	506	532.8	24.6	108	178	854	0.21		2.6	No	Yes	III
38	540148	6.52565e+06	6.9	0.47	13.16	0.15	275	3.3	1.29	22.9	11.4	62.4	26.2			34.35	780	2120	759	264	23.4	109	177	851	0.21		2.19	No	Yes	III
39	544374	6.49457e+06	6.4	0.54	18.04	0.16	178.4	2.7	2.76	28.5	9.8	66.2	24	0.13	0.17	82.49	947.7	1348	103.5	392.4	20.43	121	174	849	0.2	54.55		Yes	No	III
40	538352	6.48136e+06	6.6	0.11	7.39	0.12	157.6	2.2	0.64	23.5	28	53	19			26.88	819	1870	299	535.2	14.4	129	173	840	0.21		2.05	No	Yes	III
41	537105	6.46197e+06	6.6	0.1	22.4	0.14	158.7	2.6	1.08	26.5	9.9	64.5	25.6	0.13	0.1	37.92	1006.2	1488	64.4	451.2	17.1	127	172	837	0.21	58.63		Yes	No	III
42	532245	6.44219e+06	6.8	0.43	21.21	0.21	118.2	1.9	4.57	30	10.9	89.1	24			141.06	1177.8	1516	87.4	756	24.86	134	170	829	0.21	64.18		Yes	No	III
43	541745	6.42108e+06	6.2	0.09	16.05	0.13	87	2.3	2.58	20.9	26.8	51.8	21.4	0.14	0.08	91.69	674.7	1792	34.5	292.8	15	129	169	838	0.2	34.82		Yes	No	III
44	539590	6.394e+06	6.6	0.07	10.01	0.14	144.1	2.5	2.37	17.9	36	47.3	16.8	0.12	0.1	42.01	725.4	1392	36.8	360	13.63	124	167	847	0.2	29.67		Yes	No	III
45	548155	6.37399e+06	6.6	0.07	15.44	0.12	144.7	2.5	2.15	20.1	26.4	54	19.6			46.41	764.4	1608	32.2	302.4	14.49	112	168	847	0.2		2.59	No	Yes	III
46	540549	6.35977e+06	7.8	0.04	8.59	0.11	143	3.4	0.74	20.4	26.2	52.1	21.6			8.59	787.8	2040	29.9	412.8	14.9	118	168	840	0.2		2.67	No	Yes	III
47	545163	6.33493e+06	6.8	0.09	20.27	0.15	146.7	2.5	1.72	20.7	27.6	51.7	20.7	0.15	0.11	24.33	756.6	1896	29.9	264	14.27	118	168	827	0.2	42.23	3.5	Yes	Yes	III
48	543884	6.32033e+06	6.1	0.18	13.2	0.13	119.2	1.7	4.51	18.7	33	44.1	22.9	0	0	163.96	1287	1768	299	283.2	16.4	111	168	820	0.2			No	No	III
49	541060	6.29533e+06	5.89	0.1	15.42	0.13	76.7	2.3	0.63	19.2	37.2	41.4	21.4	0.17	0.13	15.64	670.8	1680	32.2	388.8	15.63	125	166	809	0.21	57.94	2.87	Yes	Yes	III
50	534777	6.26775e+06	5.74	0.08	13.01	0.12	95.8	0.3	0.44	12.7	64	20.1	15.9	0.15	0.12	35.06	682.5	1654	29.9	122.4	12.51	123	166	796	0.21	32.52	2.31	Yes	Yes	IV
51	548235	6.25918e+06	5.51	0.16	15.53	0.15	217.1	0.5	1.4	15.7	56.6	22.5	20.9			22.08	682.5	1628	29.9	225.6	13.37	136	164	801	0.2		2.51	No	Yes	IV
54	517735	6.57186e+06	6.7	0.3	12.71	0.14	188.4	0.7	1.39	21.9	11	61.3	27.7			122.87	1092	2400	276	228	25.6	85	181	850	0.21		2.77	No	Yes	III
55	521453	6.55708e+06	6.5	0.15	10.1	0.1	222	1.2	0.01	20	21.8	54.7	23.5			15.54	733.2	2432	34.5	376.8	16.44	104	179	851	0.21		2.24	No	Yes	III
56	518982	6.53915e+06	7.6	0.55	15.6	0.13	211.3	3.7	0.51	27.7	6.9	56.4	36.7			41.81	741	3160	1127	624	28.8	121	177	844	0.21		3.21	No	Yes	III
57	516399	6.52348e+06	7	0.09	13.84	0.14	183.4	1.7	0.94	21.4	11.4	62.2	26.5			59.7	897	2520	299	354	25.5	130	176	837	0.21		3.3	No	Yes	III
58	526722	6.50598e+06	6.9	0.07	14.07	0.15	157.6	1.2	0.58	22.6	6.3	64.3	29.5	0.14	0.1	30.77	858	2020	253	307.2	24.6	106	175	840	0.21		4.17	No	Yes	III
59	521566	6.47941e+06	7.5	0.13	6.68	0.1	195.8	1.3	0.22	18.7	23	51.6	25.4			28.93	663	1544	276	614.4	21.6	141	173	826	0.21		3.73	No	Yes	III
60	517748	6.45134e+06	6.5	0.52	14.56	0.14	160.4	1.2	0.47	25.2	11.2	64.5	24.3			41.4	897	2020	322	228	24.3	150	170	817	0.21		4.05	No	Yes	III
62	520818	6.42308e+06	6.2	0.38	16.9	0.15	147.8	2.6	1.41	27.7	2.9	63.6	33.6	0.12	0.2	33.63	1287	1320	506	456	18.4	144	169	815	0.21		4.61	No	Yes	III
63	521616	6.39413e+06	6.7	0.07	14.46	0.14	150.7	1.2	1.8	23.8	19.4	58	22.6			28.21	897	1362	322	596.4	17	138	167	823	0.2		4.75	No	Yes	III
64	523663	6.37458e+06	6.3	0.09	14.03	0.15	126.8	0.9	2.19	20.9	22.5	54.3	23.1			95.47	975	1962	276	162	16.4	133	167	829	0.2		4.25	No	Yes	III
65	522162	6.36189e+06	6.5	0.07	14.2	0.13	157.5	0.7	2.12	18.8	28.8	54.5	16.7			86.68	897	1760	299	356.4	15.2	120	168	824	0.2		3.63	No	Yes	III
66	523948	6.33832e+06	6.3	0.2	9.41	0.11	162.2	0.7	0.15	17.6	29.1	46.8	24.1			63.79	936	1820	345	276	18	115	168	817	0.21		3.97	No	Yes	III
67	522520	6.31597e+06	6.6	0.04	12.06	0.14	95.9	0.8	0.87	17.6	35.2	43.7	21.1			24.64	819	1446	322	229.2	14.8	116	168	810	0.21		4.32	No	Yes	III
68	521853	6.29696e+06	6.8	0.12	8.59	0.12	56.5	0.2	3.29	12.8	56.6	28.6	14.7			83.11	936	1366	299	250.8	13.9	122	168	803	0.21		3.33	No	Yes	IV
69	527007	6.28027e+06	7.2	0.1	8.33	0.13	92.6	0	2.13	12.9	60.3	25.3	14.4			60.41	819	1290	299	223.2	12.3	131	166	797	0.21		3.22	No	Yes	IV
70	515661	6.25966e+06	6.7	0.18	21.39	0.22	188.7	0.5	4.67	17.4	68	19.2	12.7			87.71	1092	1120	299	444	12.7	135	167	785	0.21	23.93	3.23	Yes	Yes	IV
71	521364	6.24221e+06	6.4	0.13	19.21	0.17	158.6	1.3	2.12	21.4	37.8	43.3	18.9			25.25	702	1120	322	456	14.8	125	165	780	0.21		3.43	No	Yes	III
72	519430	6.20879e+06	6.4	0.1	13.85	0.13	274.1	1.1	1.54	20.2	48	30.1	22	0.15	0.2	18.81	507	2246	46	328.8	16.1	122	164	763	0.21	57.68	3.92	Yes	Yes	IV
76	497504	6.59547e+06	6.2	4.56	13.33	0.15	194.7	1.8	3.35	20.9	17.8	69.9	12.3	0.14	0.05	104.67	1014	3740	598	1176	19.13	81	183	844	0.22	201.23	2.55	Yes	Yes	III
77	498859	6.58292e+06	6	6.29	20.75	0.22	184.2	3.3	3.36	28.4	17.3	48.7	34	0.22	0.13	88.32	897	4140	92	1176	28.2	88	182	843	0.22	120.95	4.3	Yes	Yes	III
78	496548	6.55485e+06	7.4	0.09	13.42	0.13	191.3	1.2	1.21	22.3	13.9	61.2	25			84.23	1053	1720	69	504	19.9	120	179	836	0.21		3.57	No	Yes	III
80	502725	6.52289e+06	6.9	0.1	11.02	0.13	162.1	1.5	0.82	18.4	34.9	43.8	21.3			58.47	819	1820	230	276	13.9	142	175	832	0.21		2.78	No	Yes	III
81	504966	6.49675e+06	7	0.17	12.8	0.11	169.2	1.7	0.17	20.7	15.2	61.7	23.1	0.16	0.1	34.45	858	1544	253	614.4	18.4	153	173	823	0.21	64.04	3.15	Yes	Yes	III
82	493626	6.46927e+06	6.8	0.13	17.01	0.19	175.7	1.8	3.38	23.3	12.7	60.6	26.7			90.36	1053	1940	299	648	14	168	171	805	0.21		3.52	No	Yes	III
83	503025	6.45942e+06	7	0.16	13.29	0.12	191.1	0.5	0.34	18.7	11.8	88.1	0.1	0.14	0.11	35.88	936	1460	299	396	16.3	165	171	807	0.21	38.19	2.66	Yes	Yes	III
84	491399	6.44239e+06	6.9	0.18	18.03	0.16	191.2	1.2	1.62	21.8	18	61.8	20.2			69.61	858	1850	253	424.8	16.4	184	170	787	0.22		3.15	No	Yes	III
85	501034	6.41787e+06	8.6	0.18	5.64	0.08	166.5	0.3	1.06	20	24.1	63	12.9	0.11	0.03	20.65	936	2540	552	592.8	13.4	160	169	783	0.22	2.45	2.16	Yes	Yes	III
86	503837	6.39924e+06	6.2	0.09	18	0.18	188.7	3.7	3.84	33	5.8	57.3	36.9			68.28	1014	2540	368	588	22.1	158	167	790	0.21		2.98	No	Yes	III
87	500937	6.37754e+06	7	0.26	12.55	0.13	98.5	2.1	1.07	21.8	22.8	55.9	21.3	0.15	0.16	68.79	858	1286	299	576	12.2	146	168	798	0.21	23.61	3.03	Yes	Yes	III
88	494749	6.35612e+06	6.2	0.15	12.32	0.1	133.3	0.6	0.78	17.7	31.4	49.6	19			37.31	858	1392	322	360	14.7	146	169	797	0.21			No	No	III
89	500781	6.33392e+06	5.6	0.24	13.32	0.14	100.1	0.4	0.91	20	36.8	44.5	18.8	0.15	0.13	34.14	780	1686	253	282	15.6	122	169	804	0.21	33.77	2.9	Yes	Yes	III
90	490612	6.31577e+06	5.81	0.13	13.9	0.14	135	0	0.52	15.3	51.8	36.2	12			26.27	873.6	1070	85.1	477.6	12.7	129	170	800	0.21			No	No	IV
91	499572	6.29238e+06	6.11	0.43	11.08	0.11	155.4	0.1	0.42	14	62.8	22.8	14.4	0.1	0.09	17.89	819	1362	115	132	11.3	122	169	797	0.21	31.14	2.81	Yes	Yes	IV
92	505460	6.27969e+06	5.93	0.08	10.48	0.1	73	0.5	0.01	12.7	66.5	16.7	16.8			12.37	620.1	1218	6.9	326.4	12.56	125	168	792	0.21			No	No	IV
93	495631	6.25422e+06	5.72	0.13	12.59	0.12	109	1	0.01	13.5	63.6	18.8	17.6			13.19	655.2	1366	29.9	302.4	12.9	127	167	778	0.21		2.56	No	Yes	IV
94	502250	6.22881e+06	6.6	0.09	15.67	0.16	127.1	0.7	2.11	18.1	52.6	31.7	15.7			116.94	920.4	1488	29.9	141.6	16	134	166	765	0.22		2.78	No	Yes	IV
95	500274	6.21332e+06	7.6	0.94	10.17	0.1	152.6	0.7	2.72	16	47.4	35.9	16.7			25.35	546	1904	598	169.2	13.9	124	166	749	0.22			No	No	IV
96	501314	6.20012e+06	7.3	0.38	14.27	0.15	232.8	1.4	0.66	16.2	51.5	30.6	18	0.08	0.17	34.55	819	1930	414	308.4	14.7	129	165	748	0.22	11.14	3.53	Yes	Yes	IV
98	470472	6.68499e+06	6.5	17.85	20.21	0.13	192.4	0.7	1.05	24.3	29.2	57.8	13.1			32.3	858	2160	2392	38.4	20.6	83	193	815	0.24			No	No	III
99	467094	6.6659e+06	7.2	3.52	19.35	0.21	203	2	1.66	17.9	32	47	21	0.12	0.02	130.03	1092	3640	1104	915.6	20.1	103	191	821	0.23	15.18	4.06	Yes	Yes	III
101	480381	6.59698e+06	6.8	0.3	11.17	0.11	299	1.8	0.01	11.9	63.1	25.3	11.7			58.37	585	820	230	312	6.4	87	183	833	0.22			No	No	IV
102	478336	6.58141e+06	7.4	0.26	15.44	0.15	211.6	2.3	1.51	25.7	15.8	55.4	28.8			83	1248	2304	253	692.4	14.4	132	181	832	0.22			No	No	III
103	478089	6.55557e+06	7	0.17	11.12	0.12	176.5	1.7	0.17	20.8	15.6	59.8	24.7			56.12	842.4	2394	11.5	248.4	20.91	142	178	827	0.22			No	No	III
104	472450	6.53122e+06	7.6	0.09	13.32	0.12	176.1	2.1	0.06	20.3	12.9	62.7	24.4			32.4	822.9	2230	11.5	255.6	14	183	175	823	0.21			No	No	III
105	479441	6.52063e+06	7.4	0.1	15.44	0.12	62.4	2.9	1.58	16.3	47.3	30.7	22			26.48	390	2000	276	273.6	10.06	184	175	821	0.21			No	No	IV
106	480566	6.49723e+06	6.9	0.19	14.31	0.12	180.4	1.9	0.29	19.9	14.7	60.9	24.3			53.56	897	2120	345	444	11.19	192	173	813	0.21			No	No	III
108	481352	6.45447e+06	6.6	0.34	21.91	0.18	188.6	3.5	4.63	25.7	19.2	51.6	29.1			48.25	682.5	2396	23	325.2	16.75	195	170	789	0.22			No	No	III
109	480686	6.43379e+06	7.8	0.55	9.35	0.11	106.4	0.8	1.58	21.4	14	61.5	24.5			37.31	1053	1730	943	374.4	16	196	169	775	0.22			No	No	III
110	480717	6.41742e+06	6.6	0.22	16.83	0.17	158.7	2.2	2.85	21.6	23.2	55.2	21.6			80.75	1053	1778	345	519.6	17.4	199	168	760	0.22			No	No	III
111	477387	6.39711e+06	6.2	0.24	13.26	0.14	139.2	1.5	0.54	21.3	23.6	52	24.4			35.27	936	1870	276	535.2	15.6	198	169	760	0.22			No	No	III
112	477024	6.37814e+06	6.6	0.3	15.68	0.13	117.5	2.5	1.44	17.5	28.3	57.6	14.1			34.45	1014	1500	391	504	13	181	169	777	0.22			No	No	III
113	478418	6.35782e+06	6.9	0.1	14.29	0.14	100.2	1.1	0.2	15.7	29.9	51.4	18.7			28.11	936	1380	322	350.4	15.6	160	169	791	0.21			No	No	III
114	480871	6.33761e+06	6.1	0.36	8.55	0.11	138.6	1	0.41	13.7	45.2	42.9	11.8			30.05	858	980	184	576	8.3	147	170	798	0.21			No	No	IV
115	472700	6.31799e+06	5.48	0.09	7.63	0.07	58.1	0.8	0.01	11	66.6	14.9	18.5			14.92	581.1	1178	4.6	132	10.11	153	170	800	0.21			No	No	IV
116	481955	6.29914e+06	6.85	0.18	11.6	0.11	186.4	1	0.67	17.2	42.6	43.8	13.6			24.84	702	1502	154.1	153.6	10.63	130	170	798	0.21			No	No	IV
117	481425	6.26844e+06	6.4	0.13	13.98	0.12	108.8	0.6	0.75	14.9	57.8	24.7	17.5			35.57	780	1728	345	336	12.2	129	170	790	0.22			No	No	IV
118	476135	6.24614e+06	5.48	0.14	12.98	0.12	95.4	0.4	0.29	12.7	63.7	20	16.3			27.91	764.4	1110	20.7	218.4	15.6	131	169	779	0.22			No	No	IV
119	487791	6.23522e+06	6.7	0.17	12.19	0.13	80.1	0	4.03	10.1	70.3	19.2	10.4			41.81	1209	1010	391	238.8	10.8	139	167	763	0.22			No	No	IV
120	479213	6.22009e+06	8.8	1.17	6.86	0.09	210.4	0.4	0.94	17.5	42.6	41.7	15.8			13.08	624	1590	943	153.6	13.6	131	167	739	0.23			No	No	IV
121	478163	6.19793e+06	8.1	0.44	4.88	0.18	164.5	0.5	1.29	9.6	72	15.7	12.3			47.33	819	1358	621	266.4	8	132	167	734	0.23			No	No	IV
123	452453	6.68569e+06	6.3	0.26	13.77	0.16	315.1	2.9	1.94	24.3	11.8	59.2	29			155.78	1092	3008	391	435.6	33	187	190	822	0.23			No	No	III
124	454630	6.65099e+06	6.6	0.24	20.25	0.25	175.3	1.3	1.6	23.2	17	57.4	25.7			49.88	780	3820	345	354	24.6	145	188	814	0.23			No	No	III
125	454258	6.6323e+06	7.1	0.12	6.59	0.07	186.8	0.1	0.39	12.6	52.4	31.3	16.3	0.09	0.03	50.91	702	1868	253	182.4	13.8	119	187	809	0.23	19.64	3.46	Yes	Yes	IV
126	463017	6.61713e+06	7.3	8.22	17.41	0.19	300.9	0.7	0.97	25.3	19.3	53	27.7	0	0	29.95	936	5014	397.9	358.8	35.8	85	186	816	0.23			No	No	III
127	459804	6.59692e+06	7	0.2	10.8	0.09	168.4	1.5	0.01	13.5	42.9	39.9	17.3			22.18	678.6	2160	9.2	110.4	11.71	109	183	814	0.22			No	No	IV
128	459951	6.58136e+06	7.5	0.12	17.26	0.15	318.6	3	1.36	19.6	31.9	44.3	23.8	0.11	0.03	42.42	819	2340	46	482.4	18.4	120	181	814	0.22	40.24	4.09	Yes	Yes	III
129	462476	6.55702e+06	7.2	0.17	14.54	0.19	197.4	2.3	1.33	17.9	41.4	35.2	23.3	0.1	0.05	44.77	881.4	2746	6.9	76.8	15.05	165	178	820	0.22	44.73	3.8	Yes	Yes	III
130	456426	6.52803e+06	6.6	0.26	18.7	0.17	174.7	1.7	0.87	21.7	15.2	58.4	26.4			43.14	1080.3	2520	6.9	354	22.11	222	174	814	0.21			No	No	III
132	462239	6.50027e+06	7.5	0.15	10.13	0.15	205.8	2.1	0.27	19.7	17.4	58.6	24	0.16	0.05	29.34	936	2808	69	476.4	20.8	228	173	807	0.21	30.93	3.3	Yes	Yes	III
133	457981	6.47845e+06	6.8	0.16	13.25	0.13	153.6	2.9	0.02	19	14.1	62.6	23.3			54.38	1084.2	1962	9.2	392.4	20.32	240	172	794	0.22			No	No	III
134	460337	6.45727e+06	7.4	0.09	9.84	0.12	174.7	2.8	0.11	17.8	21.8	59.2	18.9	0.16	0.1	90.16	1170	2266	46	258	17.5	235	171	785	0.22	18.52	3.08	Yes	Yes	III
135	460415	6.43732e+06	7.4	0.1	10.43	0.09	145.2	0.6	0.01	14.9	38.4	48.8	12.8			78.4	1053	1780	46	331.2	13.8	244	169	779	0.22			No	No	IV
136	459340	6.41602e+06	7.2	0.11	8.28	0.11	162.3	0.5	0.01	15.3	30.3	50.3	19.5	0.13	0.08	125.73	819	1868	115	189.6	11.7	229	169	770	0.22	19.94	3.33	Yes	Yes	IV
137	457447	6.40152e+06	6.9	0.15	12.19	0.14	141.9	0.2	2.34	16.8	25	54.8	20.2			62.56	1326	1550	69	331.2	14.9	225	169	771	0.22			No	No	III
138	460815	6.38018e+06	7.2	0.85	13.89	0.15	171.1	2.8	4.36	15.2	45.3	39.9	14.9	0.15	0.05	20.14	1872	3084	667	406.8	17	191	170	778	0.22	2.83	3.55	Yes	Yes	III
139	465852	6.35555e+06	8.2	4.61	10.53	0.11	97.3	1.7	0.9	12.6	47.2	40	12.9			88.52	897	1792	299	204	13	170	170	793	0.21			No	No	IV
140	464229	6.33821e+06	6.7	0.35	11.38	0.13	93.3	0.1	0.01	13.4	45.7	37.2	17.1	0.16	0.12	19.42	819	1376	230	432	10.3	158	170	799	0.21	50.33	3.48	Yes	Yes	IV
141	450953	6.31166e+06	5.59	0.11	13.64	0.13	131.6	1.3	0.01	17.7	48.2	31.4	20.4			39.15	678.6	1596	6.9	279.6	13.2	186	171	806	0.21			No	No	IV
142	465264	6.29665e+06	5.69	0.1	13.38	0.11	91.8	0.6	1.08	14.9	59.6	40.4	12.9	0.15	0.13	36.49	768.3	1102	4.6	319.2	12.35	146	170	802	0.21	26.5	4.33	Yes	Yes	IV
143	460322	6.27595e+06	5.45	0.12	11.26	0.12	83.2	0.6	0.47	13	67.9	22.8	9.2			29.24	694.2	1238	4.6	146.4	10.68	148	171	798	0.21			No	No	IV
144	456056	6.25856e+06	5.37	0.16	10.41	0.1	110.2	0.8	0.09	11.5	65.5	23.7	10.8	0.11	0.15	10.84	569.4	1086	16.1	134.4	8.49	136	171	795	0.22	40.59		Yes	No	IV
145	459851	6.23813e+06	6.8	1.61	9.01	0.09	155.1	0.7	0.78	10.9	63.2	36.8	12			35.06	678.6	906	333.5	224.4	8.3	137	170	796	0.21			No	No	IV
146	460985	6.2183e+06	6.2	0.11	12.09	0.11	106.7	0.6	3.62	13.2	57.5	26.6	15.9	0.15	0.14	69.82	936	1366	299	250.8	12.4	146	168	759	0.22	30.24		Yes	No	IV
147	460562	6.19827e+06	6.3	0.11	13.53	0.13	119.4	0.6	1.59	14.5	55.1	27.7	17.2			15.64	702	1504	253	532.8	11.8	143	168	737	0.23			No	No	IV
148	456152	6.17543e+06	6.9	0.11	11.63	0.12	94.8	0.6	0.84	14.5	53.2	28.4	18.3	0.13	0.12	18.4	596.7	1288	6.9	292.8	10	138	166	724	0.23	27.96		Yes	No	IV
149	459156	6.15988e+06	6.1	0.15	11.67	0.12	183.5	0	1.18	15.9	50	32.4	17.6			15.64	666.9	1248	23	172.8	10.79	137	166	716	0.23			No	No	IV
150	448405	6.14593e+06	7.7	0.3	18.89	0.24	213.5	1.2	2.85	26.7	29.7	46.8	23.6	0.19	0.09	18.4	741	2156	276	1288.8	20.2	113	166	705	0.24	11.88		Yes	No	III
151	429559	6.7131e+06	7.6	0.28	22.07	0.24	105.3	1.2	0.01	20.9	45.7	35.3	19.1	0.23	0.03	3.68	546	3240	345	250.8	17.6	629	173	774	0.22	11.63		Yes	No	II
152	431144	6.69367e+06	6.8	0.13	12.78	0.15	312.6	1.8	1.21	27.3	12.4	56.2	31.5	0.16	0.05	79.94	624	1554	276	435.6	24.6	370	182	822	0.22	65.27	2.64	Yes	Yes	III
153	441062	6.67505e+06	6.9	0.19	12.8	0.14	306.7	2.8	0.63	22.8	13.6	61.5	25			28.62	936	1026	299	655.2	31.1	231	187	814	0.23			No	No	III
154	433489	6.65624e+06	6.7	0.26	15.23	0.18	207.7	0.7	1.59	24.7	8.8	64.8	26.5			35.27	897	1378	345	444	24.8	276	183	797	0.23			No	No	III
155	430584	6.63184e+06	6.8	0.24	13.54	0.15	317.2	3	1.58	23.5	15	59.9	25.1			85.46	858	1952	299	67.2	20.2	262	180	782	0.23			No	No	III
156	439114	6.61677e+06	7.2	0.27	17.06	0.19	210.3	1	8.44	23.2	13.8	63.7	22.5			23.51	819	1378	345	444	18.96	189	181	793	0.23			No	No	III
157	439227	6.59682e+06	6.6	0.15	13.12	0.17	209.5	0.7	0.55	22.5	13.5	58.9	27.6			10.32	1209	2460	322	475.2	29.2	186	180	796	0.23			No	No	III
158	444384	6.57218e+06	6.7	0.22	13.73	0.18	194.2	0.9	0.44	23	17.1	58	24.9			51.11	967.2	2616	4.6	325.2	20.33	195	178	807	0.22			No	No	III
159	439455	6.55693e+06	6.7	0.21	12.72	0.15	206.7	1.3	0.01	23.2	11.1	60.1	28.8			37.31	955.5	2808	4.6	282	22.9	221	176	803	0.22			No	No	III
160	439488	6.53481e+06	7	0.09	15.38	0.15	285.9	1.4	0.32	21.9	13.2	61.5	25.3			46.61	897	2600	322	387.6	24.9	227	174	806	0.22			No	No	III
161	442483	6.52124e+06	7.4	0.17	14.37	0.11	180.1	1.5	0.01	19.8	15.3	59.7	25.1			36.6	889.2	2528	18.4	230.4	22.27	254	173	804	0.22			No	No	III
162	437739	6.50229e+06	7.2	0.18	13.27	0.15	167.8	0.7	0.01	20.7	18.2	58.5	23.2			48.55	936	1840	138	288	20.9	286	173	796	0.22			No	No	III
163	437197	6.47625e+06	6.6	0.31	14.8	0.13	140.4	1.1	0.32	18.8	23.4	53.4	23.2			32.51	912.6	1884	13.8	360	19.96	280	172	788	0.22			No	No	III
164	440689	6.45939e+06	7	0.1	10.4	0.14	129.5	1.1	0.11	18.1	23.1	53.4	23.5			24.02	783.9	2038	6.9	312	15.08	279	171	786	0.22			No	No	III
165	440151	6.43722e+06	6.8	0.09	12.62	0.1	93.4	5.6	0.24	26.7	39.5	47.4	13			13.9	663	2228	92	622.8	17.2	284	169	783	0.22			No	No	III
166	436268	6.42202e+06	6.6	0.13	17.44	0.13	151.2	1.7	0.53	20.6	26.4	52.5	21.1			40.68	741	1880	299	483.6	25.6	281	169	784	0.22			No	No	III
167	443078	6.39861e+06	6.8	0.32	17.74	0.17	142.6	1	1.67	18.9	36.6	45.9	17.5			86.99	1248	1698	253	404.4	15.9	241	170	779	0.22			No	No	III
168	435864	6.37922e+06	6.35	0.12	9.28	0.08	75.9	1.1	0.01	13.1	47.1	38.4	14.4			12.88	741	1892	4.6	218.4	7.78	241	170	790	0.22			No	No	IV
169	446603	6.35788e+06	6.03	0.1	8.1	0.09	84.8	1	0.01	12.6	94.8	0	5.2			11.76	651.3	1456	4.6	241.2	8.67	209	170	795	0.21			No	No	IV
170	442929	6.34352e+06	5.71	0.16	10.21	0.09	61.1	0.3	0.01	12.1	62.6	26.5	10.9			27.29	682.5	1036	9.2	314.4	9.71	215	170	803	0.21			No	No	IV
171	439492	6.31808e+06	5.71	0.07	8.38	0.08	45.7	0.3	0.01	10	80.5	12.8	6.7			14.41	518.7	1110	6.9	172.8	7.34	211	170	809	0.21			No	No	IV
172	431152	6.29751e+06	5.83	0.09	11.75	0.11	82.6	0.6	0.01	14.9	55.9	20	24.1			22.18	760.5	1296	4.6	238.8	8.78	207	171	806	0.21			No	No	IV
173	440485	6.27598e+06	5.5	0.12	7.54	0.09	56.9	0.1	0.45	10.8	72.2	19.8	8			24.12	573.3	1258	4.6	96	7.51	175	171	801	0.21			No	No	IV
174	440099	6.25071e+06	6.42	0.19	8.51	0.08	126	0.3	0.01	12.1	59.7	30.1	10.2			8.59	565.5	922	110.4	224.4	8.58	153	171	793	0.22			No	No	IV
175	443317	6.24437e+06	5.63	0.13	9.49	0.09	103.8	0.7	0.01	12.5	72.8	12.3	15			7.67	639.6	934	9.2	354	10.7	150	171	793	0.22			No	No	IV
176	440968	6.22741e+06	9.2	8	5.31	0.05	255.7	1.1	0.94	16.2	60.4	29.3	10.2			18.3	585	1112	2162	273.6	10.5	137	170	780	0.22			No	No	I
177	438685	6.20664e+06	7.7	5.29	9.93	0.07	231.1	3	0.01	19	49.3	34.9	15.8			109.79	624	1500	1840	928.8	11.1	147	169	754	0.22			No	No	IV
178	440748	6.18117e+06	6.6	0.1	12.74	0.11	94.3	1.2	1.07	15.7	58.8	24.4	16.8			19.42	624	1288	299	292.8	11.4	140	168	728	0.23			No	No	IV
179	435023	6.1515e+06	6.8	0.13	10.89	0.1	76.2	1.7	0.46	13.8	64.6	20.9	14.6			54.07	624	1686	253	253.2	9.5	140	167	706	0.24			No	No	IV
180	445300	6.13319e+06	6.4	0.15	11.13	0.1	118.2	1.8	0.66	17.9	53.9	28.7	17.4			26.88	663	1728	322	336	10.5	127	166	695	0.24			No	No	IV
181	409646	6.71665e+06	8	0.17	20.78	0.21	214.4	2	1.58	19.3	46.2	33.7	20.2			20.34	546	3070	253	348	17.2	648	175	717	0.24			No	No	II
182	414484	6.6916e+06	7.7	0.36	24.71	0.32	136.5	0.4	4.51	13.2	54.7	26.9	18.4			39.5	616.2	3988	4.6	24	15.61	621	172	748	0.23			No	No	II
183	418051	6.67648e+06	6.8	0.31	18.33	0.21	213.8	1.1	1.48	22.1	28.8	43.9	27.4			46.51	507	3004	92	351.6	25.2	462	174	765	0.23			No	No	II
184	414910	6.65606e+06	6.9	0.31	24.22	0.2	216	1.1	1.31	21.9	15.1	58	26.9	0.1	0.05	71.86	858	3380	92	460.8	26.7	442	176	752	0.23	87.23	4.19	Yes	Yes	III
185	415618	6.64203e+06	7.1	0.21	18.31	0.14	192.4	1	0.49	20.6	18.5	56.1	25.4			78.81	780	2400	322	600	19	420	174	753	0.23			No	No	III
186	423667	6.61621e+06	6.2	0.23	17.06	0.06	309.7	1.7	1.58	25.9	10.5	58	31.5	0.11	0.07	83.72	975	2820	276	612	21.5	308	176	773	0.23	95.7	2.91	Yes	Yes	III
187	418240	6.59381e+06	5.9	0.2	17.37	0.17	201.7	0.4	0.63	23.7	17.7	54.5	27.8	0.11	0.06	35.37	741	2600	276	420	26.7	338	172	773	0.22	89.84	3.85	Yes	Yes	III
188	414895	6.57542e+06	7	0.17	17.94	0.15	292.7	1.5	0.45	22.4	10.7	61.9	27.3			63.58	889.2	2844	4.6	244.8	21.22	362	169	780	0.22		4.02	No	Yes	III
189	408416	6.55953e+06	6.9	0.17	24.55	0.22	271.3	1.5	1.52	26.5	10.6	58.1	31.3			58.57	897	3300	92	370.8	28.2	397	166	783	0.21			No	No	III
190	419640	6.53533e+06	6.9	0.34	14.49	0.13	208.2	1.7	0.42	21.1	10.1	62.4	27.5	0.13	0.08	48.96	780	2636	299	510	15.9	314	172	794	0.22	83.9	3.37	Yes	Yes	III
191	418821	6.5179e+06	6.7	0.19	17.06	0.14	210.4	1.1	1.06	19.5	18.9	57.7	23.4			79.02	975	2400	92	600	11.6	327	173	787	0.22			No	No	III
192	419417	6.49694e+06	6.7	0.17	19.5	0.18	194.4	1	2.08	21.7	24.8	53.1	22.1	0.08	0.09	52.34	975	1666	92	302.4	11.7	333	173	777	0.22	15.13	3.73	Yes	Yes	III
193	420262	6.48032e+06	6.9	0.09	15.99	0.11	184.1	1.2	0.19	19.8	17.4	59.2	23.5			28.32	819	1544	207	614.4	17.8	325	173	774	0.22			No	No	III
194	419729	6.45703e+06	6.5	0.11	9.34	0.07	129	1.3	0.01	15.4	28.1	55.6	16.4	0.17	0.05	17.89	663	2160	299	110.4	16	329	170	780	0.22		2.43	No	Yes	IV
195	419886	6.43708e+06	7	0.05	9.58	0.05	123.5	1.6	0.16	10.2	69.3	0	30.7			36.19	312	1260	253	228	9	327	168	785	0.21		2.44	No	Yes	IV
196	422556	6.417e+06	6.7	0.13	13.76	0.1	135.7	2.2	0.01	20.2	35.3	46.6	18.1	0.15	0.09	10.53	585	1980	69	568.8	11.5	308	168	786	0.21	32.52	3.32	Yes	Yes	III
197	424188	6.39425e+06	6.46	0.15	9.92	0.1	157.9	1.4	0.5	17.8	51.6	36.1	12.3			15.95	787.8	1792	9.2	390	12.81	277	170	789	0.22			No	No	IV
198	420123	6.37709e+06	5.99	0.14	13.51	0.12	126.2	1.4	0.76	19.1	46.4	35.1	18.6	0.12	0.13	25.45	663	1288	253	292.8	10	307	169	798	0.21	33.7	3.69	Yes	Yes	IV
199	416998	6.3633e+06	6.93	0.08	7.17	0.07	44.6	0.1	0.01	10	72.9	19.9	7.2			13.39	553.8	866	6.9	115.2	9.49	280	170	803	0.21			No	No	IV
200	425171	6344753	6.19	0.1	12.13	0.12	93.6	0.7	0.29	13.9	64.1	22	13.9	0.1	0.09	13.29	936	1450	6.9	253.2	13.18	257	171	809	0.21	11.22	3.22	Yes	Yes	IV
201	417917	6.32675e+06	6.66	0.15	15.58	0.13	150.3	1.6	27.58	22.6	46.6	38.5	14.9			192.38	1134.9	2076	9.2	230.4	15	283	171	815	0.21			No	No	III
202	423548	6.3122e+06	5.31	0.09	11.77	0.1	65.7	0.2	0.01	12.7	69.1	19.8	11.1	0.11	0.09	33.02	600.6	1116	6.9	184.8	11.9	250	171	811	0.21	23.34	1.62	Yes	Yes	IV
203	420676	6.27707e+06	5.45	0.08	11.75	0.11	89.7	0.4	0.01	13.1	60	26.3	13.6	0.11	0.11	26.68	729.3	1328	6.9	218.4	12.6	209	171	798	0.21	18.01	3.12	Yes	Yes	IV
204	432630	6.25621e+06	5.98	0.5	8.84	0.1	106.1	0.1	0.48	13.3	65.3	20.8	14			16.66	670.8	964	172.5	194.4	10.94	161	171	793	0.22			No	No	IV
205	415060	6.23315e+06	6.3	0.3	10.96	0.11	129.8	1.6	1.12	17.1	55.1	28.7	16.2			122.05	663	1910	138	141.6	13.5	176	171	767	0.22			No	No	IV
206	415499	6.21845e+06	6.2	0.17	10.5	0.1	76.9	0.3	0.64	12.2	68.8	18.4	12.8	0.08	0.11	30.36	663	1672	69	412.8	11	165	170	753	0.23			No	No	IV
207	413075	6.19749e+06	6.3	0.12	7.51	0.07	55.1	0.3	0.01	12.4	71.2	15.5	13.3			20.04	585	1872	299	326.4	11.2	165	169	734	0.23			No	No	IV
208	421888	6.18059e+06	6.2	0.11	7.32	0.11	109.4	1.5	0.78	13.9	66.3	18.2	15.5	0.09	0.12	17.68	585	2328	299	336	12.6	152	169	724	0.23	14.43	1.9	Yes	Yes	IV
209	414970	6.15671e+06	6.4	0.09	6.49	0.09	70.8	1	0.01	12.2	73	14.8	12.2	0.08	0.09	34.45	624	1804	253	132	11.2	145	168	703	0.24			No	No	IV
210	415114	6.13635e+06	6.4	0.16	12.67	0.15	87.9	0.6	2	15.1	62.3	24.6	13.1	0.1	0.12	56.73	858	1400	368	336	13.1	145	167	692	0.24	13.48	1.26	Yes	Yes	IV
211	393547	6.71991e+06	7.7	0.28	20.71	0.2	223.6	3.7	0.76	19.3	49.6	15.9	34.6			15.54	390	2034	299	210	15.7	447	187	667	0.28			No	No	II
212	401410	6.69074e+06																				757	169	707	0.24			No	No
213	400510	6.67386e+06	7.3	0.18	26.54	0.27	115.5	2.2	0.81	18.2	39.9	35.8	24.3			6.03	390	4128	322	232.8	19.16	864	168	708	0.24			No	No	II
214	388211	6.65791e+06	7.4	0.15	13.13	0.12	95.9	0.8	0.01	9.6	62.2	22.9	14.9	0.06	0.04	8.08	273	2820	276	186	9.95	911	156	680	0.23	4.3		Yes	No	II
215	397695	6.63641e+06	6.8	0.38	23.79	0.21	179.7	2.3	0.01	20.2	16	55.4	28.6			3.88	663	4220	253	439.2	24.4	648	165	703	0.23			No	No	II
216	401700	6.6165e+06	7.2	0.34	15.48	0.18	205.3	2	0.49	19.3	26.5	49.4	24.1			70.63	971.1	2912	11.5	480	20.48	494	166	724	0.23			No	No	III
217	398072	6.59651e+06	6.1	0.29	25.94	0.3	153.7	1.8	2.06	20.4	24.1	49	26.9			2.56	741	2780	322	360	22.3	551	158	735	0.21			No	No	II
218	398262	6.57656e+06	6.9	0.16	15.61	0.1	169.4	1.6	0.09	16.4	34.9	42.4	22.7			14.11	507	1740	276	168	13.9	533	157	755	0.21			No	No	II
219	391757	6.55863e+06	6.5	0.22	21.55	0.15	202	2	1.24	24.5	7.6	56.3	36.1			71.25	819	3100	230	366	22.5	531	156	760	0.21			No	No	III
220	399063	6.54112e+06	7.3	0.15	10.15	0.1	199.4	2.3	1.07	19.2	17.8	59	23.1			33.94	819	2860	253	144	18	317	168	784	0.21			No	No	III
221	402114	6.51616e+06	6.4	0.07	15.65	0.16	178.2	1.8	0.88	22.7	13.9	59.2	26.9			34.35	819	2620	299	384	20.9	377	173	762	0.23			No	No	III
222	399185	6.49821e+06	7	0.17	11.19	0.1	304.1	2.1	0.64	19	21.8	53.8	24.4			34.35	702	2280	299	282	16.4	383	174	741	0.23			No	No	III
223	393818	6.47395e+06	6.9	0.09	11.32	0.11	209.6	1.9	0.15	18.5	19.1	60	21			52.85	1006.2	3520	11.5	240	22.61	410	171	732	0.23			No	No	III
224	390997	6.4563e+06	7.2	0.09	11.75	0.11	123.5	1.7	0.21	16.6	34.6	44.4	21			9.2	702	2360	368	350.4	16.8	444	167	741	0.23			No	No	III
225	399622	6.4369e+06	7	0.18	8.73	0.07	95.3	0.9	0.42	11.6	54.4	30.8	14.9			10.94	546	1512	322	338.4	12.5	389	167	783	0.21			No	No	IV
226	398741	6.41952e+06	5.98	0.13	11.23	0.1	121.5	1.6	0.01	18.9	36.3	46.8	16.8			22.39	670.8	2204	9.2	266.4	13.5	424	166	771	0.22			No	No	IV
227	406078	6.39942e+06	6.47	0.13	10.69	0.1	123.3	1.3	0.01	16.3	47.3	39.3	13.4			12.16	674.7	1996	9.2	259.2	13.34	389	167	784	0.21			No	No	IV
228	401548	6.3731e+06	6.16	0.07	6.71	0.07	50.9	0.7	0.01	10.1	86.3	9.6	4.1			18.4	530.4	1180	6.9	189.6	8.9	399	167	798	0.21			No	No	IV
229	401702	6.35599e+06	5.88	0.07	7.51	0.08	56.4	0.4	0.01	11.5	69.5	20.6	9.9			10.02	507	992	299	194.4	13.05	332	170	808	0.21			No	No	IV
230	406180	6.34383e+06	5.75	0.06	25.39	0.07	39.5	0	0.01	10.8	70.2	18.8	11			15.23	596.7	992	6.9	194.4	9.52	328	170	818	0.21			No	No	IV
231	407791	6.31741e+06	6	0.08	8.35	0.08	48.4	0.4	0.01	11.9	68.1	20.6	11.2			6.03	612.3	1264	6.9	146.4	9.3	298	171	817	0.21			No	No	IV
232	409015	6.29573e+06	5.86	0.1	8.97	0.1	57.7	0.6	0.01	12.7	61.8	26.7	11.5			13.7	690.3	1252	6.9	187.2	12.36	261	171	806	0.21			No	No	IV
233	401905	6.27937e+06	6.5	0.11	13.91	0.1	87.5	2.3	1.67	15.3	59.9	24.7	15.4			8.59	702	1546	253	292.8	12.9	282	170	794	0.21			No	No	IV
234	401473	6.2559e+06	6.3	0.08	10.69	0.1	128.5	1.5	0.93	17.7	58.1	26	16			10.73	858	1220	345	265.2	13.3	223	170	777	0.22			No	No	IV
235	398589	6.2359e+06	9.6	2.01	6.84	0.06	150.5	1.8	0.66	13.6	57.9	29.3	12.8			66.24	741	1488	1426	223.2	10.3	189	171	754	0.23			No	No	I
236	402509	6.21263e+06	7.5	0.12	10.78	0.1	108	1.4	0.15	16.1	59.8	23.2	17			32.3	741	964	276	194.4	11.4	180	170	737	0.23			No	No	IV
237	393127	6.19588e+06	6.2	9.16	7.85	0.08	58.2	1.3	0.01	12	74.3	13.6	12.1			36.49	585	1422	299	184.8	8.8	183	170	716	0.24			No	No	IV
238	400763	6.18151e+06	6.4	10.52	8.8	0.11	95.5	1	0.76	14.5	65.5	19.7	14.8			33.02	741	1644	23	412.8	12.1	170	169	713	0.24			No	No	IV
239	394375	6.15644e+06	6.5	13.17	4.76	0.07	55.5	0.4	0.01	11.3	72.3	18.9	8.8			80.86	624	1092	253	642	9.6	160	169	694	0.24			No	No	IV
240	400352	6.13883e+06	6.6	11.76	5.83	0.07	63.4	0.6	0.01	10.9	64.7	23.2	12.1			27.19	702	1256	299	243.6	10.3	155	168	686	0.24			No	No	IV
241	375837	6.71432e+06	6.5	0.28	24.13	0.21	332.6	0.8	2.65	26.6	28.4	49.2	22.4			23.51	429	3920	322	636	23.3	254	199	603	0.33			No	No	III
1241	381214	6.7093e+06	7.2	0.47	34.42	0.14	278.7	0.7	5.65	19	56.4	38.3	5.3			49.58	429	9740	345	588	17.2	382	192	628	0.31			No	No	I
242	365387	6.69598e+06	6.9	0.55	14.82	0.13	244.7	1.4	0.19	26.4	21.5	51.6	26.9	0.11	0.03	28.01	741	3640	299	915.6	22	738	201	575	0.35	23.43	1.43	Yes	Yes	III
243	388734	6.66733e+06																				830	163	675	0.24			No	No
245	377040	6.63619e+06	7	0.39	21.14	0.18	217.1	1.7	0.94	19.6	41.5	35	23.4			142.29	702	3520	299	334.8	22.1	755	152	659	0.23		2.22	No	Yes	II
246	382613	6.61902e+06	6.8	0.15	15.74	0.16	203.4	1.7	0.01	19.7	24.8	49.3	26	0.13	0.05	20.75	702	2528	276	230.4	20.9	726	157	676	0.23	55.91	1.2	Yes	Yes	II
248	379647	6.57448e+06	6.7	0.16	25.13	0.33	58.7	0.3	4.82	16.9	59.7	20.7	19.5	0.08	0.1	30.97	507	3988	253	24	18.5	714	142	713	0.2	15.05	3.35	Yes	Yes	II
249	377952	6.55639e+06	6.9	0.13	27.61	0.32	68.8	0	0.39	15.1	63.5	20.5	16.1	0.13	0.08	51.21	234	2660	299	486	19.4	706	148	717	0.21	14.97	2.97	Yes	Yes	II
250	379859	6.54266e+06	7.01	1.54	17.7	0.19	210.54	2.33	1.92	23	20.94	53.1	26.23			68.67	851.31	2825.43	250.37	402.34	22.02	554	162	728	0.22			No	No	III
251	379913	6.51383e+06	6.9	0.17	17	0.17	186.1	2.6	1.45	25.1	9.7	60.7	29.7			46.61	975	2860	299	144	20.8	508	172	672	0.26			No	No	III
252	378649	6.49654e+06	7	0.12	18.56	0.17	204.4	1.7	1.1	26.8	5.4	67.4	27.2	0.13	0.08	65.73	975	3148	368	168	22.9	477	173	682	0.25	57.47	1.95	Yes	Yes	III
253	378883	6.47659e+06	7.1	0.13	18.66	0.14	210.6	2.2	0.22	23.1	18.9	54.9	26.2	0.13	0.06	22.49	819	2984	345	361.2	21.1	457	172	690	0.25	46.65	1.63	Yes	Yes	III
254	373300	6.45415e+06	7.2	0.11	18.91	0.14	171.7	1.6	0.1	20.8	15.6	59.8	24.7			47.63	663	2970	322	355.2	20.7	560	165	673	0.25			No	No	II
255	379356	6.43668e+06	7.1	0.13	17.43	0.15	258.1	2.6	0.54	26.5	21.1	53.6	25.3			20.24	780	4114	299	588	23.5	434	168	714	0.24			No	No	III
256	376539	6.41917e+06	7.1	0.04	3.2	0.04	47.3	0	0.01	6.3	77.4	15.8	6.7			13.8	195	780	230	103.2	5.3	576	162	707	0.23			No	No	IV
257	374614	6.39468e+06	7.4	0.1	13.09	0.11	94.8	1	0.01	15.9	51.5	36.1	12.4			12.16	585	2500	299	266.4	13.9	657	159	739	0.22		1.76	No	Yes	IV
258	378122	6.37419e+06	7.4	0.07	9.67	0.09	69.7	0.4	0.01	11	68.4	23.1	8.5			42.73	624	1488	4.6	252	11.12	529	164	772	0.21		1.56	No	Yes	IV
259	371612	6.36151e+06	6.4	0.09	16.39	0.13	89.9	1.1	1.01	18.9	47.1	40	12.9			11.96	897	1960	253	435.6	15.6	520	165	779	0.21		2.35	No	Yes	IV
260	383589	6.34123e+06	6.5	0.21	25	0.24	187.6	1.9	4.71	23.9	30.8	41.7	27.5			69.41	1131	3228	322	637.2	22.5	420	169	820	0.21			No	No	III
261	374332	6.31759e+06	6.4	0.1	14.2	0.13	112.6	2.1	1.81	18.7	49.1	31.9	19			39.97	897	1740	276	444	16.5	385	170	804	0.21		2.44	No	Yes	III
262	381633	6.29231e+06	6.7	0.08	9.29	0.08	98.3	0.1	0.76	10	63.4	26.4	10.2			81.67	780	800	299	132	9.1	290	171	787	0.22		1.54	No	Yes	IV
263	384814	6.28295e+06	6.5	0.13	9.39	0.1	59.2	0.6	2.6	8.7	76.2	15.2	8.6			79.53	624	766	11.5	253.2	10.14	272	172	780	0.22			No	No	IV
264	377972	6.25867e+06	6.3	0.14	11.1	0.09	59.2	0.5	1.26	8.9	76.1	11.5	12.4	0.07	0.07	160.9	702	1748	46	147.6	10.7	232	171	755	0.23	6.19		Yes	No	IV
265	378354	6.2415e+06	6.2	0.1	8.48	0.1	64.4	1	0.56	10.2	67.9	18.8	13.3	0.08	0.08	40.99	663	1456	253	422.4	8.3	219	171	739	0.23	12.01		Yes	No	IV
266	385668	6.22391e+06	6	0.11	9.76	0.08	68.4	1.1	0.61	10.1	71.4	15.6	13	0.07	0.08	37.11	507	1524	299	196.8	11.8	199	170	731	0.23	13.91	1.03	Yes	Yes	IV
267	372921	6.2017e+06	6.6	0.09	8.07	0.07	35.2	0.8	0.46	9.7	77.5	10.7	11.8	0.07	0.07	40.58	585	1902	23	33.6	10.4	209	170	696	0.24	8.53	0.99	Yes	Yes	IV
268	373823	6.16851e+06	6.7	0.13	8.96	0.09	94.9	1.5	0.32	12.7	86.1	10.6	3.3			35.69	936	1140	299	258	10.2	177	169	669	0.25			No	No	IV
269	374283	6.15586e+06	6.8	0.12	8.26	0.07	62.7	1.4	0.01	11.4	74.3	17.6	8.2			35.32	780	1120	299	255.6	9.7	185	169	663	0.25			No	No	IV
270	379627	6.13472e+06	7.7	0.19	8.82	0.1	133.3	2.2	0.01	15.2	8.7	58.2	33.2	0.14	0.06	19.07	858	3180	322	360	12.6	175	168	661	0.25	8.54	1	Yes	Yes	III
271	348712	6.71192e+06	7.2	27.1	2.8	0.05	120.4	1.7	0.25	15.6	78.1	15.4	6.4			23.7	351	8978	12351	345.6	12.7	136	208	535	0.39			No	No	I
272	358203	6.7082e+06	6.7	0.27	8.9	0.11	146.9	1.6	1.13	13.7	58.6	31.1	10.3			68.18	546	1900	276	278.4	11	160	206	557	0.37			No	No	I
273	362072	6.6812e+06	7.6	0.18	20.8	0.25	99.6	2.1	0.05	17.2	53.9	29	17.1			11.52	351	3218	345	250.8	16.4	362	196	563	0.35		1.83	No	Yes	I
274	355739	6.65726e+06	8.3	0.14	10.96	0.11	165.1	2.3	2.1	13.6	60.6	27.9	11.5			24.08	546	3806	276	134.4	10	408	194	535	0.36			No	No	I
390	356044	6.6363e+06	7.8	0.21	28.36	0.27	134.9	1.6	1.54	19.9	53.7	29	17.2			15.2	390	5154	322	24	18.7	579	177	576	0.31			No	No	II
276	357028	6.62766e+06	7.7	0.27	21.54	0.28	292	2.5	1.68	22.8	39.8	41.5	18.7	0.09	0.03	47.03	663	3522	253	243.6	19.1	684	168	597	0.28	6.89	1.96	Yes	Yes	II
277	357837	6.59503e+06	7.4	0.24	59.33	0.52	192.9	2	9.84	27.8	56.7	26.6	16.7			15.77	425.1	8196	16.1	192	27.5	1079	140	647	0.22		11.23	No	Yes	II
278	357181	6.57609e+06	7.5	0.17	31.89	0.35	63.7	2	6.97	20	70.4	19.1	10.5			7.37	273	7006	276	486	21.5	1069	138	666	0.21		4.34	No	Yes	II
279	357460	6.55607e+06	7.5	0.16	19.01	0.15	77.5	2.1	7.8	16.1	77.3	20.1	2.6			21.57	156	10320	253	544.8	8.8	911	152	664	0.23			No	No	II
280	357799	6.53511e+06	7	0.15	31.88	0.3	82.5	1.1	1.6	15.3	72.6	15.5	11.8			17.68	195	2700	368	382.8	13.5	744	164	666	0.25			No	No	II
281	363572	6.51553e+06	7.1	0.11	20.89	0.18	203.1	1.8	1.34	21.7	24.2	50.8	25			38.54	780	3004	276	351.6	19.9	651	168	659	0.25			No	No	II
282	366451	6.49415e+06	6.8	0.13	18.22	0.16	118.2	2.7	1.04	17.6	50	32.8	17.1			4.6	429	2500	207	266.4	17	517	173	659	0.26			No	No	II
283	358492	6.47963e+06	7.4	0.23	21.68	0.19	143.1	2.9	0.01	21.5	24.9	48.7	26.4			9.61	546	2820	230	186	22.2	807	156	658	0.24			No	No	II
284	364860	6.45643e+06	7.2	0.12	14.55	0.13	171.9	2.3	0.46	16.9	26.7	48	25.4			44.26	663	1884	276	360	18	592	162	659	0.25		1.28	No	Yes	II
285	352375	6.43724e+06	7.5	0.09	14.56	0.15	158.2	2.8	0.01	22.2	34.4	47.2	18.4	0.11	0.07	10.77	663	1980	207	568.8	19.8	537	168	646	0.26	28.53	0.92	Yes	Yes	II
286	360020	6.41272e+06	7.3	0.12	17.28	0.13	140	2.2	2.75	14.3	58	32.2	9.8			34.18	858	2280	253	433.2	14.5	641	163	688	0.24			No	No	II
287	360640	6.39754e+06	7.4	0.11	12.14	0.1	69.6	2.4	0.01	14.2	42	42.5	15.5			17	546	2280	322	433.2	14.1	729	158	713	0.22			No	No	II
288	363104	6.38045e+06	7.5	0.16	13.2	0.1	77.2	2.6	0.01	13.5	41.5	46.1	12.4			7.46	546	2580	345	355.2	12.1	679	159	738	0.22			No	No	II
289	363949	6.36638e+06	6.8	0.06	9.56	0.09	68.9	2.5	0.01	13.2	49.7	36.6	13.6			14.92	585	2172	322	292.8	13.4	618	162	757	0.21			No	No	IV
290	360297	6.33937e+06	6.7	0.13	16.79	0.13	107.1	2.1	2.22	20.8	45.6	36.3	18			11.04	936	1880	322	663.6	15.3	500	167	776	0.22			No	No	III
291	358907	6.31819e+06	6.6	0.09	10.56	0.13	65.7	0.2	1.9	12.8	60.3	22.9	16.8			69.71	936	1290	299	223.2	12.5	473	167	779	0.21			No	No	IV
292	368024	6.2973e+06	6.2	0.16	15.28	0.17	97.3	1.1	3.77	15.2	48.7	31.9	19.4			78.3	1170	1102	253	250.8	13.5	350	170	779	0.22		1.69	No	Yes	IV
293	356796	6.2816e+06	6.4	0.09	9.52	0.11	111.1	1.7	0.74	15.1	57.2	24.7	18.2	0.09	0.07	166.21	624	800	46	132	14.1	344	169	751	0.23	19.95	1.35	Yes	Yes	IV
294	360841	6.25842e+06	6	0.17	12.47	0.13	104.6	1.4	0.87	16.1	53.7	26.6	19.7			42.93	702	2608	276	435.6	14.7	291	170	734	0.23		1.63	No	Yes	IV
295	357728	6.24326e+06	6.3	0.08	7.15	0.06	32	0.8	0.11	8.2	77	11.6	11.4			39.25	429	2468	46	422.4	10.1	269	170	716	0.24			No	No	IV
296	365059	6.2177e+06	6.4	0.09	7.04	0.06	25	0.7	1.54	5.5	85.5	4	10.5	0.06	0.06	19.93	468	1478	299		8.2	239	169	701	0.24	5.82	1.04	Yes	Yes	IV
297	372915	6.20169e+06	6.8	0.05	6.75	0.06	43.8	0.9	0.94	7.2	79.2	12.4	8.4			55.81	585	1456	230	422.4	8.4	228	170	696	0.24		1.43	No	Yes	IV
298	369233	6.17883e+06	6.7	0.12	7.37	0.07	61.7	1.6	0.31	10.2	76.3	10.5	13.2			36.07	741	1456	299	422.4	9.6	202	169	671	0.25			No	No	IV
299	354127	6.15488e+06	6.7	0.08	5.03	0.06	44.9	1.1	0.3	8.4	78.1	15.4	6.4			49.1	780	1456	322	422.4	9.1	222	168	627	0.27			No	No	IV
300	364634	6.14101e+06	6.5	0.13	4.84	0.07	46.5	0.6	0.01	7.7	78	10.6	11.5			55.81	858	1902	253	33.6	8.1	192	168	635	0.26			No	No	IV
301	322034	6.7222e+06	8	18.84	2.75	0.05	204.1	1.8	0.65	27.3	11.4	44	44.6	0.13	0.04	19.55	741	4298	10856	487.2	21.8	190	208	489	0.43	27.99	1.98	Yes	Yes	I
302	336988	6.70246e+06	7.6	0.6	11.37	0.14	158.3	3.5	0.01	13.2	54.5	33.9	11.6			31.07	624	4036	368	271.2	10.9	232	205	515	0.4			No	No	I
303	342935	6.67862e+06	7.4	0.26	6.74	0.06	121.5	1.4	0.01	8.4	69	21	10			27.48	429	2140	322	338.4	9.6	198	205	521	0.39			No	No	I
304	333942	6.66313e+06	7.9	13.51	5.91	0.06	133.4	2.1	0.01	20.5	33.9	39	27.1	0.08	0.01	0.94	721.5	12084	825.7	424.8	15.5	194	205	508	0.4	12.19	1.06	Yes	Yes	I
305	339487	6.63614e+06	7.4	0.28	17.03	0.17	170.4	1.7	0.01	17.8	49.2	30	20.8			27.01	546	4040	276	600	18.3	419	190	532	0.36		1.31	No	Yes	I
313	351274	6.47736e+06	6.4	0.16	36.05	0.32	155.9	4.3	3.61	34	8.7	58.2	33.2			14.21	741	4928	299	348	29.6	772	161	647	0.25		3.22	No	Yes	II
314	340122	6.45951e+06	6.5	0.27	18.83	0.19	93.4	5.6	0.24	26.7	12.2	52.3	35.5	0.13	0.2	14.62	312	2518	805	622.8	23.1	1113	147	660	0.22	19.35		Yes	No	II
316	358359	6.42292e+06	6.6	0.1	11.37	0.09	150.5	2.1	0.01	14.2	42.4	48.1	9.5			25.02	819	3524	322	429.6	12.4	565	165	667	0.25		0.86	No	Yes	IV
317	348091	6.38684e+06	6.6	0.08	13.23	0.13	98.7	2	0.01	13.1	38.7	47.9	13.4			11.24	741	1920	276	420	13.1	761	157	709	0.22			No	No	II
318	338135	6.37668e+06	6.7	0.07	23.57	0.23	78.7	2	0.01	20.9	38.5	43.4	18.1			5.38	663	2810	345	250.8	17.1	864	152	708	0.21		1.94	No	Yes	II
319	335930	6.35415e+06	6.6	0.1	30.54	0.28	106	3.5	2.86	30.6	23.3	49.1	27.5			44.77	975	2680	299	432	25.2	687	160	724	0.22			No	No	II
320	338758	6.33894e+06	6.7	0.09	17.23	0.16	101.3	2.4	2.67	18.3	35.4	28.2	36.4			38.84	780	2120	299	273.6	15	682	161	736	0.22		1.9	No	Yes	II
321	348478	6.32051e+06	7.4	0.06	10.4	0.11	47.3	1.1	1.42	9.3	78	14.6	7.4			42.83	585	1456	276	422.4	9.5	553	164	760	0.22			No	No	IV
322	343471	6.29297e+06	6.1	0.19	7.53	0.08	77.3	1.8	0.02	14.9	53.1	30.3	16.6	0.09	0.09	24.94	585	1328	322	218.4	11.4	442	166	743	0.22	25.33	1.25	Yes	Yes	IV
324	331110	6.24739e+06	6.7	0.05	7.22	0.07	26.8	0.8	0.32	7.5	81.2	8.8	10			29.13	429	1284	46	277.2	6.9	338	168	688	0.24		1.32	No	Yes	IV
325	342413	6.22685e+06	6.8	0.04	6.58	0.06	44.2	0.9	0.58	8.6	78.2	11.2	10.6	0.06	0.05	34.65	546	1370	253	648	7.1		168	680	0.25		1.45	No	Yes	IV
327	342963	6.19391e+06	6.9	0.05	4.21	0.05	31.8	0.9	0.01	7.1	83.9	9.9	6.2			22.19	585	1182	345	259.2	7.8	258	168	642	0.26			No	No	IV
328	343616	6.17095e+06	6.4	0.08	5.2	0.06	37.5	0.9	0.01	5	86.3	13.7	0	0.05	0.05	33.62	585	638	299	277.2	7.2	239	168	621	0.27	4.68		Yes	No	IV
329	336325	6.16435e+06	6.7	0.12	7.62	0.07	29.8	1.1	0.2	6.6	79.4	0	20.6			49.67	663	896	322	422.4	8.5	250	168	602	0.28		0.86	No	Yes	IV
330	344721	6.13425e+06	7.1	0.09	8.91	0.08	110.6	1.4	0.04	12.1	65.7	0	34.3			40.13	819	1316	276	398.4	13.2	244	166	603	0.28			No	No	IV
333	314937	6.65486e+06	7.3	0.47	6.8	0.08	109.3	1.9	0.02	10.3	63.8	26.7	9.5	0.06	0.01	25.68	429	5880	345	33.6	9.7	210	204	489	0.42	2.38		Yes	No	I
334	326154	6.6284e+06	6.8	0.94	15.35	0.14	162.2	1.8	1.12	14.4	56	28.4	15.6			26.72	507	2720	391	416.4	14	371	193	520	0.37		1.02	No	Yes	I
335	315027	6.61502e+06	7.7	0.23	9.91	0.11	140.3	1.8	1.67	10.2	69.6	18	12.3			30.03	503.1	2160	6.9	38.4	9.64	382	192	514	0.37			No	No	I
336	318723	6.59281e+06	7.5	1.54	14.55	0.16	164.8	2.2	1.56	12.7	61.1	22.9	15.9			32.3	390	4780	529	278.4	12.9	574	180	544	0.33		2.17	No	Yes	I
337	302508	6.57303e+06	7	1.04	19.79	0.22	277.7	3.2	2.23	27.8	23.5	57.8	18.7			34.56	1287	5860	483	669.6	19	702	181	542	0.33			No	No	III
340	310568	6.51714e+06	7.9	0.18	36.13	0.36	107.5	3	0.96	22	42	40.4	17.6			5.95	312	2580	253	355.2	17.7	1425	138	614	0.22			No	No	II
342	316152	6.47461e+06	7.4	0.1	27.07	0.18	287.9	4	0.01	9.6	29.6	46.1	24.3			10.2	702	3380	345	662.4	20.9	903	150	621	0.24		1.76	No	Yes	II
343	304248	6.45988e+06	7.3	0.17	27.94	0.36	172.5	2.6	9.76	13.2	53.2	28.3	18.5	0.1	0.04	83.1	936	5260	276	903.6	15.5	859	174	605	0.29			No	No	II
344	307888	6.43624e+06	7.4	0.08	13.17	0.11	194.8	2.6	0.01	15	43.5	36.9	19.6	0.09	0.04	11.05	312	2156	276	507.6	13.8	786	166	623	0.27	32.69		Yes	No	II
346	326290	6.35854e+06	6.7	0.12	30.5	0.31	124.3	3	1.7	24.2	46.8	52.1	1.1			5.19	585	2500	345	266.4	20.4	805	156	705	0.22		2.39	No	Yes	II
347	323252	6.33301e+06	7.7	0.14	16	0.13	75.5	1.7	2.4	11.7	75	17.7	7.3			5.1	234	2760	391	33.6	13.3	767	156	714	0.22		1.36	No	Yes	II
348	323108	6.3179e+06	6.9	0.1	9.46	0.12	51.2	1	4.38	11.7	79.6	13.4	7			38.84	624	1510	299	80.4	9.6	703	157	718	0.22		0.89	No	Yes	IV
349	323918	6.29647e+06	6.3	0.08	7.07	0.06	31	1.2	0.77	9	75.5	13.4	11.1			16.87	468	1472	230	250.8	7.7	553	162	717	0.23			No	No	IV
350	313421	6.28449e+06	6.4	0.1	7.39	0.16	36.7	0.1	0.2	9.6	75.7	12.8	11.5	0.08	0.06	13.7	663	1872	46	33.6	10.7	509	163	699	0.23	6.34	1.07	Yes	Yes	IV
351	311319	6.25093e+06	6.7	0.06	3.61	0.05	24.7	0.7	0.03	6	83.6	9.2	7.2	0.06	0.06	21.98	507	2970	276	355.2	7.4	384	166	671	0.25	2.32		Yes	No	IV
352	316141	6.23489e+06	6.5	0.16	7.15	0.07	68.3	1.5	0.61	10.9	70.6	17.5	11.9			49.58	546	1902	253	33.6	7.8	346	166	655	0.25			No	No	IV
353	312199	6.21822e+06	6.4	0.11	8.41	0.09	64.4	1	1.23	8.5	77.7	12.2	10.1	0.07	0.06	75.44	663	1402	46	951.6	7.4	338	166	627	0.26	5.25	0.5	Yes	Yes	IV
354	322775	6.19657e+06	6.4	0.06	3.92	0.06	38.3	1.1	0.01	5.3	86.6	7.7	5.7			37.02	507	1154	207	648	7.2	295	167	611	0.27		0.49	No	Yes	IV
355	313315	6.17379e+06	6.5	0.06	5.13	0.06	36.5	0.8	0.25	6.8	83.3	7.1	9.6	0.06	0.07	39.76	546	1456	253	422.4	7.4	289	167	566	0.3		0.39	No	Yes	IV
356	314626	6.15362e+06	6.6	0.04	4.5	0.05	25	1.1	0.29	6.9	83.5	5.1	11.4	0.06	0.07	35.98	468	1456	230	422.4	8.1	281	167	551	0.3	3.72	0.37	Yes	Yes	IV
357	314547	6.13511e+06	6.9	0.08	11.25	0.09	91.7	1.5	0.01	12.2	63.9	23.5	12.6			49.29	585	780	299	103.2	14.1	265	166	546	0.3		1.11	No	Yes	IV
360	303240	6.62064e+06	7.6	0.36	15.17	0.15	193.3	1.8	1.38	14.4	65.3	21.5	13.2			36.17	546	3300	253	492	12.2	327	197	496	0.4			No	No	I
361	292241	6.59405e+06	7.2	0.23	14.56	0.11	200.9	2.6	1.39	16	50.7	29.3	20			40.32	780	3794	299	874.8	15.8	419	192	508	0.38			No	No	I
362	304824	6.58607e+06	7.4	0.18	11.09	0.09	138.6	2.7	0.6	15.7	47.4	38.9	13.6	0.08	0.01	25.4	471.9	5686	9.2	320.4	13.39	536	184	530	0.35			No	No	I
363	299754	6.5541e+06	8.2	0.18	15.53	0.16	81.9	3.1	0.01	15.3	52.6	41.7	5.8			2.83	335.4	6804	6.9	177.6	12.55	727	175	553	0.32			No	No	I
364	299159	6.53665e+06	7.1	0.15	16.22	0.17	127.6	1.7	0.01	17.3	44.7	33.4	21.9	0.09	0.01	4.91	429	7080	207	874.8	15	940	164	569	0.29	2.77	0.99	Yes	Yes	II
365	292274	6.51666e+06	6.6	0.13	11.49	0.1	25	1.1	0.29	6.9	75.1	14.2	10.7			35.98	401.7	3804	6.9	283.2	6.68	1023	161	575	0.28			No	No	IV
366	300316	6.49695e+06	6.2	0.14	10.95	0.13	161.2	2.1	3.68	22.6	19.2	56.8	24	0.08	0.05	121.23	429	1714	253	512.4	14.7	1011	159	593	0.27	10.77		Yes	No	II
367	295007	6.47575e+06	7.7	0.16	15.5	0.15	185.5	3	0.01	19.3	38	47.8	14.3	0.07	0.07	12.28	468	3520	276	804	17.2	685	177	583	0.3			No	No	II
369	295427	6.43704e+06	7.3	0.14	16.29	0.18	113.5	1.3	2.33	14.4	57.6	28.8	13.6			62.98	585	2470	230	360	13.6	546	179	598	0.3			No	No	I
370	300699	6.31562e+06	7.4	0.07	8.79	0.09	30.6	1.1	0.01	8.4	81.8	11.1	7.1			11.14	429	1996	276	259.2	8.3	804	153	683	0.22			No	No	IV
372	256689	6.61053e+06	6.9	5.05	10.08	0.09	161.7	1.3	1.22	12.5	53.6	39	7.4			26.16	429	2740	1403	660	8.6	207	206	461	0.45		0.76	No	Yes	I
373	271612	6.61007e+06	7.1	0.36	12.3	0.12	189.7	2.4	1.16	14.2	51.5	33.9	14.6			38.34	429	4368	299	103.2	13.7	274	202	475	0.43		1.3	No	Yes	I
374	278760	6.59039e+06	6.8	0.37	17.48	0.16	169	1.9	2.46	16.4	58.3	31.3	10.3			36.26	585	1884	299	360	16	444	192	497	0.39			No	No	I
375	273996	6.57316e+06	7.9	0.13	15.03	0.14	92.7	1.7	0.01	11.3	71.4	25.9	2.8			37.11	234	8200	253	600	9.1	681	183	514	0.36		0.93	No	Yes	I
376	284724	6.54488e+06	8	0.15	13.82	0.1	85.4	1.8	0.01	21.1	29.1	55.3	15.6			2.74	234	2280	322	433.2	14.8	1006	162	552	0.29		1.41	No	Yes	II
377	281466	6.52808e+06	7.2	0.11	8.5	0.09	67.2	1.4	0.01	9.1	74.4	18.7	6.9			5.1	234	2224	391	232.8	8.9	1103	157	560	0.28			No	No	IV
378	270532	6.51349e+06	7	0.16	14.78	0.14	147.4	2.2	2.03	14.1	63.7	29.3	7.1			37.3	390	2140	322	408	10	373	194	526	0.37		1.39	No	Yes	I
379	281068	6.49519e+06	7.1	0.13	13.42	0.14	134.9	2.3	2.4	10	68	28	4			53.16	429	1860	299	357.6	9.9	387	192	542	0.35		1.47	No	Yes	I
380	270094	6.47357e+06	8	0.15	8.71	0.09	201.1	2	1.84	17.1	45.8	46.2	8	0.05	0.02	32.58	819	3536	276	408	14.2	399	192	540	0.36		1.14	No	Yes	I
381	277578	6.45492e+06	6.9	0.17	8.13	0.09	124.7	1.8	0.07	10.5	61.1	29.7	9.1			41.83	312	1292	299	408	9.5	457	188	558	0.34		1.09	No	Yes	I
382	257921	6.61037e+06	7	1.73	10.02	0.09	151.6	1.6	1.6	14.3	58.5	33	8.5	0.08	0.03	32.3	624	1900	736	278.4	11.5	212	206	463	0.44	4.43	0.89	Yes	Yes	I
383	246083	6.58947e+06	7.2	0.55	10.5	0.13	191.1	2	1.36	17.1	53	38.5	8.5			42.68	585	2940	368	448.8	13.39	219	205	466	0.44			No	No	I
384	250410	6.57298e+06	7.4	0.94	5.06	0.05	174.6	1	0.21	10.2	62.2	30.6	7.2			24.17	468	1860	943	357.6	7.6	208	205	477	0.43			No	No	I
385	235888	6.5536e+06	7.1	1.18	8.98	0.08	165.8	1.5	0.6	14	55.7	40.2	4			44.29	507	1790	621	507.6	10.5	264	203	473	0.43		1.17	No	Yes	I
386	251686	6.53085e+06	7.5	0.11	6.96	0.06	131.7	1.7	0.01	11.5	64	26.3	9.7	0.05	0.02	40.32	351	1596	322	487.2	9.2	264	201	496	0.41	2.94	1.03	Yes	Yes	I
387	251674	6.51874e+06	7.5	0.09	5.78	0.07	118.1	1.6	0.27	10.5	69.3	23.8	6.9	0	0	36.17	312	2218	345	357.6	9.4	370	201	498	0.4		1.06	No	Yes	I
388	260311	6.50399e+06	7.5	0.14	10.09	0.12	134.9	1.6	0.02	16.1	58.6	31.3	10.1	0.07	0.04	63.08	546	2300	368	528	11.4	284	199	515	0.39		0.9	No	Yes	I
389	244262	6.46847e+06	8	3.68	9.66	0.1	146.9	2.4	1.05	17	58	33.2	8.8			25.31	1053	4800	1633	278.4	13.6	343	195	513	0.38			No	No	I
390	259768	6.55178e+06	7.2	0.83	7.44	0.06	129.9	1.6	5.8	7.3	76.5	15	8.5			56.85	507	2640	299	232.8	6.2	259	202	496	0.41			No	No	II
