# Supplementary material for: Site-specific data on herbicide soil retention and ancillary environmental variables
Source: Data Brief. 2019 Nov 2;27:104754. doi: 10.1016/j.dib.2019.104754 (PMC6859227; doi:10.1016/j.dib.2019.104754)
Supplement: Multimedia component 3 [file mmc3.kml]

<?xml version="1.0" encoding="utf-8" ?>
<kml xmlns="http://www.opengis.net/kml/2.2">
<Document id="root_doc">
<Schema name="dib_soil_adsorption_kml" id="dib_soil_adsorption_kml">
	<SimpleField name="ID_2" type="int"></SimpleField>
	<SimpleField name="X UTM20" type="float"></SimpleField>
	<SimpleField name="Y UTM20" type="float"></SimpleField>
	<SimpleField name="pH" type="string"></SimpleField>
	<SimpleField name="EC" type="string"></SimpleField>
	<SimpleField name="SOC" type="string"></SimpleField>
	<SimpleField name="TN" type="string"></SimpleField>
	<SimpleField name="Mn" type="string"></SimpleField>
	<SimpleField name="Cu" type="string"></SimpleField>
	<SimpleField name="Zn" type="string"></SimpleField>
	<SimpleField name="WHC" type="string"></SimpleField>
	<SimpleField name="Sand" type="string"></SimpleField>
	<SimpleField name="Silt" type="string"></SimpleField>
	<SimpleField name="Clay" type="string"></SimpleField>
	<SimpleField name="Al(Ox)" type="string"></SimpleField>
	<SimpleField name="Fe(Ox)" type="string"></SimpleField>
	<SimpleField name="P" type="string"></SimpleField>
	<SimpleField name="K" type="string"></SimpleField>
	<SimpleField name="Ca" type="string"></SimpleField>
	<SimpleField name="Na" type="string"></SimpleField>
	<SimpleField name="Mg" type="string"></SimpleField>
	<SimpleField name="CEC" type="string"></SimpleField>
	<SimpleField name="Elevation" type="string"></SimpleField>
	<SimpleField name="Tm" type="int"></SimpleField>
	<SimpleField name="pp" type="int"></SimpleField>
	<SimpleField name="TvsPP" type="float"></SimpleField>
	<SimpleField name="Kdg" type="string"></SimpleField>
	<SimpleField name="Kda" type="string"></SimpleField>
	<SimpleField name="Kdg_measured" type="string"></SimpleField>
	<SimpleField name="Kda_measured" type="string"></SimpleField>
	<SimpleField name="Zone (4)" type="string"></SimpleField>
</Schema>
<Folder><name>dib_soil_adsorption_kml</name>
  <Placemark>
	<ExtendedData><SchemaData schemaUrl="#dib_soil_adsorption_kml">
		<SimpleData name="ID_2">2</SimpleData>
		<SimpleData name="X UTM20">603163.55</SimpleData>
		<SimpleData name="Y UTM20">6576899.24</SimpleData>
		<SimpleData name="pH">6.6</SimpleData>
		<SimpleData name="EC">0.22</SimpleData>
		<SimpleData name="SOC">25.98</SimpleData>
		<SimpleData name="TN">0.23</SimpleData>
		<SimpleData name="Mn">259.5</SimpleData>
		<SimpleData name="Cu">3.7</SimpleData>
		<SimpleData name="Zn">4.02</SimpleData>
		<SimpleData name="WHC">29.3</SimpleData>
		<SimpleData name="Sand">2.3</SimpleData>
		<SimpleData name="Silt">67</SimpleData>
		<SimpleData name="Clay">30.8</SimpleData>
		<SimpleData name="Al(Ox)">0.15</SimpleData>
		<SimpleData name="Fe(Ox)">0.17</SimpleData>
		<SimpleData name="P">76.26</SimpleData>
		<SimpleData name="K">908.7</SimpleData>
		<SimpleData name="Ca">2556</SimpleData>
		<SimpleData name="Na">25.3</SimpleData>
		<SimpleData name="Mg">549.6</SimpleData>
		<SimpleData name="CEC">27.7</SimpleData>
		<SimpleData name="Elevation">100</SimpleData>
		<SimpleData name="Tm">182</SimpleData>
		<SimpleData name="pp">908</SimpleData>
		<SimpleData name="TvsPP">0.2</SimpleData>
		<SimpleData name="Kdg">53.94</SimpleData>
		<SimpleData name="Kda">2.69</SimpleData>
		<SimpleData name="Kdg_measured">Yes</SimpleData>
		<SimpleData name="Kda_measured">Yes</SimpleData>
		<SimpleData name="Zone (4)">III</SimpleData>
	</SchemaData></ExtendedData>
      <Point><coordinates>-61.9201109828474,-30.9368280147025</coordinates></Point>
  </Placemark>
  <Placemark>
	<ExtendedData><SchemaData schemaUrl="#dib_soil_adsorption_kml">
		<SimpleData name="ID_2">3</SimpleData>
		<SimpleData name="X UTM20">596537.13</SimpleData>
		<SimpleData name="Y UTM20">6390517.74</SimpleData>
		<SimpleData name="pH">7.4</SimpleData>
		<SimpleData name="EC">0.72</SimpleData>
		<SimpleData name="SOC">17.29</SimpleData>
		<SimpleData name="TN">0.19</SimpleData>
		<SimpleData name="Mn">177.3</SimpleData>
		<SimpleData name="Cu">4.2</SimpleData>
		<SimpleData name="Zn">2.67</SimpleData>
		<SimpleData name="WHC">28.9</SimpleData>
		<SimpleData name="Sand">12</SimpleData>
		<SimpleData name="Silt">66</SimpleData>
		<SimpleData name="Clay">24</SimpleData>
		<SimpleData name="Al(Ox)">.</SimpleData>
		<SimpleData name="Fe(Ox)">.</SimpleData>
		<SimpleData name="P">51.52</SimpleData>
		<SimpleData name="K">787.8</SimpleData>
		<SimpleData name="Ca">1622</SimpleData>
		<SimpleData name="Na">255.3</SimpleData>
		<SimpleData name="Mg">244.8</SimpleData>
		<SimpleData name="CEC">17.9</SimpleData>
		<SimpleData name="Elevation">87</SimpleData>
		<SimpleData name="Tm">173</SimpleData>
		<SimpleData name="pp">876</SimpleData>
		<SimpleData name="TvsPP">0.2</SimpleData>
		<SimpleData name="Kdg">.</SimpleData>
		<SimpleData name="Kda">.</SimpleData>
		<SimpleData name="Kdg_measured">No</SimpleData>
		<SimpleData name="Kda_measured">No</SimpleData>
		<SimpleData name="Zone (4)">III</SimpleData>
	</SchemaData></ExtendedData>
      <Point><coordinates>-61.9710139818464,-32.6186789823038</coordinates></Point>
  </Placemark>
  <Placemark>
	<ExtendedData><SchemaData schemaUrl="#dib_soil_adsorption_kml">
		<SimpleData name="ID_2">4</SimpleData>
		<SimpleData name="X UTM20">595665.51</SimpleData>
		<SimpleData name="Y UTM20">6380483.6</SimpleData>
		<SimpleData name="pH">6.1</SimpleData>
		<SimpleData name="EC">0.05</SimpleData>
		<SimpleData name="SOC">17.43</SimpleData>
		<SimpleData name="TN">0.15</SimpleData>
		<SimpleData name="Mn">185.6</SimpleData>
		<SimpleData name="Cu">2.7</SimpleData>
		<SimpleData name="Zn">1.5</SimpleData>
		<SimpleData name="WHC">27.5</SimpleData>
		<SimpleData name="Sand">8.6</SimpleData>
		<SimpleData name="Silt">62.9</SimpleData>
		<SimpleData name="Clay">28.5</SimpleData>
		<SimpleData name="Al(Ox)">.</SimpleData>
		<SimpleData name="Fe(Ox)">.</SimpleData>
		<SimpleData name="P">73.39</SimpleData>
		<SimpleData name="K">538.2</SimpleData>
		<SimpleData name="Ca">2014</SimpleData>
		<SimpleData name="Na">9.2</SimpleData>
		<SimpleData name="Mg">207.6</SimpleData>
		<SimpleData name="CEC">18</SimpleData>
		<SimpleData name="Elevation">93</SimpleData>
		<SimpleData name="Tm">172</SimpleData>
		<SimpleData name="pp">873</SimpleData>
		<SimpleData name="TvsPP">0.2</SimpleData>
		<SimpleData name="Kdg">.</SimpleData>
		<SimpleData name="Kda">.</SimpleData>
		<SimpleData name="Kdg_measured">No</SimpleData>
		<SimpleData name="Kda_measured">No</SimpleData>
		<SimpleData name="Zone (4)">III</SimpleData>
	</SchemaData></ExtendedData>
      <Point><coordinates>-61.9792749496952,-32.7092569605827</coordinates></Point>
  </Placemark>
  <Placemark>
	<ExtendedData><SchemaData schemaUrl="#dib_soil_adsorption_kml">
		<SimpleData name="ID_2">5</SimpleData>
		<SimpleData name="X UTM20">601138.47</SimpleData>
		<SimpleData name="Y UTM20">6353446.4</SimpleData>
		<SimpleData name="pH">6.9</SimpleData>
		<SimpleData name="EC">0.04</SimpleData>
		<SimpleData name="SOC">15.08</SimpleData>
		<SimpleData name="TN">0.1</SimpleData>
		<SimpleData name="Mn">202.5</SimpleData>
		<SimpleData name="Cu">2.4</SimpleData>
		<SimpleData name="Zn">0.5</SimpleData>
		<SimpleData name="WHC">25.4</SimpleData>
		<SimpleData name="Sand">13.8</SimpleData>
		<SimpleData name="Silt">57.4</SimpleData>
		<SimpleData name="Clay">28.8</SimpleData>
		<SimpleData name="Al(Ox)">.</SimpleData>
		<SimpleData name="Fe(Ox)">.</SimpleData>
		<SimpleData name="P">34.76</SimpleData>
		<SimpleData name="K">624</SimpleData>
		<SimpleData name="Ca">2162</SimpleData>
		<SimpleData name="Na">11.5</SimpleData>
		<SimpleData name="Mg">363.6</SimpleData>
		<SimpleData name="CEC">19.9</SimpleData>
		<SimpleData name="Elevation">105</SimpleData>
		<SimpleData name="Tm">170</SimpleData>
		<SimpleData name="pp">866</SimpleData>
		<SimpleData name="TvsPP">0.2</SimpleData>
		<SimpleData name="Kdg">.</SimpleData>
		<SimpleData name="Kda">2.31</SimpleData>
		<SimpleData name="Kdg_measured">No</SimpleData>
		<SimpleData name="Kda_measured">Yes</SimpleData>
		<SimpleData name="Zone (4)">III</SimpleData>
	</SchemaData></ExtendedData>
      <Point><coordinates>-61.917935041169,-32.9526169845296</coordinates></Point>
  </Placemark>
  <Placemark>
	<ExtendedData><SchemaData schemaUrl="#dib_soil_adsorption_kml">
		<SimpleData name="ID_2">6</SimpleData>
		<SimpleData name="X UTM20">601798.13</SimpleData>
		<SimpleData name="Y UTM20">6344095.95</SimpleData>
		<SimpleData name="pH">7.4</SimpleData>
		<SimpleData name="EC">0.03</SimpleData>
		<SimpleData name="SOC">17.3</SimpleData>
		<SimpleData name="TN">0.14</SimpleData>
		<SimpleData name="Mn">187.3</SimpleData>
		<SimpleData name="Cu">2.1</SimpleData>
		<SimpleData name="Zn">1.48</SimpleData>
		<SimpleData name="WHC">25.3</SimpleData>
		<SimpleData name="Sand">13.7</SimpleData>
		<SimpleData name="Silt">61.1</SimpleData>
		<SimpleData name="Clay">25.2</SimpleData>
		<SimpleData name="Al(Ox)">.</SimpleData>
		<SimpleData name="Fe(Ox)">.</SimpleData>
		<SimpleData name="P">29.13</SimpleData>
		<SimpleData name="K">530.4</SimpleData>
		<SimpleData name="Ca">2016</SimpleData>
		<SimpleData name="Na">13.8</SimpleData>
		<SimpleData name="Mg">488.4</SimpleData>
		<SimpleData name="CEC">17.6</SimpleData>
		<SimpleData name="Elevation">111</SimpleData>
		<SimpleData name="Tm">168</SimpleData>
		<SimpleData name="pp">867</SimpleData>
		<SimpleData name="TvsPP">0.19</SimpleData>
		<SimpleData name="Kdg">.</SimpleData>
		<SimpleData name="Kda">.</SimpleData>
		<SimpleData name="Kdg_measured">No</SimpleData>
		<SimpleData name="Kda_measured">No</SimpleData>
		<SimpleData name="Zone (4)">III</SimpleData>
	</SchemaData></ExtendedData>
      <Point><coordinates>-61.9098420446857,-33.036885026421</coordinates></Point>
  </Placemark>
  <Placemark>
	<ExtendedData><SchemaData schemaUrl="#dib_soil_adsorption_kml">
		<SimpleData name="ID_2">7</SimpleData>
		<SimpleData name="X UTM20">587501.2</SimpleData>
		<SimpleData name="Y UTM20">6615272.45</SimpleData>
		<SimpleData name="pH">6.7</SimpleData>
		<SimpleData name="EC">0.15</SimpleData>
		<SimpleData name="SOC">16.13</SimpleData>
		<SimpleData name="TN">0.17</SimpleData>
		<SimpleData name="Mn">264</SimpleData>
		<SimpleData name="Cu">2</SimpleData>
		<SimpleData name="Zn">0.89</SimpleData>
		<SimpleData name="WHC">25.4</SimpleData>
		<SimpleData name="Sand">1.1</SimpleData>
		<SimpleData name="Silt">65.3</SimpleData>
		<SimpleData name="Clay">33.6</SimpleData>
		<SimpleData name="Al(Ox)">0.15</SimpleData>
		<SimpleData name="Fe(Ox)">0.06</SimpleData>
		<SimpleData name="P">89.03</SimpleData>
		<SimpleData name="K">936</SimpleData>
		<SimpleData name="Ca">2840</SimpleData>
		<SimpleData name="Na">460</SimpleData>
		<SimpleData name="Mg">288</SimpleData>
		<SimpleData name="CEC">29</SimpleData>
		<SimpleData name="Elevation">94</SimpleData>
		<SimpleData name="Tm">185</SimpleData>
		<SimpleData name="pp">900</SimpleData>
		<SimpleData name="TvsPP">0.21</SimpleData>
		<SimpleData name="Kdg">58.22</SimpleData>
		<SimpleData name="Kda">2.44</SimpleData>
		<SimpleData name="Kdg_measured">Yes</SimpleData>
		<SimpleData name="Kda_measured">Yes</SimpleData>
		<SimpleData name="Zone (4)">III</SimpleData>
	</SchemaData></ExtendedData>
      <Point><coordinates>-62.0873140178478,-30.5918749550326</coordinates></Point>
  </Placemark>
  <Placemark>
	<ExtendedData><SchemaData schemaUrl="#dib_soil_adsorption_kml">
		<SimpleData name="ID_2">8</SimpleData>
		<SimpleData name="X UTM20">589808.18</SimpleData>
		<SimpleData name="Y UTM20">6593000.87</SimpleData>
		<SimpleData name="pH">6.9</SimpleData>
		<SimpleData name="EC">0.11</SimpleData>
		<SimpleData name="SOC">15.24</SimpleData>
		<SimpleData name="TN">0.09</SimpleData>
		<SimpleData name="Mn">218.8</SimpleData>
		<SimpleData name="Cu">2.3</SimpleData>
		<SimpleData name="Zn">3.22</SimpleData>
		<SimpleData name="WHC">25.7</SimpleData>
		<SimpleData name="Sand">1.6</SimpleData>
		<SimpleData name="Silt">62.6</SimpleData>
		<SimpleData name="Clay">35.7</SimpleData>
		<SimpleData name="Al(Ox)">.</SimpleData>
		<SimpleData name="Fe(Ox)">.</SimpleData>
		<SimpleData name="P">135</SimpleData>
		<SimpleData name="K">897</SimpleData>
		<SimpleData name="Ca">2720</SimpleData>
		<SimpleData name="Na">322</SimpleData>
		<SimpleData name="Mg">408</SimpleData>
		<SimpleData name="CEC">28.7</SimpleData>
		<SimpleData name="Elevation">97</SimpleData>
		<SimpleData name="Tm">183</SimpleData>
		<SimpleData name="pp">899</SimpleData>
		<SimpleData name="TvsPP">0.2</SimpleData>
		<SimpleData name="Kdg">.</SimpleData>
		<SimpleData name="Kda">.</SimpleData>
		<SimpleData name="Kdg_measured">No</SimpleData>
		<SimpleData name="Kda_measured">No</SimpleData>
		<SimpleData name="Zone (4)">III</SimpleData>
	</SchemaData></ExtendedData>
      <Point><coordinates>-62.0613110326574,-30.7926480062234</coordinates></Point>
  </Placemark>
  <Placemark>
	<ExtendedData><SchemaData schemaUrl="#dib_soil_adsorption_kml">
		<SimpleData name="ID_2">9</SimpleData>
		<SimpleData name="X UTM20">585406.53</SimpleData>
		<SimpleData name="Y UTM20">6575712.38</SimpleData>
		<SimpleData name="pH">6</SimpleData>
		<SimpleData name="EC">0.14</SimpleData>
		<SimpleData name="SOC">12.9</SimpleData>
		<SimpleData name="TN">0.14</SimpleData>
		<SimpleData name="Mn">212</SimpleData>
		<SimpleData name="Cu">2.4</SimpleData>
		<SimpleData name="Zn">0.65</SimpleData>
		<SimpleData name="WHC">23.4</SimpleData>
		<SimpleData name="Sand">0.6</SimpleData>
		<SimpleData name="Silt">69.3</SimpleData>
		<SimpleData name="Clay">30.1</SimpleData>
		<SimpleData name="Al(Ox)">0.16</SimpleData>
		<SimpleData name="Fe(Ox)">0.05</SimpleData>
		<SimpleData name="P">37.41</SimpleData>
		<SimpleData name="K">705.9</SimpleData>
		<SimpleData name="Ca">1938</SimpleData>
		<SimpleData name="Na">46</SimpleData>
		<SimpleData name="Mg">326.4</SimpleData>
		<SimpleData name="CEC">18.19</SimpleData>
		<SimpleData name="Elevation">100</SimpleData>
		<SimpleData name="Tm">182</SimpleData>
		<SimpleData name="pp">895</SimpleData>
		<SimpleData name="TvsPP">0.2</SimpleData>
		<SimpleData name="Kdg">58.15</SimpleData>
		<SimpleData name="Kda">.</SimpleData>
		<SimpleData name="Kdg_measured">Yes</SimpleData>
		<SimpleData name="Kda_measured">No</SimpleData>
		<SimpleData name="Zone (4)">III</SimpleData>
	</SchemaData></ExtendedData>
      <Point><coordinates>-62.1058660084502,-30.9489549767847</coordinates></Point>
  </Placemark>
  <Placemark>
	<ExtendedData><SchemaData schemaUrl="#dib_soil_adsorption_kml">
		<SimpleData name="ID_2">10</SimpleData>
		<SimpleData name="X UTM20">584319.93</SimpleData>
		<SimpleData name="Y UTM20">6552571.38</SimpleData>
		<SimpleData name="pH">6.6</SimpleData>
		<SimpleData name="EC">0.18</SimpleData>
		<SimpleData name="SOC">15.74</SimpleData>
		<SimpleData name="TN">0.18</SimpleData>
		<SimpleData name="Mn">201.3</SimpleData>
		<SimpleData name="Cu">2.2</SimpleData>
		<SimpleData name="Zn">2.96</SimpleData>
		<SimpleData name="WHC">25.1</SimpleData>
		<SimpleData name="Sand">2.8</SimpleData>
		<SimpleData name="Silt">64.6</SimpleData>
		<SimpleData name="Clay">32.7</SimpleData>
		<SimpleData name="Al(Ox)">.</SimpleData>
		<SimpleData name="Fe(Ox)">.</SimpleData>
		<SimpleData name="P">145</SimpleData>
		<SimpleData name="K">1170</SimpleData>
		<SimpleData name="Ca">2180</SimpleData>
		<SimpleData name="Na">299</SimpleData>
		<SimpleData name="Mg">228</SimpleData>
		<SimpleData name="CEC">26.5</SimpleData>
		<SimpleData name="Elevation">100</SimpleData>
		<SimpleData name="Tm">179</SimpleData>
		<SimpleData name="pp">889</SimpleData>
		<SimpleData name="TvsPP">0.2</SimpleData>
		<SimpleData name="Kdg">.</SimpleData>
		<SimpleData name="Kda">.</SimpleData>
		<SimpleData name="Kdg_measured">No</SimpleData>
		<SimpleData name="Kda_measured">No</SimpleData>
		<SimpleData name="Zone (4)">III</SimpleData>
	</SchemaData></ExtendedData>
      <Point><coordinates>-62.1153110483106,-31.1578129614687</coordinates></Point>
  </Placemark>
  <Placemark>
	<ExtendedData><SchemaData schemaUrl="#dib_soil_adsorption_kml">
		<SimpleData name="ID_2">11</SimpleData>
		<SimpleData name="X UTM20">582795.8</SimpleData>
		<SimpleData name="Y UTM20">6536823.17</SimpleData>
		<SimpleData name="pH">6</SimpleData>
		<SimpleData name="EC">0.26</SimpleData>
		<SimpleData name="SOC">27.03</SimpleData>
		<SimpleData name="TN">0.27</SimpleData>
		<SimpleData name="Mn">272.3</SimpleData>
		<SimpleData name="Cu">3.1</SimpleData>
		<SimpleData name="Zn">3.57</SimpleData>
		<SimpleData name="WHC">33.5</SimpleData>
		<SimpleData name="Sand">7.8</SimpleData>
		<SimpleData name="Silt">59</SimpleData>
		<SimpleData name="Clay">33.2</SimpleData>
		<SimpleData name="Al(Ox)">0.17</SimpleData>
		<SimpleData name="Fe(Ox)">0.08</SimpleData>
		<SimpleData name="P">86.99</SimpleData>
		<SimpleData name="K">908.7</SimpleData>
		<SimpleData name="Ca">2556</SimpleData>
		<SimpleData name="Na">25.3</SimpleData>
		<SimpleData name="Mg">549.6</SimpleData>
		<SimpleData name="CEC">29.4</SimpleData>
		<SimpleData name="Elevation">108</SimpleData>
		<SimpleData name="Tm">178</SimpleData>
		<SimpleData name="pp">887</SimpleData>
		<SimpleData name="TvsPP">0.2</SimpleData>
		<SimpleData name="Kdg">69.95</SimpleData>
		<SimpleData name="Kda">.</SimpleData>
		<SimpleData name="Kdg_measured">Yes</SimpleData>
		<SimpleData name="Kda_measured">No</SimpleData>
		<SimpleData name="Zone (4)">III</SimpleData>
	</SchemaData></ExtendedData>
      <Point><coordinates>-62.1299999719249,-31.3000000089782</coordinates></Point>
  </Placemark>
  <Placemark>
	<ExtendedData><SchemaData schemaUrl="#dib_soil_adsorption_kml">
		<SimpleData name="ID_2">12</SimpleData>
		<SimpleData name="X UTM20">578393.83</SimpleData>
		<SimpleData name="Y UTM20">6514829.82</SimpleData>
		<SimpleData name="pH">6</SimpleData>
		<SimpleData name="EC">0.14</SimpleData>
		<SimpleData name="SOC">13.2</SimpleData>
		<SimpleData name="TN">0.15</SimpleData>
		<SimpleData name="Mn">188.9</SimpleData>
		<SimpleData name="Cu">2.6</SimpleData>
		<SimpleData name="Zn">1.49</SimpleData>
		<SimpleData name="WHC">29.3</SimpleData>
		<SimpleData name="Sand">5.8</SimpleData>
		<SimpleData name="Silt">68.5</SimpleData>
		<SimpleData name="Clay">25.6</SimpleData>
		<SimpleData name="Al(Ox)">0.15</SimpleData>
		<SimpleData name="Fe(Ox)">0.09</SimpleData>
		<SimpleData name="P">90.98</SimpleData>
		<SimpleData name="K">873.6</SimpleData>
		<SimpleData name="Ca">1644</SimpleData>
		<SimpleData name="Na">29.9</SimpleData>
		<SimpleData name="Mg">508.8</SimpleData>
		<SimpleData name="CEC">24.8</SimpleData>
		<SimpleData name="Elevation">103</SimpleData>
		<SimpleData name="Tm">176</SimpleData>
		<SimpleData name="pp">877</SimpleData>
		<SimpleData name="TvsPP">0.2</SimpleData>
		<SimpleData name="Kdg">75.44</SimpleData>
		<SimpleData name="Kda">.</SimpleData>
		<SimpleData name="Kdg_measured">Yes</SimpleData>
		<SimpleData name="Kda_measured">No</SimpleData>
		<SimpleData name="Zone (4)">III</SimpleData>
	</SchemaData></ExtendedData>
      <Point><coordinates>-62.1745160394089,-31.4987229816046</coordinates></Point>
  </Placemark>
  <Placemark>
	<ExtendedData><SchemaData schemaUrl="#dib_soil_adsorption_kml">
		<SimpleData name="ID_2">13</SimpleData>
		<SimpleData name="X UTM20">583401.29</SimpleData>
		<SimpleData name="Y UTM20">6415459.43</SimpleData>
		<SimpleData name="pH">10</SimpleData>
		<SimpleData name="EC">0.69</SimpleData>
		<SimpleData name="SOC">5.01</SimpleData>
		<SimpleData name="TN">0.05</SimpleData>
		<SimpleData name="Mn">235.6</SimpleData>
		<SimpleData name="Cu">1.8</SimpleData>
		<SimpleData name="Zn">0.71</SimpleData>
		<SimpleData name="WHC">21.8</SimpleData>
		<SimpleData name="Sand">16.1</SimpleData>
		<SimpleData name="Silt">73.7</SimpleData>
		<SimpleData name="Clay">10.2</SimpleData>
		<SimpleData name="Al(Ox)">0.06</SimpleData>
		<SimpleData name="Fe(Ox)">0.02</SimpleData>
		<SimpleData name="P">18.81</SimpleData>
		<SimpleData name="K">897</SimpleData>
		<SimpleData name="Ca">1160</SimpleData>
		<SimpleData name="Na">432.4</SimpleData>
		<SimpleData name="Mg">208.8</SimpleData>
		<SimpleData name="CEC">10.9</SimpleData>
		<SimpleData name="Elevation">103</SimpleData>
		<SimpleData name="Tm">172</SimpleData>
		<SimpleData name="pp">873</SimpleData>
		<SimpleData name="TvsPP">0.2</SimpleData>
		<SimpleData name="Kdg">.</SimpleData>
		<SimpleData name="Kda">.</SimpleData>
		<SimpleData name="Kdg_measured">No</SimpleData>
		<SimpleData name="Kda_measured">No</SimpleData>
		<SimpleData name="Zone (4)">III</SimpleData>
	</SchemaData></ExtendedData>
      <Point><coordinates>-62.1132239988165,-32.3947739768582</coordinates></Point>
  </Placemark>
  <Placemark>
	<ExtendedData><SchemaData schemaUrl="#dib_soil_adsorption_kml">
		<SimpleData name="ID_2">14</SimpleData>
		<SimpleData name="X UTM20">584191.34</SimpleData>
		<SimpleData name="Y UTM20">6397970.97</SimpleData>
		<SimpleData name="pH">5.6</SimpleData>
		<SimpleData name="EC">0.17</SimpleData>
		<SimpleData name="SOC">17.38</SimpleData>
		<SimpleData name="TN">0.17</SimpleData>
		<SimpleData name="Mn">206</SimpleData>
		<SimpleData name="Cu">2.9</SimpleData>
		<SimpleData name="Zn">0.84</SimpleData>
		<SimpleData name="WHC">25.9</SimpleData>
		<SimpleData name="Sand">10.9</SimpleData>
		<SimpleData name="Silt">59.8</SimpleData>
		<SimpleData name="Clay">29.3</SimpleData>
		<SimpleData name="Al(Ox)">.</SimpleData>
		<SimpleData name="Fe(Ox)">.</SimpleData>
		<SimpleData name="P">87.81</SimpleData>
		<SimpleData name="K">776.1</SimpleData>
		<SimpleData name="Ca">1654</SimpleData>
		<SimpleData name="Na">9.2</SimpleData>
		<SimpleData name="Mg">460.8</SimpleData>
		<SimpleData name="CEC">18.3</SimpleData>
		<SimpleData name="Elevation">113</SimpleData>
		<SimpleData name="Tm">172</SimpleData>
		<SimpleData name="pp">869</SimpleData>
		<SimpleData name="TvsPP">0.2</SimpleData>
		<SimpleData name="Kdg">.</SimpleData>
		<SimpleData name="Kda">4.67</SimpleData>
		<SimpleData name="Kdg_measured">No</SimpleData>
		<SimpleData name="Kda_measured">Yes</SimpleData>
		<SimpleData name="Zone (4)">III</SimpleData>
	</SchemaData></ExtendedData>
      <Point><coordinates>-62.1032620324732,-32.5524610387144</coordinates></Point>
  </Placemark>
  <Placemark>
	<ExtendedData><SchemaData schemaUrl="#dib_soil_adsorption_kml">
		<SimpleData name="ID_2">15</SimpleData>
		<SimpleData name="X UTM20">581920.37</SimpleData>
		<SimpleData name="Y UTM20">6376827.26</SimpleData>
		<SimpleData name="pH">6.7</SimpleData>
		<SimpleData name="EC">0.09</SimpleData>
		<SimpleData name="SOC">15.1</SimpleData>
		<SimpleData name="TN">0.14</SimpleData>
		<SimpleData name="Mn">170.4</SimpleData>
		<SimpleData name="Cu">2.3</SimpleData>
		<SimpleData name="Zn">0.98</SimpleData>
		<SimpleData name="WHC">24.7</SimpleData>
		<SimpleData name="Sand">14.3</SimpleData>
		<SimpleData name="Silt">61</SimpleData>
		<SimpleData name="Clay">24</SimpleData>
		<SimpleData name="Al(Ox)">0.13</SimpleData>
		<SimpleData name="Fe(Ox)">0.07</SimpleData>
		<SimpleData name="P">17.17</SimpleData>
		<SimpleData name="K">694.2</SimpleData>
		<SimpleData name="Ca">2150</SimpleData>
		<SimpleData name="Na">29.9</SimpleData>
		<SimpleData name="Mg">288</SimpleData>
		<SimpleData name="CEC">16.88</SimpleData>
		<SimpleData name="Elevation">111</SimpleData>
		<SimpleData name="Tm">171</SimpleData>
		<SimpleData name="pp">854</SimpleData>
		<SimpleData name="TvsPP">0.2</SimpleData>
		<SimpleData name="Kdg">70.88</SimpleData>
		<SimpleData name="Kda">3.7</SimpleData>
		<SimpleData name="Kdg_measured">Yes</SimpleData>
		<SimpleData name="Kda_measured">Yes</SimpleData>
		<SimpleData name="Zone (4)">III</SimpleData>
	</SchemaData></ExtendedData>
      <Point><coordinates>-62.1255940127429,-32.7433439942917</coordinates></Point>
  </Placemark>
  <Placemark>
	<ExtendedData><SchemaData schemaUrl="#dib_soil_adsorption_kml">
		<SimpleData name="ID_2">16</SimpleData>
		<SimpleData name="X UTM20">577542.57</SimpleData>
		<SimpleData name="Y UTM20">6355541.79</SimpleData>
		<SimpleData name="pH">8.4</SimpleData>
		<SimpleData name="EC">0.3</SimpleData>
		<SimpleData name="SOC">8.73</SimpleData>
		<SimpleData name="TN">0.1</SimpleData>
		<SimpleData name="Mn">222.5</SimpleData>
		<SimpleData name="Cu">2</SimpleData>
		<SimpleData name="Zn">0.05</SimpleData>
		<SimpleData name="WHC">23.6</SimpleData>
		<SimpleData name="Sand">19.9</SimpleData>
		<SimpleData name="Silt">61.8</SimpleData>
		<SimpleData name="Clay">18.3</SimpleData>
		<SimpleData name="Al(Ox)">0.16</SimpleData>
		<SimpleData name="Fe(Ox)">0.1</SimpleData>
		<SimpleData name="P">17.99</SimpleData>
		<SimpleData name="K">752.7</SimpleData>
		<SimpleData name="Ca">1612</SimpleData>
		<SimpleData name="Na">241.5</SimpleData>
		<SimpleData name="Mg">307.2</SimpleData>
		<SimpleData name="CEC">15.4</SimpleData>
		<SimpleData name="Elevation">86</SimpleData>
		<SimpleData name="Tm">170</SimpleData>
		<SimpleData name="pp">850</SimpleData>
		<SimpleData name="TvsPP">0.2</SimpleData>
		<SimpleData name="Kdg">.</SimpleData>
		<SimpleData name="Kda">3.12</SimpleData>
		<SimpleData name="Kdg_measured">No</SimpleData>
		<SimpleData name="Kda_measured">Yes</SimpleData>
		<SimpleData name="Zone (4)">III</SimpleData>
	</SchemaData></ExtendedData>
      <Point><coordinates>-62.170534043276,-32.9356490318857</coordinates></Point>
  </Placemark>
  <Placemark>
	<ExtendedData><SchemaData schemaUrl="#dib_soil_adsorption_kml">
		<SimpleData name="ID_2">17</SimpleData>
		<SimpleData name="X UTM20">584591.65</SimpleData>
		<SimpleData name="Y UTM20">6335073.9</SimpleData>
		<SimpleData name="pH">6</SimpleData>
		<SimpleData name="EC">0.15</SimpleData>
		<SimpleData name="SOC">25.76</SimpleData>
		<SimpleData name="TN">0.2</SimpleData>
		<SimpleData name="Mn">209.8</SimpleData>
		<SimpleData name="Cu">3.1</SimpleData>
		<SimpleData name="Zn">3.76</SimpleData>
		<SimpleData name="WHC">28</SimpleData>
		<SimpleData name="Sand">15.8</SimpleData>
		<SimpleData name="Silt">56.7</SimpleData>
		<SimpleData name="Clay">27.5</SimpleData>
		<SimpleData name="Al(Ox)">.</SimpleData>
		<SimpleData name="Fe(Ox)">.</SimpleData>
		<SimpleData name="P">60.11</SimpleData>
		<SimpleData name="K">663</SimpleData>
		<SimpleData name="Ca">2282</SimpleData>
		<SimpleData name="Na">345</SimpleData>
		<SimpleData name="Mg">355.2</SimpleData>
		<SimpleData name="CEC">20</SimpleData>
		<SimpleData name="Elevation">111</SimpleData>
		<SimpleData name="Tm">168</SimpleData>
		<SimpleData name="pp">850</SimpleData>
		<SimpleData name="TvsPP">0.2</SimpleData>
		<SimpleData name="Kdg">.</SimpleData>
		<SimpleData name="Kda">5.9</SimpleData>
		<SimpleData name="Kdg_measured">No</SimpleData>
		<SimpleData name="Kda_measured">Yes</SimpleData>
		<SimpleData name="Zone (4)">III</SimpleData>
	</SchemaData></ExtendedData>
      <Point><coordinates>-62.0932499941847,-33.1197299695134</coordinates></Point>
  </Placemark>
  <Placemark>
	<ExtendedData><SchemaData schemaUrl="#dib_soil_adsorption_kml">
		<SimpleData name="ID_2">18</SimpleData>
		<SimpleData name="X UTM20">580626</SimpleData>
		<SimpleData name="Y UTM20">6317237.45</SimpleData>
		<SimpleData name="pH">7.1</SimpleData>
		<SimpleData name="EC">0.09</SimpleData>
		<SimpleData name="SOC">16.14</SimpleData>
		<SimpleData name="TN">0.13</SimpleData>
		<SimpleData name="Mn">208.3</SimpleData>
		<SimpleData name="Cu">3</SimpleData>
		<SimpleData name="Zn">2.06</SimpleData>
		<SimpleData name="WHC">25.4</SimpleData>
		<SimpleData name="Sand">17.7</SimpleData>
		<SimpleData name="Silt">44.8</SimpleData>
		<SimpleData name="Clay">37.5</SimpleData>
		<SimpleData name="Al(Ox)">.</SimpleData>
		<SimpleData name="Fe(Ox)">.</SimpleData>
		<SimpleData name="P">40.38</SimpleData>
		<SimpleData name="K">819</SimpleData>
		<SimpleData name="Ca">2390</SimpleData>
		<SimpleData name="Na">437</SimpleData>
		<SimpleData name="Mg">439.2</SimpleData>
		<SimpleData name="CEC">22.25</SimpleData>
		<SimpleData name="Elevation">112</SimpleData>
		<SimpleData name="Tm">167</SimpleData>
		<SimpleData name="pp">842</SimpleData>
		<SimpleData name="TvsPP">0.2</SimpleData>
		<SimpleData name="Kdg">67.23</SimpleData>
		<SimpleData name="Kda">3.91</SimpleData>
		<SimpleData name="Kdg_measured">Yes</SimpleData>
		<SimpleData name="Kda_measured">Yes</SimpleData>
		<SimpleData name="Zone (4)">III</SimpleData>
	</SchemaData></ExtendedData>
      <Point><coordinates>-62.1341720530181,-33.2808999703406</coordinates></Point>
  </Placemark>
  <Placemark>
	<ExtendedData><SchemaData schemaUrl="#dib_soil_adsorption_kml">
		<SimpleData name="ID_2">19</SimpleData>
		<SimpleData name="X UTM20">562987.43</SimpleData>
		<SimpleData name="Y UTM20">6573479.28</SimpleData>
		<SimpleData name="pH">6.8</SimpleData>
		<SimpleData name="EC">0.43</SimpleData>
		<SimpleData name="SOC">23.76</SimpleData>
		<SimpleData name="TN">0.19</SimpleData>
		<SimpleData name="Mn">205.5</SimpleData>
		<SimpleData name="Cu">2.5</SimpleData>
		<SimpleData name="Zn">2.69</SimpleData>
		<SimpleData name="WHC">25</SimpleData>
		<SimpleData name="Sand">5.8</SimpleData>
		<SimpleData name="Silt">63.1</SimpleData>
		<SimpleData name="Clay">31.2</SimpleData>
		<SimpleData name="Al(Ox)">.</SimpleData>
		<SimpleData name="Fe(Ox)">.</SimpleData>
		<SimpleData name="P">167.64</SimpleData>
		<SimpleData name="K">780</SimpleData>
		<SimpleData name="Ca">2136</SimpleData>
		<SimpleData name="Na">11.5</SimpleData>
		<SimpleData name="Mg">355.2</SimpleData>
		<SimpleData name="CEC">28.5</SimpleData>
		<SimpleData name="Elevation">120</SimpleData>
		<SimpleData name="Tm">181</SimpleData>
		<SimpleData name="pp">877</SimpleData>
		<SimpleData name="TvsPP">0.21</SimpleData>
		<SimpleData name="Kdg">.</SimpleData>
		<SimpleData name="Kda">4.67</SimpleData>
		<SimpleData name="Kdg_measured">No</SimpleData>
		<SimpleData name="Kda_measured">Yes</SimpleData>
		<SimpleData name="Zone (4)">III</SimpleData>
	</SchemaData></ExtendedData>
      <Point><coordinates>-62.3404210500108,-30.9705139624435</coordinates></Point>
  </Placemark>
  <Placemark>
	<ExtendedData><SchemaData schemaUrl="#dib_soil_adsorption_kml">
		<SimpleData name="ID_2">20</SimpleData>
		<SimpleData name="X UTM20">566036.41</SimpleData>
		<SimpleData name="Y UTM20">6556136.64</SimpleData>
		<SimpleData name="pH">6.4</SimpleData>
		<SimpleData name="EC">0.26</SimpleData>
		<SimpleData name="SOC">13.66</SimpleData>
		<SimpleData name="TN">0.14</SimpleData>
		<SimpleData name="Mn">256.5</SimpleData>
		<SimpleData name="Cu">2.3</SimpleData>
		<SimpleData name="Zn">0.31</SimpleData>
		<SimpleData name="WHC">25.3</SimpleData>
		<SimpleData name="Sand">5.2</SimpleData>
		<SimpleData name="Silt">61.5</SimpleData>
		<SimpleData name="Clay">33.4</SimpleData>
		<SimpleData name="Al(Ox)">.</SimpleData>
		<SimpleData name="Fe(Ox)">.</SimpleData>
		<SimpleData name="P">74.52</SimpleData>
		<SimpleData name="K">897</SimpleData>
		<SimpleData name="Ca">2700</SimpleData>
		<SimpleData name="Na">299</SimpleData>
		<SimpleData name="Mg">324</SimpleData>
		<SimpleData name="CEC">28.8</SimpleData>
		<SimpleData name="Elevation">114</SimpleData>
		<SimpleData name="Tm">179</SimpleData>
		<SimpleData name="pp">877</SimpleData>
		<SimpleData name="TvsPP">0.2</SimpleData>
		<SimpleData name="Kdg">.</SimpleData>
		<SimpleData name="Kda">3.74</SimpleData>
		<SimpleData name="Kdg_measured">No</SimpleData>
		<SimpleData name="Kda_measured">Yes</SimpleData>
		<SimpleData name="Zone (4)">III</SimpleData>
	</SchemaData></ExtendedData>
      <Point><coordinates>-62.3073629971316,-31.1268209564253</coordinates></Point>
  </Placemark>
  <Placemark>
	<ExtendedData><SchemaData schemaUrl="#dib_soil_adsorption_kml">
		<SimpleData name="ID_2">21</SimpleData>
		<SimpleData name="X UTM20">562334.29</SimpleData>
		<SimpleData name="Y UTM20">6536964.65</SimpleData>
		<SimpleData name="pH">6</SimpleData>
		<SimpleData name="EC">0.24</SimpleData>
		<SimpleData name="SOC">12.6</SimpleData>
		<SimpleData name="TN">0.14</SimpleData>
		<SimpleData name="Mn">202.1</SimpleData>
		<SimpleData name="Cu">2.3</SimpleData>
		<SimpleData name="Zn">0.01</SimpleData>
		<SimpleData name="WHC">24</SimpleData>
		<SimpleData name="Sand">8.4</SimpleData>
		<SimpleData name="Silt">61.1</SimpleData>
		<SimpleData name="Clay">30.5</SimpleData>
		<SimpleData name="Al(Ox)">.</SimpleData>
		<SimpleData name="Fe(Ox)">.</SimpleData>
		<SimpleData name="P">74.62</SimpleData>
		<SimpleData name="K">928.2</SimpleData>
		<SimpleData name="Ca">2312</SimpleData>
		<SimpleData name="Na">11.5</SimpleData>
		<SimpleData name="Mg">300</SimpleData>
		<SimpleData name="CEC">25.88</SimpleData>
		<SimpleData name="Elevation">109</SimpleData>
		<SimpleData name="Tm">177</SimpleData>
		<SimpleData name="pp">866</SimpleData>
		<SimpleData name="TvsPP">0.2</SimpleData>
		<SimpleData name="Kdg">.</SimpleData>
		<SimpleData name="Kda">3.96</SimpleData>
		<SimpleData name="Kdg_measured">No</SimpleData>
		<SimpleData name="Kda_measured">Yes</SimpleData>
		<SimpleData name="Zone (4)">III</SimpleData>
	</SchemaData></ExtendedData>
      <Point><coordinates>-62.3449999554137,-31.2999999738941</coordinates></Point>
  </Placemark>
  <Placemark>
	<ExtendedData><SchemaData schemaUrl="#dib_soil_adsorption_kml">
		<SimpleData name="ID_2">22</SimpleData>
		<SimpleData name="X UTM20">559369.85</SimpleData>
		<SimpleData name="Y UTM20">6522721.97</SimpleData>
		<SimpleData name="pH">5.8</SimpleData>
		<SimpleData name="EC">0.16</SimpleData>
		<SimpleData name="SOC">13.46</SimpleData>
		<SimpleData name="TN">0.16</SimpleData>
		<SimpleData name="Mn">133.7</SimpleData>
		<SimpleData name="Cu">3.1</SimpleData>
		<SimpleData name="Zn">1.24</SimpleData>
		<SimpleData name="WHC">25.1</SimpleData>
		<SimpleData name="Sand">3.3</SimpleData>
		<SimpleData name="Silt">64.4</SimpleData>
		<SimpleData name="Clay">32.4</SimpleData>
		<SimpleData name="Al(Ox)">0.11</SimpleData>
		<SimpleData name="Fe(Ox)">0.12</SimpleData>
		<SimpleData name="P">80.14</SimpleData>
		<SimpleData name="K">873.6</SimpleData>
		<SimpleData name="Ca">2296</SimpleData>
		<SimpleData name="Na">20.7</SimpleData>
		<SimpleData name="Mg">280.8</SimpleData>
		<SimpleData name="CEC">22.7</SimpleData>
		<SimpleData name="Elevation">103</SimpleData>
		<SimpleData name="Tm">176</SimpleData>
		<SimpleData name="pp">860</SimpleData>
		<SimpleData name="TvsPP">0.2</SimpleData>
		<SimpleData name="Kdg">.</SimpleData>
		<SimpleData name="Kda">3.93</SimpleData>
		<SimpleData name="Kdg_measured">No</SimpleData>
		<SimpleData name="Kda_measured">Yes</SimpleData>
		<SimpleData name="Zone (4)">III</SimpleData>
	</SchemaData></ExtendedData>
      <Point><coordinates>-62.3752989825179,-31.428655021851</coordinates></Point>
  </Placemark>
  <Placemark>
	<ExtendedData><SchemaData schemaUrl="#dib_soil_adsorption_kml">
		<SimpleData name="ID_2">23</SimpleData>
		<SimpleData name="X UTM20">560281.99</SimpleData>
		<SimpleData name="Y UTM20">6498670.52</SimpleData>
		<SimpleData name="pH">6.1</SimpleData>
		<SimpleData name="EC">0.59</SimpleData>
		<SimpleData name="SOC">10.95</SimpleData>
		<SimpleData name="TN">0.12</SimpleData>
		<SimpleData name="Mn">161.2</SimpleData>
		<SimpleData name="Cu">2.1</SimpleData>
		<SimpleData name="Zn">3.68</SimpleData>
		<SimpleData name="WHC">22.6</SimpleData>
		<SimpleData name="Sand">22.5</SimpleData>
		<SimpleData name="Silt">56.3</SimpleData>
		<SimpleData name="Clay">21.2</SimpleData>
		<SimpleData name="Al(Ox)">.</SimpleData>
		<SimpleData name="Fe(Ox)">.</SimpleData>
		<SimpleData name="P">121.23</SimpleData>
		<SimpleData name="K">557.7</SimpleData>
		<SimpleData name="Ca">1768</SimpleData>
		<SimpleData name="Na">133.4</SimpleData>
		<SimpleData name="Mg">283.2</SimpleData>
		<SimpleData name="CEC">13.63</SimpleData>
		<SimpleData name="Elevation">112</SimpleData>
		<SimpleData name="Tm">175</SimpleData>
		<SimpleData name="pp">861</SimpleData>
		<SimpleData name="TvsPP">0.2</SimpleData>
		<SimpleData name="Kdg">.</SimpleData>
		<SimpleData name="Kda">2.85</SimpleData>
		<SimpleData name="Kdg_measured">No</SimpleData>
		<SimpleData name="Kda_measured">Yes</SimpleData>
		<SimpleData name="Zone (4)">III</SimpleData>
	</SchemaData></ExtendedData>
      <Point><coordinates>-62.3642329704738,-31.6455979922708</coordinates></Point>
  </Placemark>
  <Placemark>
	<ExtendedData><SchemaData schemaUrl="#dib_soil_adsorption_kml">
		<SimpleData name="ID_2">24</SimpleData>
		<SimpleData name="X UTM20">560549.49</SimpleData>
		<SimpleData name="Y UTM20">6488512.66</SimpleData>
		<SimpleData name="pH">5.8</SimpleData>
		<SimpleData name="EC">0.22</SimpleData>
		<SimpleData name="SOC">13.36</SimpleData>
		<SimpleData name="TN">0.16</SimpleData>
		<SimpleData name="Mn">251.9</SimpleData>
		<SimpleData name="Cu">2.2</SimpleData>
		<SimpleData name="Zn">2.15</SimpleData>
		<SimpleData name="WHC">25.8</SimpleData>
		<SimpleData name="Sand">20.3</SimpleData>
		<SimpleData name="Silt">55.4</SimpleData>
		<SimpleData name="Clay">24.3</SimpleData>
		<SimpleData name="Al(Ox)">.</SimpleData>
		<SimpleData name="Fe(Ox)">.</SimpleData>
		<SimpleData name="P">73.7</SimpleData>
		<SimpleData name="K">846.3</SimpleData>
		<SimpleData name="Ca">1856</SimpleData>
		<SimpleData name="Na">23</SimpleData>
		<SimpleData name="Mg">242.4</SimpleData>
		<SimpleData name="CEC">22</SimpleData>
		<SimpleData name="Elevation">111</SimpleData>
		<SimpleData name="Tm">174</SimpleData>
		<SimpleData name="pp">861</SimpleData>
		<SimpleData name="TvsPP">0.2</SimpleData>
		<SimpleData name="Kdg">.</SimpleData>
		<SimpleData name="Kda">4.33</SimpleData>
		<SimpleData name="Kdg_measured">No</SimpleData>
		<SimpleData name="Kda_measured">Yes</SimpleData>
		<SimpleData name="Zone (4)">III</SimpleData>
	</SchemaData></ExtendedData>
      <Point><coordinates>-62.3607840377067,-31.7372249667501</coordinates></Point>
  </Placemark>
  <Placemark>
	<ExtendedData><SchemaData schemaUrl="#dib_soil_adsorption_kml">
		<SimpleData name="ID_2">25</SimpleData>
		<SimpleData name="X UTM20">564983.2</SimpleData>
		<SimpleData name="Y UTM20">6460703.73</SimpleData>
		<SimpleData name="pH">6.3</SimpleData>
		<SimpleData name="EC">0.7</SimpleData>
		<SimpleData name="SOC">12.68</SimpleData>
		<SimpleData name="TN">0.16</SimpleData>
		<SimpleData name="Mn">216.6</SimpleData>
		<SimpleData name="Cu">3.2</SimpleData>
		<SimpleData name="Zn">1.4</SimpleData>
		<SimpleData name="WHC">25.2</SimpleData>
		<SimpleData name="Sand">9.2</SimpleData>
		<SimpleData name="Silt">67.8</SimpleData>
		<SimpleData name="Clay">23</SimpleData>
		<SimpleData name="Al(Ox)">0.1</SimpleData>
		<SimpleData name="Fe(Ox)">0.1</SimpleData>
		<SimpleData name="P">48.96</SimpleData>
		<SimpleData name="K">897</SimpleData>
		<SimpleData name="Ca">1680</SimpleData>
		<SimpleData name="Na">736</SimpleData>
		<SimpleData name="Mg">264</SimpleData>
		<SimpleData name="CEC">22.1</SimpleData>
		<SimpleData name="Elevation">111</SimpleData>
		<SimpleData name="Tm">173</SimpleData>
		<SimpleData name="pp">863</SimpleData>
		<SimpleData name="TvsPP">0.2</SimpleData>
		<SimpleData name="Kdg">37.32</SimpleData>
		<SimpleData name="Kda">2.97</SimpleData>
		<SimpleData name="Kdg_measured">Yes</SimpleData>
		<SimpleData name="Kda_measured">Yes</SimpleData>
		<SimpleData name="Zone (4)">III</SimpleData>
	</SchemaData></ExtendedData>
      <Point><coordinates>-62.3121199488879,-31.9878559614733</coordinates></Point>
  </Placemark>
  <Placemark>
	<ExtendedData><SchemaData schemaUrl="#dib_soil_adsorption_kml">
		<SimpleData name="ID_2">27</SimpleData>
		<SimpleData name="X UTM20">562125.92</SimpleData>
		<SimpleData name="Y UTM20">6417161.8</SimpleData>
		<SimpleData name="pH">6.1</SimpleData>
		<SimpleData name="EC">0.09</SimpleData>
		<SimpleData name="SOC">23.09</SimpleData>
		<SimpleData name="TN">0.18</SimpleData>
		<SimpleData name="Mn">219.6</SimpleData>
		<SimpleData name="Cu">2.8</SimpleData>
		<SimpleData name="Zn">2.77</SimpleData>
		<SimpleData name="WHC">27.3</SimpleData>
		<SimpleData name="Sand">10.5</SimpleData>
		<SimpleData name="Silt">65.6</SimpleData>
		<SimpleData name="Clay">23.9</SimpleData>
		<SimpleData name="Al(Ox)">.</SimpleData>
		<SimpleData name="Fe(Ox)">.</SimpleData>
		<SimpleData name="P">92.71</SimpleData>
		<SimpleData name="K">900.9</SimpleData>
		<SimpleData name="Ca">1896</SimpleData>
		<SimpleData name="Na">41.4</SimpleData>
		<SimpleData name="Mg">297.6</SimpleData>
		<SimpleData name="CEC">17.2</SimpleData>
		<SimpleData name="Elevation">115</SimpleData>
		<SimpleData name="Tm">170</SimpleData>
		<SimpleData name="pp">856</SimpleData>
		<SimpleData name="TvsPP">0.2</SimpleData>
		<SimpleData name="Kdg">.</SimpleData>
		<SimpleData name="Kda">3.95</SimpleData>
		<SimpleData name="Kdg_measured">No</SimpleData>
		<SimpleData name="Kda_measured">Yes</SimpleData>
		<SimpleData name="Zone (4)">III</SimpleData>
	</SchemaData></ExtendedData>
      <Point><coordinates>-62.3395339949642,-32.3808059564829</coordinates></Point>
  </Placemark>
  <Placemark>
	<ExtendedData><SchemaData schemaUrl="#dib_soil_adsorption_kml">
		<SimpleData name="ID_2">28</SimpleData>
		<SimpleData name="X UTM20">562506.2</SimpleData>
		<SimpleData name="Y UTM20">6396998.1</SimpleData>
		<SimpleData name="pH">6.7</SimpleData>
		<SimpleData name="EC">0.06</SimpleData>
		<SimpleData name="SOC">22.12</SimpleData>
		<SimpleData name="TN">0.15</SimpleData>
		<SimpleData name="Mn">177.6</SimpleData>
		<SimpleData name="Cu">3.3</SimpleData>
		<SimpleData name="Zn">2.72</SimpleData>
		<SimpleData name="WHC">28.2</SimpleData>
		<SimpleData name="Sand">11.1</SimpleData>
		<SimpleData name="Silt">64.6</SimpleData>
		<SimpleData name="Clay">24.3</SimpleData>
		<SimpleData name="Al(Ox)">.</SimpleData>
		<SimpleData name="Fe(Ox)">.</SimpleData>
		<SimpleData name="P">61.13</SimpleData>
		<SimpleData name="K">834.6</SimpleData>
		<SimpleData name="Ca">2192</SimpleData>
		<SimpleData name="Na">71.3</SimpleData>
		<SimpleData name="Mg">326.4</SimpleData>
		<SimpleData name="CEC">18</SimpleData>
		<SimpleData name="Elevation">110</SimpleData>
		<SimpleData name="Tm">170</SimpleData>
		<SimpleData name="pp">858</SimpleData>
		<SimpleData name="TvsPP">0.2</SimpleData>
		<SimpleData name="Kdg">.</SimpleData>
		<SimpleData name="Kda">4.59</SimpleData>
		<SimpleData name="Kdg_measured">No</SimpleData>
		<SimpleData name="Kda_measured">Yes</SimpleData>
		<SimpleData name="Zone (4)">III</SimpleData>
	</SchemaData></ExtendedData>
      <Point><coordinates>-62.3341540022116,-32.5626719657231</coordinates></Point>
  </Placemark>
  <Placemark>
	<ExtendedData><SchemaData schemaUrl="#dib_soil_adsorption_kml">
		<SimpleData name="ID_2">29</SimpleData>
		<SimpleData name="X UTM20">561287.96</SimpleData>
		<SimpleData name="Y UTM20">6377056.62</SimpleData>
		<SimpleData name="pH">6</SimpleData>
		<SimpleData name="EC">0.2</SimpleData>
		<SimpleData name="SOC">17.05</SimpleData>
		<SimpleData name="TN">0.15</SimpleData>
		<SimpleData name="Mn">154.1</SimpleData>
		<SimpleData name="Cu">5.9</SimpleData>
		<SimpleData name="Zn">2.21</SimpleData>
		<SimpleData name="WHC">22.6</SimpleData>
		<SimpleData name="Sand">21.9</SimpleData>
		<SimpleData name="Silt">59.5</SimpleData>
		<SimpleData name="Clay">18.6</SimpleData>
		<SimpleData name="Al(Ox)">.</SimpleData>
		<SimpleData name="Fe(Ox)">.</SimpleData>
		<SimpleData name="P">65.11</SimpleData>
		<SimpleData name="K">807.3</SimpleData>
		<SimpleData name="Ca">1808</SimpleData>
		<SimpleData name="Na">71.3</SimpleData>
		<SimpleData name="Mg">14.4</SimpleData>
		<SimpleData name="CEC">14.5</SimpleData>
		<SimpleData name="Elevation">117</SimpleData>
		<SimpleData name="Tm">170</SimpleData>
		<SimpleData name="pp">856</SimpleData>
		<SimpleData name="TvsPP">0.2</SimpleData>
		<SimpleData name="Kdg">.</SimpleData>
		<SimpleData name="Kda">3.29</SimpleData>
		<SimpleData name="Kdg_measured">No</SimpleData>
		<SimpleData name="Kda_measured">Yes</SimpleData>
		<SimpleData name="Zone (4)">III</SimpleData>
	</SchemaData></ExtendedData>
      <Point><coordinates>-62.3458219533648,-32.7426179804512</coordinates></Point>
  </Placemark>
  <Placemark>
	<ExtendedData><SchemaData schemaUrl="#dib_soil_adsorption_kml">
		<SimpleData name="ID_2">30</SimpleData>
		<SimpleData name="X UTM20">558959.39</SimpleData>
		<SimpleData name="Y UTM20">6356407.25</SimpleData>
		<SimpleData name="pH">6.5</SimpleData>
		<SimpleData name="EC">0.04</SimpleData>
		<SimpleData name="SOC">14.2</SimpleData>
		<SimpleData name="TN">0.14</SimpleData>
		<SimpleData name="Mn">172.7</SimpleData>
		<SimpleData name="Cu">3.1</SimpleData>
		<SimpleData name="Zn">1.43</SimpleData>
		<SimpleData name="WHC">25.9</SimpleData>
		<SimpleData name="Sand">16.8</SimpleData>
		<SimpleData name="Silt">53.2</SimpleData>
		<SimpleData name="Clay">30.1</SimpleData>
		<SimpleData name="Al(Ox)">.</SimpleData>
		<SimpleData name="Fe(Ox)">.</SimpleData>
		<SimpleData name="P">47.12</SimpleData>
		<SimpleData name="K">748.8</SimpleData>
		<SimpleData name="Ca">2648</SimpleData>
		<SimpleData name="Na">39.1</SimpleData>
		<SimpleData name="Mg">288</SimpleData>
		<SimpleData name="CEC">25.09</SimpleData>
		<SimpleData name="Elevation">104</SimpleData>
		<SimpleData name="Tm">169</SimpleData>
		<SimpleData name="pp">846</SimpleData>
		<SimpleData name="TvsPP">0.2</SimpleData>
		<SimpleData name="Kdg">.</SimpleData>
		<SimpleData name="Kda">3.31</SimpleData>
		<SimpleData name="Kdg_measured">No</SimpleData>
		<SimpleData name="Kda_measured">Yes</SimpleData>
		<SimpleData name="Zone (4)">III</SimpleData>
	</SchemaData></ExtendedData>
      <Point><coordinates>-62.3693599878579,-32.9290039598978</coordinates></Point>
  </Placemark>
  <Placemark>
	<ExtendedData><SchemaData schemaUrl="#dib_soil_adsorption_kml">
		<SimpleData name="ID_2">31</SimpleData>
		<SimpleData name="X UTM20">565136.39</SimpleData>
		<SimpleData name="Y UTM20">6336920</SimpleData>
		<SimpleData name="pH">5.7</SimpleData>
		<SimpleData name="EC">0.49</SimpleData>
		<SimpleData name="SOC">9.62</SimpleData>
		<SimpleData name="TN">0.15</SimpleData>
		<SimpleData name="Mn">142.4</SimpleData>
		<SimpleData name="Cu">2.3</SimpleData>
		<SimpleData name="Zn">0.66</SimpleData>
		<SimpleData name="WHC">24.4</SimpleData>
		<SimpleData name="Sand">21.6</SimpleData>
		<SimpleData name="Silt">52.3</SimpleData>
		<SimpleData name="Clay">26.1</SimpleData>
		<SimpleData name="Al(Ox)">.</SimpleData>
		<SimpleData name="Fe(Ox)">.</SimpleData>
		<SimpleData name="P">22.8</SimpleData>
		<SimpleData name="K">799.5</SimpleData>
		<SimpleData name="Ca">1776</SimpleData>
		<SimpleData name="Na">73.6</SimpleData>
		<SimpleData name="Mg">470.4</SimpleData>
		<SimpleData name="CEC">16.87</SimpleData>
		<SimpleData name="Elevation">107</SimpleData>
		<SimpleData name="Tm">168</SimpleData>
		<SimpleData name="pp">839</SimpleData>
		<SimpleData name="TvsPP">0.2</SimpleData>
		<SimpleData name="Kdg">.</SimpleData>
		<SimpleData name="Kda">2.74</SimpleData>
		<SimpleData name="Kdg_measured">No</SimpleData>
		<SimpleData name="Kda_measured">Yes</SimpleData>
		<SimpleData name="Zone (4)">III</SimpleData>
	</SchemaData></ExtendedData>
      <Point><coordinates>-62.3019099779079,-33.1044219579102</coordinates></Point>
  </Placemark>
  <Placemark>
	<ExtendedData><SchemaData schemaUrl="#dib_soil_adsorption_kml">
		<SimpleData name="ID_2">32</SimpleData>
		<SimpleData name="X UTM20">561075.51</SimpleData>
		<SimpleData name="Y UTM20">6317869.86</SimpleData>
		<SimpleData name="pH">6.5</SimpleData>
		<SimpleData name="EC">0.07</SimpleData>
		<SimpleData name="SOC">18.02</SimpleData>
		<SimpleData name="TN">0.15</SimpleData>
		<SimpleData name="Mn">122.4</SimpleData>
		<SimpleData name="Cu">2.6</SimpleData>
		<SimpleData name="Zn">4.32</SimpleData>
		<SimpleData name="WHC">26.6</SimpleData>
		<SimpleData name="Sand">18.4</SimpleData>
		<SimpleData name="Silt">55.1</SimpleData>
		<SimpleData name="Clay">26.6</SimpleData>
		<SimpleData name="Al(Ox)">0.16</SimpleData>
		<SimpleData name="Fe(Ox)">0.13</SimpleData>
		<SimpleData name="P">42.73</SimpleData>
		<SimpleData name="K">713.7</SimpleData>
		<SimpleData name="Ca">2304</SimpleData>
		<SimpleData name="Na">34.5</SimpleData>
		<SimpleData name="Mg">379.2</SimpleData>
		<SimpleData name="CEC">18.47</SimpleData>
		<SimpleData name="Elevation">117</SimpleData>
		<SimpleData name="Tm">167</SimpleData>
		<SimpleData name="pp">830</SimpleData>
		<SimpleData name="TvsPP">0.2</SimpleData>
		<SimpleData name="Kdg">.</SimpleData>
		<SimpleData name="Kda">3.83</SimpleData>
		<SimpleData name="Kdg_measured">No</SimpleData>
		<SimpleData name="Kda_measured">Yes</SimpleData>
		<SimpleData name="Zone (4)">III</SimpleData>
	</SchemaData></ExtendedData>
      <Point><coordinates>-62.3441499885483,-33.2764810447427</coordinates></Point>
  </Placemark>
  <Placemark>
	<ExtendedData><SchemaData schemaUrl="#dib_soil_adsorption_kml">
		<SimpleData name="ID_2">33</SimpleData>
		<SimpleData name="X UTM20">560453.58</SimpleData>
		<SimpleData name="Y UTM20">6296710.81</SimpleData>
		<SimpleData name="pH">5.8</SimpleData>
		<SimpleData name="EC">0.14</SimpleData>
		<SimpleData name="SOC">12.9</SimpleData>
		<SimpleData name="TN">0.11</SimpleData>
		<SimpleData name="Mn">97.1</SimpleData>
		<SimpleData name="Cu">2.1</SimpleData>
		<SimpleData name="Zn">0.21</SimpleData>
		<SimpleData name="WHC">18.6</SimpleData>
		<SimpleData name="Sand">31.3</SimpleData>
		<SimpleData name="Silt">45.4</SimpleData>
		<SimpleData name="Clay">23.3</SimpleData>
		<SimpleData name="Al(Ox)">.</SimpleData>
		<SimpleData name="Fe(Ox)">.</SimpleData>
		<SimpleData name="P">11.86</SimpleData>
		<SimpleData name="K">624</SimpleData>
		<SimpleData name="Ca">1936</SimpleData>
		<SimpleData name="Na">34.5</SimpleData>
		<SimpleData name="Mg">350.4</SimpleData>
		<SimpleData name="CEC">13.8</SimpleData>
		<SimpleData name="Elevation">124</SimpleData>
		<SimpleData name="Tm">166</SimpleData>
		<SimpleData name="pp">821</SimpleData>
		<SimpleData name="TvsPP">0.2</SimpleData>
		<SimpleData name="Kdg">.</SimpleData>
		<SimpleData name="Kda">2.38</SimpleData>
		<SimpleData name="Kdg_measured">No</SimpleData>
		<SimpleData name="Kda_measured">Yes</SimpleData>
		<SimpleData name="Zone (4)">III</SimpleData>
	</SchemaData></ExtendedData>
      <Point><coordinates>-62.3494089488142,-33.4673549948293</coordinates></Point>
  </Placemark>
  <Placemark>
	<ExtendedData><SchemaData schemaUrl="#dib_soil_adsorption_kml">
		<SimpleData name="ID_2">34</SimpleData>
		<SimpleData name="X UTM20">561826.72</SimpleData>
		<SimpleData name="Y UTM20">6277805.93</SimpleData>
		<SimpleData name="pH">5.5</SimpleData>
		<SimpleData name="EC">0.14</SimpleData>
		<SimpleData name="SOC">15.79</SimpleData>
		<SimpleData name="TN">0.14</SimpleData>
		<SimpleData name="Mn">221</SimpleData>
		<SimpleData name="Cu">1.5</SimpleData>
		<SimpleData name="Zn">1.19</SimpleData>
		<SimpleData name="WHC">18.4</SimpleData>
		<SimpleData name="Sand">41.4</SimpleData>
		<SimpleData name="Silt">39.5</SimpleData>
		<SimpleData name="Clay">19.1</SimpleData>
		<SimpleData name="Al(Ox)">0.17</SimpleData>
		<SimpleData name="Fe(Ox)">0.14</SimpleData>
		<SimpleData name="P">19.12</SimpleData>
		<SimpleData name="K">780</SimpleData>
		<SimpleData name="Ca">1744</SimpleData>
		<SimpleData name="Na">75.9</SimpleData>
		<SimpleData name="Mg">350.4</SimpleData>
		<SimpleData name="CEC">14.1</SimpleData>
		<SimpleData name="Elevation">121</SimpleData>
		<SimpleData name="Tm">165</SimpleData>
		<SimpleData name="pp">814</SimpleData>
		<SimpleData name="TvsPP">0.2</SimpleData>
		<SimpleData name="Kdg">72.32</SimpleData>
		<SimpleData name="Kda">2.76</SimpleData>
		<SimpleData name="Kdg_measured">Yes</SimpleData>
		<SimpleData name="Kda_measured">Yes</SimpleData>
		<SimpleData name="Zone (4)">IV</SimpleData>
	</SchemaData></ExtendedData>
      <Point><coordinates>-62.3333239240178,-33.6377789935383</coordinates></Point>
  </Placemark>
  <Placemark>
	<ExtendedData><SchemaData schemaUrl="#dib_soil_adsorption_kml">
		<SimpleData name="ID_2">35</SimpleData>
		<SimpleData name="X UTM20">540132.48</SimpleData>
		<SimpleData name="Y UTM20">6572395.39</SimpleData>
		<SimpleData name="pH">6.8</SimpleData>
		<SimpleData name="EC">5.25</SimpleData>
		<SimpleData name="SOC">17.55</SimpleData>
		<SimpleData name="TN">0.15</SimpleData>
		<SimpleData name="Mn">144.1</SimpleData>
		<SimpleData name="Cu">4.7</SimpleData>
		<SimpleData name="Zn">3.59</SimpleData>
		<SimpleData name="WHC">29.8</SimpleData>
		<SimpleData name="Sand">2.4</SimpleData>
		<SimpleData name="Silt">60.2</SimpleData>
		<SimpleData name="Clay">37.4</SimpleData>
		<SimpleData name="Al(Ox)">0.12</SimpleData>
		<SimpleData name="Fe(Ox)">0.14</SimpleData>
		<SimpleData name="P">91.39</SimpleData>
		<SimpleData name="K">702</SimpleData>
		<SimpleData name="Ca">2540</SimpleData>
		<SimpleData name="Na">1932</SimpleData>
		<SimpleData name="Mg">588</SimpleData>
		<SimpleData name="CEC">27.7</SimpleData>
		<SimpleData name="Elevation">79</SimpleData>
		<SimpleData name="Tm">182</SimpleData>
		<SimpleData name="pp">863</SimpleData>
		<SimpleData name="TvsPP">0.21</SimpleData>
		<SimpleData name="Kdg">81.41</SimpleData>
		<SimpleData name="Kda">.</SimpleData>
		<SimpleData name="Kdg_measured">Yes</SimpleData>
		<SimpleData name="Kda_measured">No</SimpleData>
		<SimpleData name="Zone (4)">III</SimpleData>
	</SchemaData></ExtendedData>
      <Point><coordinates>-62.5796990163622,-30.9812939575484</coordinates></Point>
  </Placemark>
  <Placemark>
	<ExtendedData><SchemaData schemaUrl="#dib_soil_adsorption_kml">
		<SimpleData name="ID_2">36</SimpleData>
		<SimpleData name="X UTM20">540066.35</SimpleData>
		<SimpleData name="Y UTM20">6554922.98</SimpleData>
		<SimpleData name="pH">7</SimpleData>
		<SimpleData name="EC">0.23</SimpleData>
		<SimpleData name="SOC">11.06</SimpleData>
		<SimpleData name="TN">0.12</SimpleData>
		<SimpleData name="Mn">185.1</SimpleData>
		<SimpleData name="Cu">2.4</SimpleData>
		<SimpleData name="Zn">1.41</SimpleData>
		<SimpleData name="WHC">19</SimpleData>
		<SimpleData name="Sand">29.4</SimpleData>
		<SimpleData name="Silt">47.9</SimpleData>
		<SimpleData name="Clay">22.7</SimpleData>
		<SimpleData name="Al(Ox)">0.11</SimpleData>
		<SimpleData name="Fe(Ox)">0.12</SimpleData>
		<SimpleData name="P">44.57</SimpleData>
		<SimpleData name="K">663</SimpleData>
		<SimpleData name="Ca">1580</SimpleData>
		<SimpleData name="Na">529</SimpleData>
		<SimpleData name="Mg">292.8</SimpleData>
		<SimpleData name="CEC">17.6</SimpleData>
		<SimpleData name="Elevation">92</SimpleData>
		<SimpleData name="Tm">180</SimpleData>
		<SimpleData name="pp">859</SimpleData>
		<SimpleData name="TvsPP">0.21</SimpleData>
		<SimpleData name="Kdg">23.72</SimpleData>
		<SimpleData name="Kda">2.33</SimpleData>
		<SimpleData name="Kdg_measured">Yes</SimpleData>
		<SimpleData name="Kda_measured">Yes</SimpleData>
		<SimpleData name="Zone (4)">III</SimpleData>
	</SchemaData></ExtendedData>
      <Point><coordinates>-62.5796990216834,-31.1389479807845</coordinates></Point>
  </Placemark>
  <Placemark>
	<ExtendedData><SchemaData schemaUrl="#dib_soil_adsorption_kml">
		<SimpleData name="ID_2">37</SimpleData>
		<SimpleData name="X UTM20">540779.77</SimpleData>
		<SimpleData name="Y UTM20">6533414.79</SimpleData>
		<SimpleData name="pH">6.2</SimpleData>
		<SimpleData name="EC">0.8</SimpleData>
		<SimpleData name="SOC">16.85</SimpleData>
		<SimpleData name="TN">0.19</SimpleData>
		<SimpleData name="Mn">246.6</SimpleData>
		<SimpleData name="Cu">3.1</SimpleData>
		<SimpleData name="Zn">2.4</SimpleData>
		<SimpleData name="WHC">22.8</SimpleData>
		<SimpleData name="Sand">6.2</SimpleData>
		<SimpleData name="Silt">63.8</SimpleData>
		<SimpleData name="Clay">29.9</SimpleData>
		<SimpleData name="Al(Ox)">.</SimpleData>
		<SimpleData name="Fe(Ox)">.</SimpleData>
		<SimpleData name="P">69.41</SimpleData>
		<SimpleData name="K">975</SimpleData>
		<SimpleData name="Ca">2280</SimpleData>
		<SimpleData name="Na">506</SimpleData>
		<SimpleData name="Mg">532.8</SimpleData>
		<SimpleData name="CEC">24.6</SimpleData>
		<SimpleData name="Elevation">108</SimpleData>
		<SimpleData name="Tm">178</SimpleData>
		<SimpleData name="pp">854</SimpleData>
		<SimpleData name="TvsPP">0.21</SimpleData>
		<SimpleData name="Kdg">.</SimpleData>
		<SimpleData name="Kda">2.6</SimpleData>
		<SimpleData name="Kdg_measured">No</SimpleData>
		<SimpleData name="Kda_measured">Yes</SimpleData>
		<SimpleData name="Zone (4)">III</SimpleData>
	</SchemaData></ExtendedData>
      <Point><coordinates>-62.571339997445,-31.3329840354346</coordinates></Point>
  </Placemark>
  <Placemark>
	<ExtendedData><SchemaData schemaUrl="#dib_soil_adsorption_kml">
		<SimpleData name="ID_2">38</SimpleData>
		<SimpleData name="X UTM20">540148.34</SimpleData>
		<SimpleData name="Y UTM20">6525651.17</SimpleData>
		<SimpleData name="pH">6.9</SimpleData>
		<SimpleData name="EC">0.47</SimpleData>
		<SimpleData name="SOC">13.16</SimpleData>
		<SimpleData name="TN">0.15</SimpleData>
		<SimpleData name="Mn">275</SimpleData>
		<SimpleData name="Cu">3.3</SimpleData>
		<SimpleData name="Zn">1.29</SimpleData>
		<SimpleData name="WHC">22.9</SimpleData>
		<SimpleData name="Sand">11.4</SimpleData>
		<SimpleData name="Silt">62.4</SimpleData>
		<SimpleData name="Clay">26.2</SimpleData>
		<SimpleData name="Al(Ox)">.</SimpleData>
		<SimpleData name="Fe(Ox)">.</SimpleData>
		<SimpleData name="P">34.35</SimpleData>
		<SimpleData name="K">780</SimpleData>
		<SimpleData name="Ca">2120</SimpleData>
		<SimpleData name="Na">759</SimpleData>
		<SimpleData name="Mg">264</SimpleData>
		<SimpleData name="CEC">23.4</SimpleData>
		<SimpleData name="Elevation">109</SimpleData>
		<SimpleData name="Tm">177</SimpleData>
		<SimpleData name="pp">851</SimpleData>
		<SimpleData name="TvsPP">0.21</SimpleData>
		<SimpleData name="Kdg">.</SimpleData>
		<SimpleData name="Kda">2.19</SimpleData>
		<SimpleData name="Kdg_measured">No</SimpleData>
		<SimpleData name="Kda_measured">Yes</SimpleData>
		<SimpleData name="Zone (4)">III</SimpleData>
	</SchemaData></ExtendedData>
      <Point><coordinates>-62.5776640505727,-31.4030530028078</coordinates></Point>
  </Placemark>
  <Placemark>
	<ExtendedData><SchemaData schemaUrl="#dib_soil_adsorption_kml">
		<SimpleData name="ID_2">39</SimpleData>
		<SimpleData name="X UTM20">544374.11</SimpleData>
		<SimpleData name="Y UTM20">6494569.02</SimpleData>
		<SimpleData name="pH">6.4</SimpleData>
		<SimpleData name="EC">0.54</SimpleData>
		<SimpleData name="SOC">18.04</SimpleData>
		<SimpleData name="TN">0.16</SimpleData>
		<SimpleData name="Mn">178.4</SimpleData>
		<SimpleData name="Cu">2.7</SimpleData>
		<SimpleData name="Zn">2.76</SimpleData>
		<SimpleData name="WHC">28.5</SimpleData>
		<SimpleData name="Sand">9.8</SimpleData>
		<SimpleData name="Silt">66.2</SimpleData>
		<SimpleData name="Clay">24</SimpleData>
		<SimpleData name="Al(Ox)">0.13</SimpleData>
		<SimpleData name="Fe(Ox)">0.17</SimpleData>
		<SimpleData name="P">82.49</SimpleData>
		<SimpleData name="K">947.7</SimpleData>
		<SimpleData name="Ca">1348</SimpleData>
		<SimpleData name="Na">103.5</SimpleData>
		<SimpleData name="Mg">392.4</SimpleData>
		<SimpleData name="CEC">20.43</SimpleData>
		<SimpleData name="Elevation">121</SimpleData>
		<SimpleData name="Tm">174</SimpleData>
		<SimpleData name="pp">849</SimpleData>
		<SimpleData name="TvsPP">0.2</SimpleData>
		<SimpleData name="Kdg">54.55</SimpleData>
		<SimpleData name="Kda">.</SimpleData>
		<SimpleData name="Kdg_measured">Yes</SimpleData>
		<SimpleData name="Kda_measured">No</SimpleData>
		<SimpleData name="Zone (4)">III</SimpleData>
	</SchemaData></ExtendedData>
      <Point><coordinates>-62.5318150446602,-31.6833270015251</coordinates></Point>
  </Placemark>
  <Placemark>
	<ExtendedData><SchemaData schemaUrl="#dib_soil_adsorption_kml">
		<SimpleData name="ID_2">40</SimpleData>
		<SimpleData name="X UTM20">538352.25</SimpleData>
		<SimpleData name="Y UTM20">6481363.71</SimpleData>
		<SimpleData name="pH">6.6</SimpleData>
		<SimpleData name="EC">0.11</SimpleData>
		<SimpleData name="SOC">7.39</SimpleData>
		<SimpleData name="TN">0.12</SimpleData>
		<SimpleData name="Mn">157.6</SimpleData>
		<SimpleData name="Cu">2.2</SimpleData>
		<SimpleData name="Zn">0.64</SimpleData>
		<SimpleData name="WHC">23.5</SimpleData>
		<SimpleData name="Sand">28</SimpleData>
		<SimpleData name="Silt">53</SimpleData>
		<SimpleData name="Clay">19</SimpleData>
		<SimpleData name="Al(Ox)">.</SimpleData>
		<SimpleData name="Fe(Ox)">.</SimpleData>
		<SimpleData name="P">26.88</SimpleData>
		<SimpleData name="K">819</SimpleData>
		<SimpleData name="Ca">1870</SimpleData>
		<SimpleData name="Na">299</SimpleData>
		<SimpleData name="Mg">535.2</SimpleData>
		<SimpleData name="CEC">14.4</SimpleData>
		<SimpleData name="Elevation">129</SimpleData>
		<SimpleData name="Tm">173</SimpleData>
		<SimpleData name="pp">840</SimpleData>
		<SimpleData name="TvsPP">0.21</SimpleData>
		<SimpleData name="Kdg">.</SimpleData>
		<SimpleData name="Kda">2.05</SimpleData>
		<SimpleData name="Kdg_measured">No</SimpleData>
		<SimpleData name="Kda_measured">Yes</SimpleData>
		<SimpleData name="Zone (4)">III</SimpleData>
	</SchemaData></ExtendedData>
      <Point><coordinates>-62.5948310245804,-31.8026820386634</coordinates></Point>
  </Placemark>
  <Placemark>
	<ExtendedData><SchemaData schemaUrl="#dib_soil_adsorption_kml">
		<SimpleData name="ID_2">41</SimpleData>
		<SimpleData name="X UTM20">537104.55</SimpleData>
		<SimpleData name="Y UTM20">6461968.08</SimpleData>
		<SimpleData name="pH">6.6</SimpleData>
		<SimpleData name="EC">0.1</SimpleData>
		<SimpleData name="SOC">22.4</SimpleData>
		<SimpleData name="TN">0.14</SimpleData>
		<SimpleData name="Mn">158.7</SimpleData>
		<SimpleData name="Cu">2.6</SimpleData>
		<SimpleData name="Zn">1.08</SimpleData>
		<SimpleData name="WHC">26.5</SimpleData>
		<SimpleData name="Sand">9.9</SimpleData>
		<SimpleData name="Silt">64.5</SimpleData>
		<SimpleData name="Clay">25.6</SimpleData>
		<SimpleData name="Al(Ox)">0.13</SimpleData>
		<SimpleData name="Fe(Ox)">0.1</SimpleData>
		<SimpleData name="P">37.92</SimpleData>
		<SimpleData name="K">1006.2</SimpleData>
		<SimpleData name="Ca">1488</SimpleData>
		<SimpleData name="Na">64.4</SimpleData>
		<SimpleData name="Mg">451.2</SimpleData>
		<SimpleData name="CEC">17.1</SimpleData>
		<SimpleData name="Elevation">127</SimpleData>
		<SimpleData name="Tm">172</SimpleData>
		<SimpleData name="pp">837</SimpleData>
		<SimpleData name="TvsPP">0.21</SimpleData>
		<SimpleData name="Kdg">58.63</SimpleData>
		<SimpleData name="Kda">.</SimpleData>
		<SimpleData name="Kdg_measured">Yes</SimpleData>
		<SimpleData name="Kda_measured">No</SimpleData>
		<SimpleData name="Zone (4)">III</SimpleData>
	</SchemaData></ExtendedData>
      <Point><coordinates>-62.6072699904385,-31.9777059822203</coordinates></Point>
  </Placemark>
  <Placemark>
	<ExtendedData><SchemaData schemaUrl="#dib_soil_adsorption_kml">
		<SimpleData name="ID_2">42</SimpleData>
		<SimpleData name="X UTM20">532245.03</SimpleData>
		<SimpleData name="Y UTM20">6442189.31</SimpleData>
		<SimpleData name="pH">6.8</SimpleData>
		<SimpleData name="EC">0.43</SimpleData>
		<SimpleData name="SOC">21.21</SimpleData>
		<SimpleData name="TN">0.21</SimpleData>
		<SimpleData name="Mn">118.2</SimpleData>
		<SimpleData name="Cu">1.9</SimpleData>
		<SimpleData name="Zn">4.57</SimpleData>
		<SimpleData name="WHC">30</SimpleData>
		<SimpleData name="Sand">10.9</SimpleData>
		<SimpleData name="Silt">89.1</SimpleData>
		<SimpleData name="Clay">24</SimpleData>
		<SimpleData name="Al(Ox)">.</SimpleData>
		<SimpleData name="Fe(Ox)">.</SimpleData>
		<SimpleData name="P">141.06</SimpleData>
		<SimpleData name="K">1177.8</SimpleData>
		<SimpleData name="Ca">1516</SimpleData>
		<SimpleData name="Na">87.4</SimpleData>
		<SimpleData name="Mg">756</SimpleData>
		<SimpleData name="CEC">24.86</SimpleData>
		<SimpleData name="Elevation">134</SimpleData>
		<SimpleData name="Tm">170</SimpleData>
		<SimpleData name="pp">829</SimpleData>
		<SimpleData name="TvsPP">0.21</SimpleData>
		<SimpleData name="Kdg">64.18</SimpleData>
		<SimpleData name="Kda">.</SimpleData>
		<SimpleData name="Kdg_measured">Yes</SimpleData>
		<SimpleData name="Kda_measured">No</SimpleData>
		<SimpleData name="Zone (4)">III</SimpleData>
	</SchemaData></ExtendedData>
      <Point><coordinates>-62.658040989083,-32.1562900163509</coordinates></Point>
  </Placemark>
  <Placemark>
	<ExtendedData><SchemaData schemaUrl="#dib_soil_adsorption_kml">
		<SimpleData name="ID_2">43</SimpleData>
		<SimpleData name="X UTM20">541745.02</SimpleData>
		<SimpleData name="Y UTM20">6421084.4</SimpleData>
		<SimpleData name="pH">6.2</SimpleData>
		<SimpleData name="EC">0.09</SimpleData>
		<SimpleData name="SOC">16.05</SimpleData>
		<SimpleData name="TN">0.13</SimpleData>
		<SimpleData name="Mn">87</SimpleData>
		<SimpleData name="Cu">2.3</SimpleData>
		<SimpleData name="Zn">2.58</SimpleData>
		<SimpleData name="WHC">20.9</SimpleData>
		<SimpleData name="Sand">26.8</SimpleData>
		<SimpleData name="Silt">51.8</SimpleData>
		<SimpleData name="Clay">21.4</SimpleData>
		<SimpleData name="Al(Ox)">0.14</SimpleData>
		<SimpleData name="Fe(Ox)">0.08</SimpleData>
		<SimpleData name="P">91.69</SimpleData>
		<SimpleData name="K">674.7</SimpleData>
		<SimpleData name="Ca">1792</SimpleData>
		<SimpleData name="Na">34.5</SimpleData>
		<SimpleData name="Mg">292.8</SimpleData>
		<SimpleData name="CEC">15</SimpleData>
		<SimpleData name="Elevation">129</SimpleData>
		<SimpleData name="Tm">169</SimpleData>
		<SimpleData name="pp">838</SimpleData>
		<SimpleData name="TvsPP">0.2</SimpleData>
		<SimpleData name="Kdg">34.82</SimpleData>
		<SimpleData name="Kda">.</SimpleData>
		<SimpleData name="Kdg_measured">Yes</SimpleData>
		<SimpleData name="Kda_measured">No</SimpleData>
		<SimpleData name="Zone (4)">III</SimpleData>
	</SchemaData></ExtendedData>
      <Point><coordinates>-62.5563709837031,-32.3463689648744</coordinates></Point>
  </Placemark>
  <Placemark>
	<ExtendedData><SchemaData schemaUrl="#dib_soil_adsorption_kml">
		<SimpleData name="ID_2">44</SimpleData>
		<SimpleData name="X UTM20">539590.42</SimpleData>
		<SimpleData name="Y UTM20">6394001.67</SimpleData>
		<SimpleData name="pH">6.6</SimpleData>
		<SimpleData name="EC">0.07</SimpleData>
		<SimpleData name="SOC">10.01</SimpleData>
		<SimpleData name="TN">0.14</SimpleData>
		<SimpleData name="Mn">144.1</SimpleData>
		<SimpleData name="Cu">2.5</SimpleData>
		<SimpleData name="Zn">2.37</SimpleData>
		<SimpleData name="WHC">17.9</SimpleData>
		<SimpleData name="Sand">36</SimpleData>
		<SimpleData name="Silt">47.3</SimpleData>
		<SimpleData name="Clay">16.8</SimpleData>
		<SimpleData name="Al(Ox)">0.12</SimpleData>
		<SimpleData name="Fe(Ox)">0.1</SimpleData>
		<SimpleData name="P">42.01</SimpleData>
		<SimpleData name="K">725.4</SimpleData>
		<SimpleData name="Ca">1392</SimpleData>
		<SimpleData name="Na">36.8</SimpleData>
		<SimpleData name="Mg">360</SimpleData>
		<SimpleData name="CEC">13.63</SimpleData>
		<SimpleData name="Elevation">124</SimpleData>
		<SimpleData name="Tm">167</SimpleData>
		<SimpleData name="pp">847</SimpleData>
		<SimpleData name="TvsPP">0.2</SimpleData>
		<SimpleData name="Kdg">29.67</SimpleData>
		<SimpleData name="Kda">.</SimpleData>
		<SimpleData name="Kdg_measured">Yes</SimpleData>
		<SimpleData name="Kda_measured">No</SimpleData>
		<SimpleData name="Zone (4)">III</SimpleData>
	</SchemaData></ExtendedData>
      <Point><coordinates>-62.5781299755551,-32.5907579895279</coordinates></Point>
  </Placemark>
  <Placemark>
	<ExtendedData><SchemaData schemaUrl="#dib_soil_adsorption_kml">
		<SimpleData name="ID_2">45</SimpleData>
		<SimpleData name="X UTM20">548155.43</SimpleData>
		<SimpleData name="Y UTM20">6373990.13</SimpleData>
		<SimpleData name="pH">6.6</SimpleData>
		<SimpleData name="EC">0.07</SimpleData>
		<SimpleData name="SOC">15.44</SimpleData>
		<SimpleData name="TN">0.12</SimpleData>
		<SimpleData name="Mn">144.7</SimpleData>
		<SimpleData name="Cu">2.5</SimpleData>
		<SimpleData name="Zn">2.15</SimpleData>
		<SimpleData name="WHC">20.1</SimpleData>
		<SimpleData name="Sand">26.4</SimpleData>
		<SimpleData name="Silt">54</SimpleData>
		<SimpleData name="Clay">19.6</SimpleData>
		<SimpleData name="Al(Ox)">.</SimpleData>
		<SimpleData name="Fe(Ox)">.</SimpleData>
		<SimpleData name="P">46.41</SimpleData>
		<SimpleData name="K">764.4</SimpleData>
		<SimpleData name="Ca">1608</SimpleData>
		<SimpleData name="Na">32.2</SimpleData>
		<SimpleData name="Mg">302.4</SimpleData>
		<SimpleData name="CEC">14.49</SimpleData>
		<SimpleData name="Elevation">112</SimpleData>
		<SimpleData name="Tm">168</SimpleData>
		<SimpleData name="pp">847</SimpleData>
		<SimpleData name="TvsPP">0.2</SimpleData>
		<SimpleData name="Kdg">.</SimpleData>
		<SimpleData name="Kda">2.59</SimpleData>
		<SimpleData name="Kdg_measured">No</SimpleData>
		<SimpleData name="Kda_measured">Yes</SimpleData>
		<SimpleData name="Zone (4)">III</SimpleData>
	</SchemaData></ExtendedData>
      <Point><coordinates>-62.4858320453344,-32.7709320253596</coordinates></Point>
  </Placemark>
  <Placemark>
	<ExtendedData><SchemaData schemaUrl="#dib_soil_adsorption_kml">
		<SimpleData name="ID_2">46</SimpleData>
		<SimpleData name="X UTM20">540549.18</SimpleData>
		<SimpleData name="Y UTM20">6359774.95</SimpleData>
		<SimpleData name="pH">7.8</SimpleData>
		<SimpleData name="EC">0.04</SimpleData>
		<SimpleData name="SOC">8.59</SimpleData>
		<SimpleData name="TN">0.11</SimpleData>
		<SimpleData name="Mn">143</SimpleData>
		<SimpleData name="Cu">3.4</SimpleData>
		<SimpleData name="Zn">0.74</SimpleData>
		<SimpleData name="WHC">20.4</SimpleData>
		<SimpleData name="Sand">26.2</SimpleData>
		<SimpleData name="Silt">52.1</SimpleData>
		<SimpleData name="Clay">21.6</SimpleData>
		<SimpleData name="Al(Ox)">.</SimpleData>
		<SimpleData name="Fe(Ox)">.</SimpleData>
		<SimpleData name="P">8.59</SimpleData>
		<SimpleData name="K">787.8</SimpleData>
		<SimpleData name="Ca">2040</SimpleData>
		<SimpleData name="Na">29.9</SimpleData>
		<SimpleData name="Mg">412.8</SimpleData>
		<SimpleData name="CEC">14.9</SimpleData>
		<SimpleData name="Elevation">118</SimpleData>
		<SimpleData name="Tm">168</SimpleData>
		<SimpleData name="pp">840</SimpleData>
		<SimpleData name="TvsPP">0.2</SimpleData>
		<SimpleData name="Kdg">.</SimpleData>
		<SimpleData name="Kda">2.67</SimpleData>
		<SimpleData name="Kdg_measured">No</SimpleData>
		<SimpleData name="Kda_measured">Yes</SimpleData>
		<SimpleData name="Zone (4)">III</SimpleData>
	</SchemaData></ExtendedData>
      <Point><coordinates>-62.5664209624667,-32.8994649935112</coordinates></Point>
  </Placemark>
  <Placemark>
	<ExtendedData><SchemaData schemaUrl="#dib_soil_adsorption_kml">
		<SimpleData name="ID_2">47</SimpleData>
		<SimpleData name="X UTM20">545162.87</SimpleData>
		<SimpleData name="Y UTM20">6334934.06</SimpleData>
		<SimpleData name="pH">6.8</SimpleData>
		<SimpleData name="EC">0.09</SimpleData>
		<SimpleData name="SOC">20.27</SimpleData>
		<SimpleData name="TN">0.15</SimpleData>
		<SimpleData name="Mn">146.7</SimpleData>
		<SimpleData name="Cu">2.5</SimpleData>
		<SimpleData name="Zn">1.72</SimpleData>
		<SimpleData name="WHC">20.7</SimpleData>
		<SimpleData name="Sand">27.6</SimpleData>
		<SimpleData name="Silt">51.7</SimpleData>
		<SimpleData name="Clay">20.7</SimpleData>
		<SimpleData name="Al(Ox)">0.15</SimpleData>
		<SimpleData name="Fe(Ox)">0.11</SimpleData>
		<SimpleData name="P">24.33</SimpleData>
		<SimpleData name="K">756.6</SimpleData>
		<SimpleData name="Ca">1896</SimpleData>
		<SimpleData name="Na">29.9</SimpleData>
		<SimpleData name="Mg">264</SimpleData>
		<SimpleData name="CEC">14.27</SimpleData>
		<SimpleData name="Elevation">118</SimpleData>
		<SimpleData name="Tm">168</SimpleData>
		<SimpleData name="pp">827</SimpleData>
		<SimpleData name="TvsPP">0.2</SimpleData>
		<SimpleData name="Kdg">42.23</SimpleData>
		<SimpleData name="Kda">3.5</SimpleData>
		<SimpleData name="Kdg_measured">Yes</SimpleData>
		<SimpleData name="Kda_measured">Yes</SimpleData>
		<SimpleData name="Zone (4)">III</SimpleData>
	</SchemaData></ExtendedData>
      <Point><coordinates>-62.5158669997066,-33.123350012215</coordinates></Point>
  </Placemark>
  <Placemark>
	<ExtendedData><SchemaData schemaUrl="#dib_soil_adsorption_kml">
		<SimpleData name="ID_2">48</SimpleData>
		<SimpleData name="X UTM20">543884.12</SimpleData>
		<SimpleData name="Y UTM20">6320334.12</SimpleData>
		<SimpleData name="pH">6.1</SimpleData>
		<SimpleData name="EC">0.18</SimpleData>
		<SimpleData name="SOC">13.2</SimpleData>
		<SimpleData name="TN">0.13</SimpleData>
		<SimpleData name="Mn">119.2</SimpleData>
		<SimpleData name="Cu">1.7</SimpleData>
		<SimpleData name="Zn">4.51</SimpleData>
		<SimpleData name="WHC">18.7</SimpleData>
		<SimpleData name="Sand">33</SimpleData>
		<SimpleData name="Silt">44.1</SimpleData>
		<SimpleData name="Clay">22.9</SimpleData>
		<SimpleData name="Al(Ox)">0</SimpleData>
		<SimpleData name="Fe(Ox)">0</SimpleData>
		<SimpleData name="P">163.96</SimpleData>
		<SimpleData name="K">1287</SimpleData>
		<SimpleData name="Ca">1768</SimpleData>
		<SimpleData name="Na">299</SimpleData>
		<SimpleData name="Mg">283.2</SimpleData>
		<SimpleData name="CEC">16.4</SimpleData>
		<SimpleData name="Elevation">111</SimpleData>
		<SimpleData name="Tm">168</SimpleData>
		<SimpleData name="pp">820</SimpleData>
		<SimpleData name="TvsPP">0.2</SimpleData>
		<SimpleData name="Kdg">.</SimpleData>
		<SimpleData name="Kda">.</SimpleData>
		<SimpleData name="Kdg_measured">No</SimpleData>
		<SimpleData name="Kda_measured">No</SimpleData>
		<SimpleData name="Zone (4)">III</SimpleData>
	</SchemaData></ExtendedData>
      <Point><coordinates>-62.5288699605957,-33.2550910338845</coordinates></Point>
  </Placemark>
  <Placemark>
	<ExtendedData><SchemaData schemaUrl="#dib_soil_adsorption_kml">
		<SimpleData name="ID_2">49</SimpleData>
		<SimpleData name="X UTM20">541060.12</SimpleData>
		<SimpleData name="Y UTM20">6295327.98</SimpleData>
		<SimpleData name="pH">5.89</SimpleData>
		<SimpleData name="EC">0.1</SimpleData>
		<SimpleData name="SOC">15.42</SimpleData>
		<SimpleData name="TN">0.13</SimpleData>
		<SimpleData name="Mn">76.7</SimpleData>
		<SimpleData name="Cu">2.3</SimpleData>
		<SimpleData name="Zn">0.63</SimpleData>
		<SimpleData name="WHC">19.2</SimpleData>
		<SimpleData name="Sand">37.2</SimpleData>
		<SimpleData name="Silt">41.4</SimpleData>
		<SimpleData name="Clay">21.4</SimpleData>
		<SimpleData name="Al(Ox)">0.17</SimpleData>
		<SimpleData name="Fe(Ox)">0.13</SimpleData>
		<SimpleData name="P">15.64</SimpleData>
		<SimpleData name="K">670.8</SimpleData>
		<SimpleData name="Ca">1680</SimpleData>
		<SimpleData name="Na">32.2</SimpleData>
		<SimpleData name="Mg">388.8</SimpleData>
		<SimpleData name="CEC">15.63</SimpleData>
		<SimpleData name="Elevation">125</SimpleData>
		<SimpleData name="Tm">166</SimpleData>
		<SimpleData name="pp">809</SimpleData>
		<SimpleData name="TvsPP">0.21</SimpleData>
		<SimpleData name="Kdg">57.94</SimpleData>
		<SimpleData name="Kda">2.87</SimpleData>
		<SimpleData name="Kdg_measured">Yes</SimpleData>
		<SimpleData name="Kda_measured">Yes</SimpleData>
		<SimpleData name="Zone (4)">III</SimpleData>
	</SchemaData></ExtendedData>
      <Point><coordinates>-62.558048033502,-33.4807469695551</coordinates></Point>
  </Placemark>
  <Placemark>
	<ExtendedData><SchemaData schemaUrl="#dib_soil_adsorption_kml">
		<SimpleData name="ID_2">50</SimpleData>
		<SimpleData name="X UTM20">534776.97</SimpleData>
		<SimpleData name="Y UTM20">6267747.44</SimpleData>
		<SimpleData name="pH">5.74</SimpleData>
		<SimpleData name="EC">0.08</SimpleData>
		<SimpleData name="SOC">13.01</SimpleData>
		<SimpleData name="TN">0.12</SimpleData>
		<SimpleData name="Mn">95.8</SimpleData>
		<SimpleData name="Cu">0.3</SimpleData>
		<SimpleData name="Zn">0.44</SimpleData>
		<SimpleData name="WHC">12.7</SimpleData>
		<SimpleData name="Sand">64</SimpleData>
		<SimpleData name="Silt">20.1</SimpleData>
		<SimpleData name="Clay">15.9</SimpleData>
		<SimpleData name="Al(Ox)">0.15</SimpleData>
		<SimpleData name="Fe(Ox)">0.12</SimpleData>
		<SimpleData name="P">35.06</SimpleData>
		<SimpleData name="K">682.5</SimpleData>
		<SimpleData name="Ca">1654</SimpleData>
		<SimpleData name="Na">29.9</SimpleData>
		<SimpleData name="Mg">122.4</SimpleData>
		<SimpleData name="CEC">12.51</SimpleData>
		<SimpleData name="Elevation">123</SimpleData>
		<SimpleData name="Tm">166</SimpleData>
		<SimpleData name="pp">796</SimpleData>
		<SimpleData name="TvsPP">0.21</SimpleData>
		<SimpleData name="Kdg">32.52</SimpleData>
		<SimpleData name="Kda">2.31</SimpleData>
		<SimpleData name="Kdg_measured">Yes</SimpleData>
		<SimpleData name="Kda_measured">Yes</SimpleData>
		<SimpleData name="Zone (4)">IV</SimpleData>
	</SchemaData></ExtendedData>
      <Point><coordinates>-62.6245990325818,-33.7297269594667</coordinates></Point>
  </Placemark>
  <Placemark>
	<ExtendedData><SchemaData schemaUrl="#dib_soil_adsorption_kml">
		<SimpleData name="ID_2">51</SimpleData>
		<SimpleData name="X UTM20">548234.61</SimpleData>
		<SimpleData name="Y UTM20">6259178.19</SimpleData>
		<SimpleData name="pH">5.51</SimpleData>
		<SimpleData name="EC">0.16</SimpleData>
		<SimpleData name="SOC">15.53</SimpleData>
		<SimpleData name="TN">0.15</SimpleData>
		<SimpleData name="Mn">217.1</SimpleData>
		<SimpleData name="Cu">0.5</SimpleData>
		<SimpleData name="Zn">1.4</SimpleData>
		<SimpleData name="WHC">15.7</SimpleData>
		<SimpleData name="Sand">56.6</SimpleData>
		<SimpleData name="Silt">22.5</SimpleData>
		<SimpleData name="Clay">20.9</SimpleData>
		<SimpleData name="Al(Ox)">.</SimpleData>
		<SimpleData name="Fe(Ox)">.</SimpleData>
		<SimpleData name="P">22.08</SimpleData>
		<SimpleData name="K">682.5</SimpleData>
		<SimpleData name="Ca">1628</SimpleData>
		<SimpleData name="Na">29.9</SimpleData>
		<SimpleData name="Mg">225.6</SimpleData>
		<SimpleData name="CEC">13.37</SimpleData>
		<SimpleData name="Elevation">136</SimpleData>
		<SimpleData name="Tm">164</SimpleData>
		<SimpleData name="pp">801</SimpleData>
		<SimpleData name="TvsPP">0.2</SimpleData>
		<SimpleData name="Kdg">.</SimpleData>
		<SimpleData name="Kda">2.51</SimpleData>
		<SimpleData name="Kdg_measured">No</SimpleData>
		<SimpleData name="Kda_measured">Yes</SimpleData>
		<SimpleData name="Zone (4)">IV</SimpleData>
	</SchemaData></ExtendedData>
      <Point><coordinates>-62.4788670430301,-33.8064850291857</coordinates></Point>
  </Placemark>
  <Placemark>
	<ExtendedData><SchemaData schemaUrl="#dib_soil_adsorption_kml">
		<SimpleData name="ID_2">54</SimpleData>
		<SimpleData name="X UTM20">517735.01</SimpleData>
		<SimpleData name="Y UTM20">6571859.01</SimpleData>
		<SimpleData name="pH">6.7</SimpleData>
		<SimpleData name="EC">0.3</SimpleData>
		<SimpleData name="SOC">12.71</SimpleData>
		<SimpleData name="TN">0.14</SimpleData>
		<SimpleData name="Mn">188.4</SimpleData>
		<SimpleData name="Cu">0.7</SimpleData>
		<SimpleData name="Zn">1.39</SimpleData>
		<SimpleData name="WHC">21.9</SimpleData>
		<SimpleData name="Sand">11</SimpleData>
		<SimpleData name="Silt">61.3</SimpleData>
		<SimpleData name="Clay">27.7</SimpleData>
		<SimpleData name="Al(Ox)">.</SimpleData>
		<SimpleData name="Fe(Ox)">.</SimpleData>
		<SimpleData name="P">122.87</SimpleData>
		<SimpleData name="K">1092</SimpleData>
		<SimpleData name="Ca">2400</SimpleData>
		<SimpleData name="Na">276</SimpleData>
		<SimpleData name="Mg">228</SimpleData>
		<SimpleData name="CEC">25.6</SimpleData>
		<SimpleData name="Elevation">85</SimpleData>
		<SimpleData name="Tm">181</SimpleData>
		<SimpleData name="pp">850</SimpleData>
		<SimpleData name="TvsPP">0.21</SimpleData>
		<SimpleData name="Kdg">.</SimpleData>
		<SimpleData name="Kda">2.77</SimpleData>
		<SimpleData name="Kdg_measured">No</SimpleData>
		<SimpleData name="Kda_measured">Yes</SimpleData>
		<SimpleData name="Zone (4)">III</SimpleData>
	</SchemaData></ExtendedData>
      <Point><coordinates>-62.8142530278044,-30.9866840141906</coordinates></Point>
  </Placemark>
  <Placemark>
	<ExtendedData><SchemaData schemaUrl="#dib_soil_adsorption_kml">
		<SimpleData name="ID_2">55</SimpleData>
		<SimpleData name="X UTM20">521452.94</SimpleData>
		<SimpleData name="Y UTM20">6557077.16</SimpleData>
		<SimpleData name="pH">6.5</SimpleData>
		<SimpleData name="EC">0.15</SimpleData>
		<SimpleData name="SOC">10.1</SimpleData>
		<SimpleData name="TN">0.1</SimpleData>
		<SimpleData name="Mn">222</SimpleData>
		<SimpleData name="Cu">1.2</SimpleData>
		<SimpleData name="Zn">0.01</SimpleData>
		<SimpleData name="WHC">20</SimpleData>
		<SimpleData name="Sand">21.8</SimpleData>
		<SimpleData name="Silt">54.7</SimpleData>
		<SimpleData name="Clay">23.5</SimpleData>
		<SimpleData name="Al(Ox)">.</SimpleData>
		<SimpleData name="Fe(Ox)">.</SimpleData>
		<SimpleData name="P">15.54</SimpleData>
		<SimpleData name="K">733.2</SimpleData>
		<SimpleData name="Ca">2432</SimpleData>
		<SimpleData name="Na">34.5</SimpleData>
		<SimpleData name="Mg">376.8</SimpleData>
		<SimpleData name="CEC">16.44</SimpleData>
		<SimpleData name="Elevation">104</SimpleData>
		<SimpleData name="Tm">179</SimpleData>
		<SimpleData name="pp">851</SimpleData>
		<SimpleData name="TvsPP">0.21</SimpleData>
		<SimpleData name="Kdg">.</SimpleData>
		<SimpleData name="Kda">2.24</SimpleData>
		<SimpleData name="Kdg_measured">No</SimpleData>
		<SimpleData name="Kda_measured">Yes</SimpleData>
		<SimpleData name="Zone (4)">III</SimpleData>
	</SchemaData></ExtendedData>
      <Point><coordinates>-62.7750000472785,-31.119999981949</coordinates></Point>
  </Placemark>
  <Placemark>
	<ExtendedData><SchemaData schemaUrl="#dib_soil_adsorption_kml">
		<SimpleData name="ID_2">56</SimpleData>
		<SimpleData name="X UTM20">518981.65</SimpleData>
		<SimpleData name="Y UTM20">6539151.93</SimpleData>
		<SimpleData name="pH">7.6</SimpleData>
		<SimpleData name="EC">0.55</SimpleData>
		<SimpleData name="SOC">15.6</SimpleData>
		<SimpleData name="TN">0.13</SimpleData>
		<SimpleData name="Mn">211.3</SimpleData>
		<SimpleData name="Cu">3.7</SimpleData>
		<SimpleData name="Zn">0.51</SimpleData>
		<SimpleData name="WHC">27.7</SimpleData>
		<SimpleData name="Sand">6.9</SimpleData>
		<SimpleData name="Silt">56.4</SimpleData>
		<SimpleData name="Clay">36.7</SimpleData>
		<SimpleData name="Al(Ox)">.</SimpleData>
		<SimpleData name="Fe(Ox)">.</SimpleData>
		<SimpleData name="P">41.81</SimpleData>
		<SimpleData name="K">741</SimpleData>
		<SimpleData name="Ca">3160</SimpleData>
		<SimpleData name="Na">1127</SimpleData>
		<SimpleData name="Mg">624</SimpleData>
		<SimpleData name="CEC">28.8</SimpleData>
		<SimpleData name="Elevation">121</SimpleData>
		<SimpleData name="Tm">177</SimpleData>
		<SimpleData name="pp">844</SimpleData>
		<SimpleData name="TvsPP">0.21</SimpleData>
		<SimpleData name="Kdg">.</SimpleData>
		<SimpleData name="Kda">3.21</SimpleData>
		<SimpleData name="Kdg_measured">No</SimpleData>
		<SimpleData name="Kda_measured">Yes</SimpleData>
		<SimpleData name="Zone (4)">III</SimpleData>
	</SchemaData></ExtendedData>
      <Point><coordinates>-62.800579993704,-31.2817799930953</coordinates></Point>
  </Placemark>
  <Placemark>
	<ExtendedData><SchemaData schemaUrl="#dib_soil_adsorption_kml">
		<SimpleData name="ID_2">57</SimpleData>
		<SimpleData name="X UTM20">516398.81</SimpleData>
		<SimpleData name="Y UTM20">6523475.26</SimpleData>
		<SimpleData name="pH">7</SimpleData>
		<SimpleData name="EC">0.09</SimpleData>
		<SimpleData name="SOC">13.84</SimpleData>
		<SimpleData name="TN">0.14</SimpleData>
		<SimpleData name="Mn">183.4</SimpleData>
		<SimpleData name="Cu">1.7</SimpleData>
		<SimpleData name="Zn">0.94</SimpleData>
		<SimpleData name="WHC">21.4</SimpleData>
		<SimpleData name="Sand">11.4</SimpleData>
		<SimpleData name="Silt">62.2</SimpleData>
		<SimpleData name="Clay">26.5</SimpleData>
		<SimpleData name="Al(Ox)">.</SimpleData>
		<SimpleData name="Fe(Ox)">.</SimpleData>
		<SimpleData name="P">59.7</SimpleData>
		<SimpleData name="K">897</SimpleData>
		<SimpleData name="Ca">2520</SimpleData>
		<SimpleData name="Na">299</SimpleData>
		<SimpleData name="Mg">354</SimpleData>
		<SimpleData name="CEC">25.5</SimpleData>
		<SimpleData name="Elevation">130</SimpleData>
		<SimpleData name="Tm">176</SimpleData>
		<SimpleData name="pp">837</SimpleData>
		<SimpleData name="TvsPP">0.21</SimpleData>
		<SimpleData name="Kdg">.</SimpleData>
		<SimpleData name="Kda">3.3</SimpleData>
		<SimpleData name="Kdg_measured">No</SimpleData>
		<SimpleData name="Kda_measured">Yes</SimpleData>
		<SimpleData name="Zone (4)">III</SimpleData>
	</SchemaData></ExtendedData>
      <Point><coordinates>-62.8274569749288,-31.4232649723592</coordinates></Point>
  </Placemark>
  <Placemark>
	<ExtendedData><SchemaData schemaUrl="#dib_soil_adsorption_kml">
		<SimpleData name="ID_2">58</SimpleData>
		<SimpleData name="X UTM20">526721.79</SimpleData>
		<SimpleData name="Y UTM20">6505980.35</SimpleData>
		<SimpleData name="pH">6.9</SimpleData>
		<SimpleData name="EC">0.07</SimpleData>
		<SimpleData name="SOC">14.07</SimpleData>
		<SimpleData name="TN">0.15</SimpleData>
		<SimpleData name="Mn">157.6</SimpleData>
		<SimpleData name="Cu">1.2</SimpleData>
		<SimpleData name="Zn">0.58</SimpleData>
		<SimpleData name="WHC">22.6</SimpleData>
		<SimpleData name="Sand">6.3</SimpleData>
		<SimpleData name="Silt">64.3</SimpleData>
		<SimpleData name="Clay">29.5</SimpleData>
		<SimpleData name="Al(Ox)">0.14</SimpleData>
		<SimpleData name="Fe(Ox)">0.1</SimpleData>
		<SimpleData name="P">30.77</SimpleData>
		<SimpleData name="K">858</SimpleData>
		<SimpleData name="Ca">2020</SimpleData>
		<SimpleData name="Na">253</SimpleData>
		<SimpleData name="Mg">307.2</SimpleData>
		<SimpleData name="CEC">24.6</SimpleData>
		<SimpleData name="Elevation">106</SimpleData>
		<SimpleData name="Tm">175</SimpleData>
		<SimpleData name="pp">840</SimpleData>
		<SimpleData name="TvsPP">0.21</SimpleData>
		<SimpleData name="Kdg">.</SimpleData>
		<SimpleData name="Kda">4.17</SimpleData>
		<SimpleData name="Kdg_measured">No</SimpleData>
		<SimpleData name="Kda_measured">Yes</SimpleData>
		<SimpleData name="Zone (4)">III</SimpleData>
	</SchemaData></ExtendedData>
      <Point><coordinates>-62.7183700022806,-31.5809189766763</coordinates></Point>
  </Placemark>
  <Placemark>
	<ExtendedData><SchemaData schemaUrl="#dib_soil_adsorption_kml">
		<SimpleData name="ID_2">59</SimpleData>
		<SimpleData name="X UTM20">521565.99</SimpleData>
		<SimpleData name="Y UTM20">6479407.82</SimpleData>
		<SimpleData name="pH">7.5</SimpleData>
		<SimpleData name="EC">0.13</SimpleData>
		<SimpleData name="SOC">6.68</SimpleData>
		<SimpleData name="TN">0.1</SimpleData>
		<SimpleData name="Mn">195.8</SimpleData>
		<SimpleData name="Cu">1.3</SimpleData>
		<SimpleData name="Zn">0.22</SimpleData>
		<SimpleData name="WHC">18.7</SimpleData>
		<SimpleData name="Sand">23</SimpleData>
		<SimpleData name="Silt">51.6</SimpleData>
		<SimpleData name="Clay">25.4</SimpleData>
		<SimpleData name="Al(Ox)">.</SimpleData>
		<SimpleData name="Fe(Ox)">.</SimpleData>
		<SimpleData name="P">28.93</SimpleData>
		<SimpleData name="K">663</SimpleData>
		<SimpleData name="Ca">1544</SimpleData>
		<SimpleData name="Na">276</SimpleData>
		<SimpleData name="Mg">614.4</SimpleData>
		<SimpleData name="CEC">21.6</SimpleData>
		<SimpleData name="Elevation">141</SimpleData>
		<SimpleData name="Tm">173</SimpleData>
		<SimpleData name="pp">826</SimpleData>
		<SimpleData name="TvsPP">0.21</SimpleData>
		<SimpleData name="Kdg">.</SimpleData>
		<SimpleData name="Kda">3.73</SimpleData>
		<SimpleData name="Kdg_measured">No</SimpleData>
		<SimpleData name="Kda_measured">Yes</SimpleData>
		<SimpleData name="Zone (4)">III</SimpleData>
	</SchemaData></ExtendedData>
      <Point><coordinates>-62.7721230096501,-31.8207689786773</coordinates></Point>
  </Placemark>
  <Placemark>
	<ExtendedData><SchemaData schemaUrl="#dib_soil_adsorption_kml">
		<SimpleData name="ID_2">60</SimpleData>
		<SimpleData name="X UTM20">517747.76</SimpleData>
		<SimpleData name="Y UTM20">6451336.03</SimpleData>
		<SimpleData name="pH">6.5</SimpleData>
		<SimpleData name="EC">0.52</SimpleData>
		<SimpleData name="SOC">14.56</SimpleData>
		<SimpleData name="TN">0.14</SimpleData>
		<SimpleData name="Mn">160.4</SimpleData>
		<SimpleData name="Cu">1.2</SimpleData>
		<SimpleData name="Zn">0.47</SimpleData>
		<SimpleData name="WHC">25.2</SimpleData>
		<SimpleData name="Sand">11.2</SimpleData>
		<SimpleData name="Silt">64.5</SimpleData>
		<SimpleData name="Clay">24.3</SimpleData>
		<SimpleData name="Al(Ox)">.</SimpleData>
		<SimpleData name="Fe(Ox)">.</SimpleData>
		<SimpleData name="P">41.4</SimpleData>
		<SimpleData name="K">897</SimpleData>
		<SimpleData name="Ca">2020</SimpleData>
		<SimpleData name="Na">322</SimpleData>
		<SimpleData name="Mg">228</SimpleData>
		<SimpleData name="CEC">24.3</SimpleData>
		<SimpleData name="Elevation">150</SimpleData>
		<SimpleData name="Tm">170</SimpleData>
		<SimpleData name="pp">817</SimpleData>
		<SimpleData name="TvsPP">0.21</SimpleData>
		<SimpleData name="Kdg">.</SimpleData>
		<SimpleData name="Kda">4.05</SimpleData>
		<SimpleData name="Kdg_measured">No</SimpleData>
		<SimpleData name="Kda_measured">Yes</SimpleData>
		<SimpleData name="Zone (4)">III</SimpleData>
	</SchemaData></ExtendedData>
      <Point><coordinates>-62.8119529952999,-32.074094020631</coordinates></Point>
  </Placemark>
  <Placemark>
	<ExtendedData><SchemaData schemaUrl="#dib_soil_adsorption_kml">
		<SimpleData name="ID_2">62</SimpleData>
		<SimpleData name="X UTM20">520817.67</SimpleData>
		<SimpleData name="Y UTM20">6423080.91</SimpleData>
		<SimpleData name="pH">6.2</SimpleData>
		<SimpleData name="EC">0.38</SimpleData>
		<SimpleData name="SOC">16.9</SimpleData>
		<SimpleData name="TN">0.15</SimpleData>
		<SimpleData name="Mn">147.8</SimpleData>
		<SimpleData name="Cu">2.6</SimpleData>
		<SimpleData name="Zn">1.41</SimpleData>
		<SimpleData name="WHC">27.7</SimpleData>
		<SimpleData name="Sand">2.9</SimpleData>
		<SimpleData name="Silt">63.6</SimpleData>
		<SimpleData name="Clay">33.6</SimpleData>
		<SimpleData name="Al(Ox)">0.12</SimpleData>
		<SimpleData name="Fe(Ox)">0.2</SimpleData>
		<SimpleData name="P">33.63</SimpleData>
		<SimpleData name="K">1287</SimpleData>
		<SimpleData name="Ca">1320</SimpleData>
		<SimpleData name="Na">506</SimpleData>
		<SimpleData name="Mg">456</SimpleData>
		<SimpleData name="CEC">18.4</SimpleData>
		<SimpleData name="Elevation">144</SimpleData>
		<SimpleData name="Tm">169</SimpleData>
		<SimpleData name="pp">815</SimpleData>
		<SimpleData name="TvsPP">0.21</SimpleData>
		<SimpleData name="Kdg">.</SimpleData>
		<SimpleData name="Kda">4.61</SimpleData>
		<SimpleData name="Kdg_measured">No</SimpleData>
		<SimpleData name="Kda_measured">Yes</SimpleData>
		<SimpleData name="Zone (4)">III</SimpleData>
	</SchemaData></ExtendedData>
      <Point><coordinates>-62.7788099550377,-32.3289439898816</coordinates></Point>
  </Placemark>
  <Placemark>
	<ExtendedData><SchemaData schemaUrl="#dib_soil_adsorption_kml">
		<SimpleData name="ID_2">63</SimpleData>
		<SimpleData name="X UTM20">521616.09</SimpleData>
		<SimpleData name="Y UTM20">6394127.28</SimpleData>
		<SimpleData name="pH">6.7</SimpleData>
		<SimpleData name="EC">0.07</SimpleData>
		<SimpleData name="SOC">14.46</SimpleData>
		<SimpleData name="TN">0.14</SimpleData>
		<SimpleData name="Mn">150.7</SimpleData>
		<SimpleData name="Cu">1.2</SimpleData>
		<SimpleData name="Zn">1.8</SimpleData>
		<SimpleData name="WHC">23.8</SimpleData>
		<SimpleData name="Sand">19.4</SimpleData>
		<SimpleData name="Silt">58</SimpleData>
		<SimpleData name="Clay">22.6</SimpleData>
		<SimpleData name="Al(Ox)">.</SimpleData>
		<SimpleData name="Fe(Ox)">.</SimpleData>
		<SimpleData name="P">28.21</SimpleData>
		<SimpleData name="K">897</SimpleData>
		<SimpleData name="Ca">1362</SimpleData>
		<SimpleData name="Na">322</SimpleData>
		<SimpleData name="Mg">596.4</SimpleData>
		<SimpleData name="CEC">17</SimpleData>
		<SimpleData name="Elevation">138</SimpleData>
		<SimpleData name="Tm">167</SimpleData>
		<SimpleData name="pp">823</SimpleData>
		<SimpleData name="TvsPP">0.2</SimpleData>
		<SimpleData name="Kdg">.</SimpleData>
		<SimpleData name="Kda">4.75</SimpleData>
		<SimpleData name="Kdg_measured">No</SimpleData>
		<SimpleData name="Kda_measured">Yes</SimpleData>
		<SimpleData name="Zone (4)">III</SimpleData>
	</SchemaData></ExtendedData>
      <Point><coordinates>-62.7696629517617,-32.5901219660627</coordinates></Point>
  </Placemark>
  <Placemark>
	<ExtendedData><SchemaData schemaUrl="#dib_soil_adsorption_kml">
		<SimpleData name="ID_2">64</SimpleData>
		<SimpleData name="X UTM20">523663.16</SimpleData>
		<SimpleData name="Y UTM20">6374579.7</SimpleData>
		<SimpleData name="pH">6.3</SimpleData>
		<SimpleData name="EC">0.09</SimpleData>
		<SimpleData name="SOC">14.03</SimpleData>
		<SimpleData name="TN">0.15</SimpleData>
		<SimpleData name="Mn">126.8</SimpleData>
		<SimpleData name="Cu">0.9</SimpleData>
		<SimpleData name="Zn">2.19</SimpleData>
		<SimpleData name="WHC">20.9</SimpleData>
		<SimpleData name="Sand">22.5</SimpleData>
		<SimpleData name="Silt">54.3</SimpleData>
		<SimpleData name="Clay">23.1</SimpleData>
		<SimpleData name="Al(Ox)">.</SimpleData>
		<SimpleData name="Fe(Ox)">.</SimpleData>
		<SimpleData name="P">95.47</SimpleData>
		<SimpleData name="K">975</SimpleData>
		<SimpleData name="Ca">1962</SimpleData>
		<SimpleData name="Na">276</SimpleData>
		<SimpleData name="Mg">162</SimpleData>
		<SimpleData name="CEC">16.4</SimpleData>
		<SimpleData name="Elevation">133</SimpleData>
		<SimpleData name="Tm">167</SimpleData>
		<SimpleData name="pp">829</SimpleData>
		<SimpleData name="TvsPP">0.2</SimpleData>
		<SimpleData name="Kdg">.</SimpleData>
		<SimpleData name="Kda">4.25</SimpleData>
		<SimpleData name="Kdg_measured">No</SimpleData>
		<SimpleData name="Kda_measured">Yes</SimpleData>
		<SimpleData name="Zone (4)">III</SimpleData>
	</SchemaData></ExtendedData>
      <Point><coordinates>-62.7473540228974,-32.7664140143874</coordinates></Point>
  </Placemark>
  <Placemark>
	<ExtendedData><SchemaData schemaUrl="#dib_soil_adsorption_kml">
		<SimpleData name="ID_2">65</SimpleData>
		<SimpleData name="X UTM20">522161.5</SimpleData>
		<SimpleData name="Y UTM20">6361885.51</SimpleData>
		<SimpleData name="pH">6.5</SimpleData>
		<SimpleData name="EC">0.07</SimpleData>
		<SimpleData name="SOC">14.2</SimpleData>
		<SimpleData name="TN">0.13</SimpleData>
		<SimpleData name="Mn">157.5</SimpleData>
		<SimpleData name="Cu">0.7</SimpleData>
		<SimpleData name="Zn">2.12</SimpleData>
		<SimpleData name="WHC">18.8</SimpleData>
		<SimpleData name="Sand">28.8</SimpleData>
		<SimpleData name="Silt">54.5</SimpleData>
		<SimpleData name="Clay">16.7</SimpleData>
		<SimpleData name="Al(Ox)">.</SimpleData>
		<SimpleData name="Fe(Ox)">.</SimpleData>
		<SimpleData name="P">86.68</SimpleData>
		<SimpleData name="K">897</SimpleData>
		<SimpleData name="Ca">1760</SimpleData>
		<SimpleData name="Na">299</SimpleData>
		<SimpleData name="Mg">356.4</SimpleData>
		<SimpleData name="CEC">15.2</SimpleData>
		<SimpleData name="Elevation">120</SimpleData>
		<SimpleData name="Tm">168</SimpleData>
		<SimpleData name="pp">824</SimpleData>
		<SimpleData name="TvsPP">0.2</SimpleData>
		<SimpleData name="Kdg">.</SimpleData>
		<SimpleData name="Kda">3.63</SimpleData>
		<SimpleData name="Kdg_measured">No</SimpleData>
		<SimpleData name="Kda_measured">Yes</SimpleData>
		<SimpleData name="Zone (4)">III</SimpleData>
	</SchemaData></ExtendedData>
      <Point><coordinates>-62.7630829885307,-32.8809539653434</coordinates></Point>
  </Placemark>
  <Placemark>
	<ExtendedData><SchemaData schemaUrl="#dib_soil_adsorption_kml">
		<SimpleData name="ID_2">66</SimpleData>
		<SimpleData name="X UTM20">523948.48</SimpleData>
		<SimpleData name="Y UTM20">6338316.61</SimpleData>
		<SimpleData name="pH">6.3</SimpleData>
		<SimpleData name="EC">0.2</SimpleData>
		<SimpleData name="SOC">9.41</SimpleData>
		<SimpleData name="TN">0.11</SimpleData>
		<SimpleData name="Mn">162.2</SimpleData>
		<SimpleData name="Cu">0.7</SimpleData>
		<SimpleData name="Zn">0.15</SimpleData>
		<SimpleData name="WHC">17.6</SimpleData>
		<SimpleData name="Sand">29.1</SimpleData>
		<SimpleData name="Silt">46.8</SimpleData>
		<SimpleData name="Clay">24.1</SimpleData>
		<SimpleData name="Al(Ox)">.</SimpleData>
		<SimpleData name="Fe(Ox)">.</SimpleData>
		<SimpleData name="P">63.79</SimpleData>
		<SimpleData name="K">936</SimpleData>
		<SimpleData name="Ca">1820</SimpleData>
		<SimpleData name="Na">345</SimpleData>
		<SimpleData name="Mg">276</SimpleData>
		<SimpleData name="CEC">18</SimpleData>
		<SimpleData name="Elevation">115</SimpleData>
		<SimpleData name="Tm">168</SimpleData>
		<SimpleData name="pp">817</SimpleData>
		<SimpleData name="TvsPP">0.21</SimpleData>
		<SimpleData name="Kdg">.</SimpleData>
		<SimpleData name="Kda">3.97</SimpleData>
		<SimpleData name="Kdg_measured">No</SimpleData>
		<SimpleData name="Kda_measured">Yes</SimpleData>
		<SimpleData name="Zone (4)">III</SimpleData>
	</SchemaData></ExtendedData>
      <Point><coordinates>-62.7433650266576,-33.0935150152801</coordinates></Point>
  </Placemark>
  <Placemark>
	<ExtendedData><SchemaData schemaUrl="#dib_soil_adsorption_kml">
		<SimpleData name="ID_2">67</SimpleData>
		<SimpleData name="X UTM20">522520.03</SimpleData>
		<SimpleData name="Y UTM20">6315973.81</SimpleData>
		<SimpleData name="pH">6.6</SimpleData>
		<SimpleData name="EC">0.04</SimpleData>
		<SimpleData name="SOC">12.06</SimpleData>
		<SimpleData name="TN">0.14</SimpleData>
		<SimpleData name="Mn">95.9</SimpleData>
		<SimpleData name="Cu">0.8</SimpleData>
		<SimpleData name="Zn">0.87</SimpleData>
		<SimpleData name="WHC">17.6</SimpleData>
		<SimpleData name="Sand">35.2</SimpleData>
		<SimpleData name="Silt">43.7</SimpleData>
		<SimpleData name="Clay">21.1</SimpleData>
		<SimpleData name="Al(Ox)">.</SimpleData>
		<SimpleData name="Fe(Ox)">.</SimpleData>
		<SimpleData name="P">24.64</SimpleData>
		<SimpleData name="K">819</SimpleData>
		<SimpleData name="Ca">1446</SimpleData>
		<SimpleData name="Na">322</SimpleData>
		<SimpleData name="Mg">229.2</SimpleData>
		<SimpleData name="CEC">14.8</SimpleData>
		<SimpleData name="Elevation">116</SimpleData>
		<SimpleData name="Tm">168</SimpleData>
		<SimpleData name="pp">810</SimpleData>
		<SimpleData name="TvsPP">0.21</SimpleData>
		<SimpleData name="Kdg">.</SimpleData>
		<SimpleData name="Kda">4.32</SimpleData>
		<SimpleData name="Kdg_measured">No</SimpleData>
		<SimpleData name="Kda_measured">Yes</SimpleData>
		<SimpleData name="Zone (4)">III</SimpleData>
	</SchemaData></ExtendedData>
      <Point><coordinates>-62.7581189794499,-33.2950780055529</coordinates></Point>
  </Placemark>
  <Placemark>
	<ExtendedData><SchemaData schemaUrl="#dib_soil_adsorption_kml">
		<SimpleData name="ID_2">68</SimpleData>
		<SimpleData name="X UTM20">521852.54</SimpleData>
		<SimpleData name="Y UTM20">6296956.51</SimpleData>
		<SimpleData name="pH">6.8</SimpleData>
		<SimpleData name="EC">0.12</SimpleData>
		<SimpleData name="SOC">8.59</SimpleData>
		<SimpleData name="TN">0.12</SimpleData>
		<SimpleData name="Mn">56.5</SimpleData>
		<SimpleData name="Cu">0.2</SimpleData>
		<SimpleData name="Zn">3.29</SimpleData>
		<SimpleData name="WHC">12.8</SimpleData>
		<SimpleData name="Sand">56.6</SimpleData>
		<SimpleData name="Silt">28.6</SimpleData>
		<SimpleData name="Clay">14.7</SimpleData>
		<SimpleData name="Al(Ox)">.</SimpleData>
		<SimpleData name="Fe(Ox)">.</SimpleData>
		<SimpleData name="P">83.11</SimpleData>
		<SimpleData name="K">936</SimpleData>
		<SimpleData name="Ca">1366</SimpleData>
		<SimpleData name="Na">299</SimpleData>
		<SimpleData name="Mg">250.8</SimpleData>
		<SimpleData name="CEC">13.9</SimpleData>
		<SimpleData name="Elevation">122</SimpleData>
		<SimpleData name="Tm">168</SimpleData>
		<SimpleData name="pp">803</SimpleData>
		<SimpleData name="TvsPP">0.21</SimpleData>
		<SimpleData name="Kdg">.</SimpleData>
		<SimpleData name="Kda">3.33</SimpleData>
		<SimpleData name="Kdg_measured">No</SimpleData>
		<SimpleData name="Kda_measured">Yes</SimpleData>
		<SimpleData name="Zone (4)">IV</SimpleData>
	</SchemaData></ExtendedData>
      <Point><coordinates>-62.7648269567753,-33.466623033064</coordinates></Point>
  </Placemark>
  <Placemark>
	<ExtendedData><SchemaData schemaUrl="#dib_soil_adsorption_kml">
		<SimpleData name="ID_2">69</SimpleData>
		<SimpleData name="X UTM20">527007.19</SimpleData>
		<SimpleData name="Y UTM20">6280271.32</SimpleData>
		<SimpleData name="pH">7.2</SimpleData>
		<SimpleData name="EC">0.1</SimpleData>
		<SimpleData name="SOC">8.33</SimpleData>
		<SimpleData name="TN">0.13</SimpleData>
		<SimpleData name="Mn">92.6</SimpleData>
		<SimpleData name="Cu">0</SimpleData>
		<SimpleData name="Zn">2.13</SimpleData>
		<SimpleData name="WHC">12.9</SimpleData>
		<SimpleData name="Sand">60.3</SimpleData>
		<SimpleData name="Silt">25.3</SimpleData>
		<SimpleData name="Clay">14.4</SimpleData>
		<SimpleData name="Al(Ox)">.</SimpleData>
		<SimpleData name="Fe(Ox)">.</SimpleData>
		<SimpleData name="P">60.41</SimpleData>
		<SimpleData name="K">819</SimpleData>
		<SimpleData name="Ca">1290</SimpleData>
		<SimpleData name="Na">299</SimpleData>
		<SimpleData name="Mg">223.2</SimpleData>
		<SimpleData name="CEC">12.3</SimpleData>
		<SimpleData name="Elevation">131</SimpleData>
		<SimpleData name="Tm">166</SimpleData>
		<SimpleData name="pp">797</SimpleData>
		<SimpleData name="TvsPP">0.21</SimpleData>
		<SimpleData name="Kdg">.</SimpleData>
		<SimpleData name="Kda">3.22</SimpleData>
		<SimpleData name="Kdg_measured">No</SimpleData>
		<SimpleData name="Kda_measured">Yes</SimpleData>
		<SimpleData name="Zone (4)">IV</SimpleData>
	</SchemaData></ExtendedData>
      <Point><coordinates>-62.7088499488387,-33.6169970314614</coordinates></Point>
  </Placemark>
  <Placemark>
	<ExtendedData><SchemaData schemaUrl="#dib_soil_adsorption_kml">
		<SimpleData name="ID_2">70</SimpleData>
		<SimpleData name="X UTM20">515660.94</SimpleData>
		<SimpleData name="Y UTM20">6259661.03</SimpleData>
		<SimpleData name="pH">6.7</SimpleData>
		<SimpleData name="EC">0.18</SimpleData>
		<SimpleData name="SOC">21.39</SimpleData>
		<SimpleData name="TN">0.22</SimpleData>
		<SimpleData name="Mn">188.7</SimpleData>
		<SimpleData name="Cu">0.5</SimpleData>
		<SimpleData name="Zn">4.67</SimpleData>
		<SimpleData name="WHC">17.4</SimpleData>
		<SimpleData name="Sand">68</SimpleData>
		<SimpleData name="Silt">19.2</SimpleData>
		<SimpleData name="Clay">12.7</SimpleData>
		<SimpleData name="Al(Ox)">.</SimpleData>
		<SimpleData name="Fe(Ox)">.</SimpleData>
		<SimpleData name="P">87.71</SimpleData>
		<SimpleData name="K">1092</SimpleData>
		<SimpleData name="Ca">1120</SimpleData>
		<SimpleData name="Na">299</SimpleData>
		<SimpleData name="Mg">444</SimpleData>
		<SimpleData name="CEC">12.7</SimpleData>
		<SimpleData name="Elevation">135</SimpleData>
		<SimpleData name="Tm">167</SimpleData>
		<SimpleData name="pp">785</SimpleData>
		<SimpleData name="TvsPP">0.21</SimpleData>
		<SimpleData name="Kdg">23.93</SimpleData>
		<SimpleData name="Kda">3.23</SimpleData>
		<SimpleData name="Kdg_measured">Yes</SimpleData>
		<SimpleData name="Kda_measured">Yes</SimpleData>
		<SimpleData name="Zone (4)">IV</SimpleData>
	</SchemaData></ExtendedData>
      <Point><coordinates>-62.8308030124741,-33.8031149682854</coordinates></Point>
  </Placemark>
  <Placemark>
	<ExtendedData><SchemaData schemaUrl="#dib_soil_adsorption_kml">
		<SimpleData name="ID_2">71</SimpleData>
		<SimpleData name="X UTM20">521364.08</SimpleData>
		<SimpleData name="Y UTM20">6242214.02</SimpleData>
		<SimpleData name="pH">6.4</SimpleData>
		<SimpleData name="EC">0.13</SimpleData>
		<SimpleData name="SOC">19.21</SimpleData>
		<SimpleData name="TN">0.17</SimpleData>
		<SimpleData name="Mn">158.6</SimpleData>
		<SimpleData name="Cu">1.3</SimpleData>
		<SimpleData name="Zn">2.12</SimpleData>
		<SimpleData name="WHC">21.4</SimpleData>
		<SimpleData name="Sand">37.8</SimpleData>
		<SimpleData name="Silt">43.3</SimpleData>
		<SimpleData name="Clay">18.9</SimpleData>
		<SimpleData name="Al(Ox)">.</SimpleData>
		<SimpleData name="Fe(Ox)">.</SimpleData>
		<SimpleData name="P">25.25</SimpleData>
		<SimpleData name="K">702</SimpleData>
		<SimpleData name="Ca">1120</SimpleData>
		<SimpleData name="Na">322</SimpleData>
		<SimpleData name="Mg">456</SimpleData>
		<SimpleData name="CEC">14.8</SimpleData>
		<SimpleData name="Elevation">125</SimpleData>
		<SimpleData name="Tm">165</SimpleData>
		<SimpleData name="pp">780</SimpleData>
		<SimpleData name="TvsPP">0.21</SimpleData>
		<SimpleData name="Kdg">.</SimpleData>
		<SimpleData name="Kda">3.43</SimpleData>
		<SimpleData name="Kdg_measured">No</SimpleData>
		<SimpleData name="Kda_measured">Yes</SimpleData>
		<SimpleData name="Zone (4)">III</SimpleData>
	</SchemaData></ExtendedData>
      <Point><coordinates>-62.7687639655417,-33.9603700124804</coordinates></Point>
  </Placemark>
  <Placemark>
	<ExtendedData><SchemaData schemaUrl="#dib_soil_adsorption_kml">
		<SimpleData name="ID_2">72</SimpleData>
		<SimpleData name="X UTM20">519430.2</SimpleData>
		<SimpleData name="Y UTM20">6208789.74</SimpleData>
		<SimpleData name="pH">6.4</SimpleData>
		<SimpleData name="EC">0.1</SimpleData>
		<SimpleData name="SOC">13.85</SimpleData>
		<SimpleData name="TN">0.13</SimpleData>
		<SimpleData name="Mn">274.1</SimpleData>
		<SimpleData name="Cu">1.1</SimpleData>
		<SimpleData name="Zn">1.54</SimpleData>
		<SimpleData name="WHC">20.2</SimpleData>
		<SimpleData name="Sand">48</SimpleData>
		<SimpleData name="Silt">30.1</SimpleData>
		<SimpleData name="Clay">22</SimpleData>
		<SimpleData name="Al(Ox)">0.15</SimpleData>
		<SimpleData name="Fe(Ox)">0.2</SimpleData>
		<SimpleData name="P">18.81</SimpleData>
		<SimpleData name="K">507</SimpleData>
		<SimpleData name="Ca">2246</SimpleData>
		<SimpleData name="Na">46</SimpleData>
		<SimpleData name="Mg">328.8</SimpleData>
		<SimpleData name="CEC">16.1</SimpleData>
		<SimpleData name="Elevation">122</SimpleData>
		<SimpleData name="Tm">164</SimpleData>
		<SimpleData name="pp">763</SimpleData>
		<SimpleData name="TvsPP">0.21</SimpleData>
		<SimpleData name="Kdg">57.68</SimpleData>
		<SimpleData name="Kda">3.92</SimpleData>
		<SimpleData name="Kdg_measured">Yes</SimpleData>
		<SimpleData name="Kda_measured">Yes</SimpleData>
		<SimpleData name="Zone (4)">IV</SimpleData>
	</SchemaData></ExtendedData>
      <Point><coordinates>-62.7889480382382,-34.2618509662763</coordinates></Point>
  </Placemark>
  <Placemark>
	<ExtendedData><SchemaData schemaUrl="#dib_soil_adsorption_kml">
		<SimpleData name="ID_2">76</SimpleData>
		<SimpleData name="X UTM20">497504.29</SimpleData>
		<SimpleData name="Y UTM20">6595467.86</SimpleData>
		<SimpleData name="pH">6.2</SimpleData>
		<SimpleData name="EC">4.56</SimpleData>
		<SimpleData name="SOC">13.33</SimpleData>
		<SimpleData name="TN">0.15</SimpleData>
		<SimpleData name="Mn">194.7</SimpleData>
		<SimpleData name="Cu">1.8</SimpleData>
		<SimpleData name="Zn">3.35</SimpleData>
		<SimpleData name="WHC">20.9</SimpleData>
		<SimpleData name="Sand">17.8</SimpleData>
		<SimpleData name="Silt">69.9</SimpleData>
		<SimpleData name="Clay">12.3</SimpleData>
		<SimpleData name="Al(Ox)">0.14</SimpleData>
		<SimpleData name="Fe(Ox)">0.05</SimpleData>
		<SimpleData name="P">104.67</SimpleData>
		<SimpleData name="K">1014</SimpleData>
		<SimpleData name="Ca">3740</SimpleData>
		<SimpleData name="Na">598</SimpleData>
		<SimpleData name="Mg">1176</SimpleData>
		<SimpleData name="CEC">19.13</SimpleData>
		<SimpleData name="Elevation">81</SimpleData>
		<SimpleData name="Tm">183</SimpleData>
		<SimpleData name="pp">844</SimpleData>
		<SimpleData name="TvsPP">0.22</SimpleData>
		<SimpleData name="Kdg">201.23</SimpleData>
		<SimpleData name="Kda">2.55</SimpleData>
		<SimpleData name="Kdg_measured">Yes</SimpleData>
		<SimpleData name="Kda_measured">Yes</SimpleData>
		<SimpleData name="Zone (4)">III</SimpleData>
	</SchemaData></ExtendedData>
      <Point><coordinates>-63.0260810146365,-30.7737830181014</coordinates></Point>
  </Placemark>
  <Placemark>
	<ExtendedData><SchemaData schemaUrl="#dib_soil_adsorption_kml">
		<SimpleData name="ID_2">77</SimpleData>
		<SimpleData name="X UTM20">498859.46</SimpleData>
		<SimpleData name="Y UTM20">6582924.35</SimpleData>
		<SimpleData name="pH">6</SimpleData>
		<SimpleData name="EC">6.29</SimpleData>
		<SimpleData name="SOC">20.75</SimpleData>
		<SimpleData name="TN">0.22</SimpleData>
		<SimpleData name="Mn">184.2</SimpleData>
		<SimpleData name="Cu">3.3</SimpleData>
		<SimpleData name="Zn">3.36</SimpleData>
		<SimpleData name="WHC">28.4</SimpleData>
		<SimpleData name="Sand">17.3</SimpleData>
		<SimpleData name="Silt">48.7</SimpleData>
		<SimpleData name="Clay">34</SimpleData>
		<SimpleData name="Al(Ox)">0.22</SimpleData>
		<SimpleData name="Fe(Ox)">0.13</SimpleData>
		<SimpleData name="P">88.32</SimpleData>
		<SimpleData name="K">897</SimpleData>
		<SimpleData name="Ca">4140</SimpleData>
		<SimpleData name="Na">92</SimpleData>
		<SimpleData name="Mg">1176</SimpleData>
		<SimpleData name="CEC">28.2</SimpleData>
		<SimpleData name="Elevation">88</SimpleData>
		<SimpleData name="Tm">182</SimpleData>
		<SimpleData name="pp">843</SimpleData>
		<SimpleData name="TvsPP">0.22</SimpleData>
		<SimpleData name="Kdg">120.95</SimpleData>
		<SimpleData name="Kda">4.3</SimpleData>
		<SimpleData name="Kdg_measured">Yes</SimpleData>
		<SimpleData name="Kda_measured">Yes</SimpleData>
		<SimpleData name="Zone (4)">III</SimpleData>
	</SchemaData></ExtendedData>
      <Point><coordinates>-63.0119330213088,-30.8869709790464</coordinates></Point>
  </Placemark>
  <Placemark>
	<ExtendedData><SchemaData schemaUrl="#dib_soil_adsorption_kml">
		<SimpleData name="ID_2">78</SimpleData>
		<SimpleData name="X UTM20">496547.77</SimpleData>
		<SimpleData name="Y UTM20">6554849.01</SimpleData>
		<SimpleData name="pH">7.4</SimpleData>
		<SimpleData name="EC">0.09</SimpleData>
		<SimpleData name="SOC">13.42</SimpleData>
		<SimpleData name="TN">0.13</SimpleData>
		<SimpleData name="Mn">191.3</SimpleData>
		<SimpleData name="Cu">1.2</SimpleData>
		<SimpleData name="Zn">1.21</SimpleData>
		<SimpleData name="WHC">22.3</SimpleData>
		<SimpleData name="Sand">13.9</SimpleData>
		<SimpleData name="Silt">61.2</SimpleData>
		<SimpleData name="Clay">25</SimpleData>
		<SimpleData name="Al(Ox)">.</SimpleData>
		<SimpleData name="Fe(Ox)">.</SimpleData>
		<SimpleData name="P">84.23</SimpleData>
		<SimpleData name="K">1053</SimpleData>
		<SimpleData name="Ca">1720</SimpleData>
		<SimpleData name="Na">69</SimpleData>
		<SimpleData name="Mg">504</SimpleData>
		<SimpleData name="CEC">19.9</SimpleData>
		<SimpleData name="Elevation">120</SimpleData>
		<SimpleData name="Tm">179</SimpleData>
		<SimpleData name="pp">836</SimpleData>
		<SimpleData name="TvsPP">0.21</SimpleData>
		<SimpleData name="Kdg">.</SimpleData>
		<SimpleData name="Kda">3.57</SimpleData>
		<SimpleData name="Kdg_measured">No</SimpleData>
		<SimpleData name="Kda_measured">Yes</SimpleData>
		<SimpleData name="Zone (4)">III</SimpleData>
	</SchemaData></ExtendedData>
      <Point><coordinates>-63.0362149840507,-31.1402960202885</coordinates></Point>
  </Placemark>
  <Placemark>
	<ExtendedData><SchemaData schemaUrl="#dib_soil_adsorption_kml">
		<SimpleData name="ID_2">80</SimpleData>
		<SimpleData name="X UTM20">502725.07</SimpleData>
		<SimpleData name="Y UTM20">6522890.39</SimpleData>
		<SimpleData name="pH">6.9</SimpleData>
		<SimpleData name="EC">0.1</SimpleData>
		<SimpleData name="SOC">11.02</SimpleData>
		<SimpleData name="TN">0.13</SimpleData>
		<SimpleData name="Mn">162.1</SimpleData>
		<SimpleData name="Cu">1.5</SimpleData>
		<SimpleData name="Zn">0.82</SimpleData>
		<SimpleData name="WHC">18.4</SimpleData>
		<SimpleData name="Sand">34.9</SimpleData>
		<SimpleData name="Silt">43.8</SimpleData>
		<SimpleData name="Clay">21.3</SimpleData>
		<SimpleData name="Al(Ox)">.</SimpleData>
		<SimpleData name="Fe(Ox)">.</SimpleData>
		<SimpleData name="P">58.47</SimpleData>
		<SimpleData name="K">819</SimpleData>
		<SimpleData name="Ca">1820</SimpleData>
		<SimpleData name="Na">230</SimpleData>
		<SimpleData name="Mg">276</SimpleData>
		<SimpleData name="CEC">13.9</SimpleData>
		<SimpleData name="Elevation">142</SimpleData>
		<SimpleData name="Tm">175</SimpleData>
		<SimpleData name="pp">832</SimpleData>
		<SimpleData name="TvsPP">0.21</SimpleData>
		<SimpleData name="Kdg">.</SimpleData>
		<SimpleData name="Kda">2.78</SimpleData>
		<SimpleData name="Kdg_measured">No</SimpleData>
		<SimpleData name="Kda_measured">Yes</SimpleData>
		<SimpleData name="Zone (4)">III</SimpleData>
	</SchemaData></ExtendedData>
      <Point><coordinates>-62.971326027001,-31.4286549799039</coordinates></Point>
  </Placemark>
  <Placemark>
	<ExtendedData><SchemaData schemaUrl="#dib_soil_adsorption_kml">
		<SimpleData name="ID_2">81</SimpleData>
		<SimpleData name="X UTM20">504966.36</SimpleData>
		<SimpleData name="Y UTM20">6496753.99</SimpleData>
		<SimpleData name="pH">7</SimpleData>
		<SimpleData name="EC">0.17</SimpleData>
		<SimpleData name="SOC">12.8</SimpleData>
		<SimpleData name="TN">0.11</SimpleData>
		<SimpleData name="Mn">169.2</SimpleData>
		<SimpleData name="Cu">1.7</SimpleData>
		<SimpleData name="Zn">0.17</SimpleData>
		<SimpleData name="WHC">20.7</SimpleData>
		<SimpleData name="Sand">15.2</SimpleData>
		<SimpleData name="Silt">61.7</SimpleData>
		<SimpleData name="Clay">23.1</SimpleData>
		<SimpleData name="Al(Ox)">0.16</SimpleData>
		<SimpleData name="Fe(Ox)">0.1</SimpleData>
		<SimpleData name="P">34.45</SimpleData>
		<SimpleData name="K">858</SimpleData>
		<SimpleData name="Ca">1544</SimpleData>
		<SimpleData name="Na">253</SimpleData>
		<SimpleData name="Mg">614.4</SimpleData>
		<SimpleData name="CEC">18.4</SimpleData>
		<SimpleData name="Elevation">153</SimpleData>
		<SimpleData name="Tm">173</SimpleData>
		<SimpleData name="pp">823</SimpleData>
		<SimpleData name="TvsPP">0.21</SimpleData>
		<SimpleData name="Kdg">64.04</SimpleData>
		<SimpleData name="Kda">3.15</SimpleData>
		<SimpleData name="Kdg_measured">Yes</SimpleData>
		<SimpleData name="Kda_measured">Yes</SimpleData>
		<SimpleData name="Zone (4)">III</SimpleData>
	</SchemaData></ExtendedData>
      <Point><coordinates>-62.9476109702488,-31.6644619780768</coordinates></Point>
  </Placemark>
  <Placemark>
	<ExtendedData><SchemaData schemaUrl="#dib_soil_adsorption_kml">
		<SimpleData name="ID_2">82</SimpleData>
		<SimpleData name="X UTM20">493626.25</SimpleData>
		<SimpleData name="Y UTM20">6469272.39</SimpleData>
		<SimpleData name="pH">6.8</SimpleData>
		<SimpleData name="EC">0.13</SimpleData>
		<SimpleData name="SOC">17.01</SimpleData>
		<SimpleData name="TN">0.19</SimpleData>
		<SimpleData name="Mn">175.7</SimpleData>
		<SimpleData name="Cu">1.8</SimpleData>
		<SimpleData name="Zn">3.38</SimpleData>
		<SimpleData name="WHC">23.3</SimpleData>
		<SimpleData name="Sand">12.7</SimpleData>
		<SimpleData name="Silt">60.6</SimpleData>
		<SimpleData name="Clay">26.7</SimpleData>
		<SimpleData name="Al(Ox)">.</SimpleData>
		<SimpleData name="Fe(Ox)">.</SimpleData>
		<SimpleData name="P">90.36</SimpleData>
		<SimpleData name="K">1053</SimpleData>
		<SimpleData name="Ca">1940</SimpleData>
		<SimpleData name="Na">299</SimpleData>
		<SimpleData name="Mg">648</SimpleData>
		<SimpleData name="CEC">14</SimpleData>
		<SimpleData name="Elevation">168</SimpleData>
		<SimpleData name="Tm">171</SimpleData>
		<SimpleData name="pp">805</SimpleData>
		<SimpleData name="TvsPP">0.21</SimpleData>
		<SimpleData name="Kdg">.</SimpleData>
		<SimpleData name="Kda">3.52</SimpleData>
		<SimpleData name="Kdg_measured">No</SimpleData>
		<SimpleData name="Kda_measured">Yes</SimpleData>
		<SimpleData name="Zone (4)">III</SimpleData>
	</SchemaData></ExtendedData>
      <Point><coordinates>-63.0674149510901,-31.9123969910006</coordinates></Point>
  </Placemark>
  <Placemark>
	<ExtendedData><SchemaData schemaUrl="#dib_soil_adsorption_kml">
		<SimpleData name="ID_2">83</SimpleData>
		<SimpleData name="X UTM20">503024.7</SimpleData>
		<SimpleData name="Y UTM20">6459416.44</SimpleData>
		<SimpleData name="pH">7</SimpleData>
		<SimpleData name="EC">0.16</SimpleData>
		<SimpleData name="SOC">13.29</SimpleData>
		<SimpleData name="TN">0.12</SimpleData>
		<SimpleData name="Mn">191.1</SimpleData>
		<SimpleData name="Cu">0.5</SimpleData>
		<SimpleData name="Zn">0.34</SimpleData>
		<SimpleData name="WHC">18.7</SimpleData>
		<SimpleData name="Sand">11.8</SimpleData>
		<SimpleData name="Silt">88.1</SimpleData>
		<SimpleData name="Clay">0.1</SimpleData>
		<SimpleData name="Al(Ox)">0.14</SimpleData>
		<SimpleData name="Fe(Ox)">0.11</SimpleData>
		<SimpleData name="P">35.88</SimpleData>
		<SimpleData name="K">936</SimpleData>
		<SimpleData name="Ca">1460</SimpleData>
		<SimpleData name="Na">299</SimpleData>
		<SimpleData name="Mg">396</SimpleData>
		<SimpleData name="CEC">16.3</SimpleData>
		<SimpleData name="Elevation">165</SimpleData>
		<SimpleData name="Tm">171</SimpleData>
		<SimpleData name="pp">807</SimpleData>
		<SimpleData name="TvsPP">0.21</SimpleData>
		<SimpleData name="Kdg">38.19</SimpleData>
		<SimpleData name="Kda">2.66</SimpleData>
		<SimpleData name="Kdg_measured">Yes</SimpleData>
		<SimpleData name="Kda_measured">Yes</SimpleData>
		<SimpleData name="Zone (4)">III</SimpleData>
	</SchemaData></ExtendedData>
      <Point><coordinates>-62.9679769990053,-32.0013299846569</coordinates></Point>
  </Placemark>
  <Placemark>
	<ExtendedData><SchemaData schemaUrl="#dib_soil_adsorption_kml">
		<SimpleData name="ID_2">84</SimpleData>
		<SimpleData name="X UTM20">491398.68</SimpleData>
		<SimpleData name="Y UTM20">6442386.3</SimpleData>
		<SimpleData name="pH">6.9</SimpleData>
		<SimpleData name="EC">0.18</SimpleData>
		<SimpleData name="SOC">18.03</SimpleData>
		<SimpleData name="TN">0.16</SimpleData>
		<SimpleData name="Mn">191.2</SimpleData>
		<SimpleData name="Cu">1.2</SimpleData>
		<SimpleData name="Zn">1.62</SimpleData>
		<SimpleData name="WHC">21.8</SimpleData>
		<SimpleData name="Sand">18</SimpleData>
		<SimpleData name="Silt">61.8</SimpleData>
		<SimpleData name="Clay">20.2</SimpleData>
		<SimpleData name="Al(Ox)">.</SimpleData>
		<SimpleData name="Fe(Ox)">.</SimpleData>
		<SimpleData name="P">69.61</SimpleData>
		<SimpleData name="K">858</SimpleData>
		<SimpleData name="Ca">1850</SimpleData>
		<SimpleData name="Na">253</SimpleData>
		<SimpleData name="Mg">424.8</SimpleData>
		<SimpleData name="CEC">16.4</SimpleData>
		<SimpleData name="Elevation">184</SimpleData>
		<SimpleData name="Tm">170</SimpleData>
		<SimpleData name="pp">787</SimpleData>
		<SimpleData name="TvsPP">0.22</SimpleData>
		<SimpleData name="Kdg">.</SimpleData>
		<SimpleData name="Kda">3.15</SimpleData>
		<SimpleData name="Kdg_measured">No</SimpleData>
		<SimpleData name="Kda_measured">Yes</SimpleData>
		<SimpleData name="Zone (4)">III</SimpleData>
	</SchemaData></ExtendedData>
      <Point><coordinates>-63.0912160005023,-32.1549420093086</coordinates></Point>
  </Placemark>
  <Placemark>
	<ExtendedData><SchemaData schemaUrl="#dib_soil_adsorption_kml">
		<SimpleData name="ID_2">85</SimpleData>
		<SimpleData name="X UTM20">501033.99</SimpleData>
		<SimpleData name="Y UTM20">6417871.62</SimpleData>
		<SimpleData name="pH">8.6</SimpleData>
		<SimpleData name="EC">0.18</SimpleData>
		<SimpleData name="SOC">5.64</SimpleData>
		<SimpleData name="TN">0.08</SimpleData>
		<SimpleData name="Mn">166.5</SimpleData>
		<SimpleData name="Cu">0.3</SimpleData>
		<SimpleData name="Zn">1.06</SimpleData>
		<SimpleData name="WHC">20</SimpleData>
		<SimpleData name="Sand">24.1</SimpleData>
		<SimpleData name="Silt">63</SimpleData>
		<SimpleData name="Clay">12.9</SimpleData>
		<SimpleData name="Al(Ox)">0.11</SimpleData>
		<SimpleData name="Fe(Ox)">0.03</SimpleData>
		<SimpleData name="P">20.65</SimpleData>
		<SimpleData name="K">936</SimpleData>
		<SimpleData name="Ca">2540</SimpleData>
		<SimpleData name="Na">552</SimpleData>
		<SimpleData name="Mg">592.8</SimpleData>
		<SimpleData name="CEC">13.4</SimpleData>
		<SimpleData name="Elevation">160</SimpleData>
		<SimpleData name="Tm">169</SimpleData>
		<SimpleData name="pp">783</SimpleData>
		<SimpleData name="TvsPP">0.22</SimpleData>
		<SimpleData name="Kdg">2.45</SimpleData>
		<SimpleData name="Kda">2.16</SimpleData>
		<SimpleData name="Kdg_measured">Yes</SimpleData>
		<SimpleData name="Kda_measured">Yes</SimpleData>
		<SimpleData name="Zone (4)">III</SimpleData>
	</SchemaData></ExtendedData>
      <Point><coordinates>-62.9890080245445,-32.3761319942809</coordinates></Point>
  </Placemark>
  <Placemark>
	<ExtendedData><SchemaData schemaUrl="#dib_soil_adsorption_kml">
		<SimpleData name="ID_2">86</SimpleData>
		<SimpleData name="X UTM20">503837.23</SimpleData>
		<SimpleData name="Y UTM20">6399236.74</SimpleData>
		<SimpleData name="pH">6.2</SimpleData>
		<SimpleData name="EC">0.09</SimpleData>
		<SimpleData name="SOC">18</SimpleData>
		<SimpleData name="TN">0.18</SimpleData>
		<SimpleData name="Mn">188.7</SimpleData>
		<SimpleData name="Cu">3.7</SimpleData>
		<SimpleData name="Zn">3.84</SimpleData>
		<SimpleData name="WHC">33</SimpleData>
		<SimpleData name="Sand">5.8</SimpleData>
		<SimpleData name="Silt">57.3</SimpleData>
		<SimpleData name="Clay">36.9</SimpleData>
		<SimpleData name="Al(Ox)">.</SimpleData>
		<SimpleData name="Fe(Ox)">.</SimpleData>
		<SimpleData name="P">68.28</SimpleData>
		<SimpleData name="K">1014</SimpleData>
		<SimpleData name="Ca">2540</SimpleData>
		<SimpleData name="Na">368</SimpleData>
		<SimpleData name="Mg">588</SimpleData>
		<SimpleData name="CEC">22.1</SimpleData>
		<SimpleData name="Elevation">158</SimpleData>
		<SimpleData name="Tm">167</SimpleData>
		<SimpleData name="pp">790</SimpleData>
		<SimpleData name="TvsPP">0.21</SimpleData>
		<SimpleData name="Kdg">.</SimpleData>
		<SimpleData name="Kda">2.98</SimpleData>
		<SimpleData name="Kdg_measured">No</SimpleData>
		<SimpleData name="Kda_measured">Yes</SimpleData>
		<SimpleData name="Zone (4)">III</SimpleData>
	</SchemaData></ExtendedData>
      <Point><coordinates>-62.9591319549461,-32.544233994314</coordinates></Point>
  </Placemark>
  <Placemark>
	<ExtendedData><SchemaData schemaUrl="#dib_soil_adsorption_kml">
		<SimpleData name="ID_2">87</SimpleData>
		<SimpleData name="X UTM20">500936.89</SimpleData>
		<SimpleData name="Y UTM20">6377536.04</SimpleData>
		<SimpleData name="pH">7</SimpleData>
		<SimpleData name="EC">0.26</SimpleData>
		<SimpleData name="SOC">12.55</SimpleData>
		<SimpleData name="TN">0.13</SimpleData>
		<SimpleData name="Mn">98.5</SimpleData>
		<SimpleData name="Cu">2.1</SimpleData>
		<SimpleData name="Zn">1.07</SimpleData>
		<SimpleData name="WHC">21.8</SimpleData>
		<SimpleData name="Sand">22.8</SimpleData>
		<SimpleData name="Silt">55.9</SimpleData>
		<SimpleData name="Clay">21.3</SimpleData>
		<SimpleData name="Al(Ox)">0.15</SimpleData>
		<SimpleData name="Fe(Ox)">0.16</SimpleData>
		<SimpleData name="P">68.79</SimpleData>
		<SimpleData name="K">858</SimpleData>
		<SimpleData name="Ca">1286</SimpleData>
		<SimpleData name="Na">299</SimpleData>
		<SimpleData name="Mg">576</SimpleData>
		<SimpleData name="CEC">12.2</SimpleData>
		<SimpleData name="Elevation">146</SimpleData>
		<SimpleData name="Tm">168</SimpleData>
		<SimpleData name="pp">798</SimpleData>
		<SimpleData name="TvsPP">0.21</SimpleData>
		<SimpleData name="Kdg">23.61</SimpleData>
		<SimpleData name="Kda">3.03</SimpleData>
		<SimpleData name="Kdg_measured">Yes</SimpleData>
		<SimpleData name="Kda_measured">Yes</SimpleData>
		<SimpleData name="Zone (4)">III</SimpleData>
	</SchemaData></ExtendedData>
      <Point><coordinates>-62.9899999850364,-32.7399999666587</coordinates></Point>
  </Placemark>
  <Placemark>
	<ExtendedData><SchemaData schemaUrl="#dib_soil_adsorption_kml">
		<SimpleData name="ID_2">88</SimpleData>
		<SimpleData name="X UTM20">494748.6</SimpleData>
		<SimpleData name="Y UTM20">6356124.39</SimpleData>
		<SimpleData name="pH">6.2</SimpleData>
		<SimpleData name="EC">0.15</SimpleData>
		<SimpleData name="SOC">12.32</SimpleData>
		<SimpleData name="TN">0.1</SimpleData>
		<SimpleData name="Mn">133.3</SimpleData>
		<SimpleData name="Cu">0.6</SimpleData>
		<SimpleData name="Zn">0.78</SimpleData>
		<SimpleData name="WHC">17.7</SimpleData>
		<SimpleData name="Sand">31.4</SimpleData>
		<SimpleData name="Silt">49.6</SimpleData>
		<SimpleData name="Clay">19</SimpleData>
		<SimpleData name="Al(Ox)">.</SimpleData>
		<SimpleData name="Fe(Ox)">.</SimpleData>
		<SimpleData name="P">37.31</SimpleData>
		<SimpleData name="K">858</SimpleData>
		<SimpleData name="Ca">1392</SimpleData>
		<SimpleData name="Na">322</SimpleData>
		<SimpleData name="Mg">360</SimpleData>
		<SimpleData name="CEC">14.7</SimpleData>
		<SimpleData name="Elevation">146</SimpleData>
		<SimpleData name="Tm">169</SimpleData>
		<SimpleData name="pp">797</SimpleData>
		<SimpleData name="TvsPP">0.21</SimpleData>
		<SimpleData name="Kdg">.</SimpleData>
		<SimpleData name="Kda">.</SimpleData>
		<SimpleData name="Kdg_measured">No</SimpleData>
		<SimpleData name="Kda_measured">No</SimpleData>
		<SimpleData name="Zone (4)">III</SimpleData>
	</SchemaData></ExtendedData>
      <Point><coordinates>-63.0561729727095,-32.9331339811855</coordinates></Point>
  </Placemark>
  <Placemark>
	<ExtendedData><SchemaData schemaUrl="#dib_soil_adsorption_kml">
		<SimpleData name="ID_2">89</SimpleData>
		<SimpleData name="X UTM20">500780.99</SimpleData>
		<SimpleData name="Y UTM20">6333918.03</SimpleData>
		<SimpleData name="pH">5.6</SimpleData>
		<SimpleData name="EC">0.24</SimpleData>
		<SimpleData name="SOC">13.32</SimpleData>
		<SimpleData name="TN">0.14</SimpleData>
		<SimpleData name="Mn">100.1</SimpleData>
		<SimpleData name="Cu">0.4</SimpleData>
		<SimpleData name="Zn">0.91</SimpleData>
		<SimpleData name="WHC">20</SimpleData>
		<SimpleData name="Sand">36.8</SimpleData>
		<SimpleData name="Silt">44.5</SimpleData>
		<SimpleData name="Clay">18.8</SimpleData>
		<SimpleData name="Al(Ox)">0.15</SimpleData>
		<SimpleData name="Fe(Ox)">0.13</SimpleData>
		<SimpleData name="P">34.14</SimpleData>
		<SimpleData name="K">780</SimpleData>
		<SimpleData name="Ca">1686</SimpleData>
		<SimpleData name="Na">253</SimpleData>
		<SimpleData name="Mg">282</SimpleData>
		<SimpleData name="CEC">15.6</SimpleData>
		<SimpleData name="Elevation">122</SimpleData>
		<SimpleData name="Tm">169</SimpleData>
		<SimpleData name="pp">804</SimpleData>
		<SimpleData name="TvsPP">0.21</SimpleData>
		<SimpleData name="Kdg">33.77</SimpleData>
		<SimpleData name="Kda">2.9</SimpleData>
		<SimpleData name="Kdg_measured">Yes</SimpleData>
		<SimpleData name="Kda_measured">Yes</SimpleData>
		<SimpleData name="Zone (4)">III</SimpleData>
	</SchemaData></ExtendedData>
      <Point><coordinates>-62.9916270118649,-33.1334550211454</coordinates></Point>
  </Placemark>
  <Placemark>
	<ExtendedData><SchemaData schemaUrl="#dib_soil_adsorption_kml">
		<SimpleData name="ID_2">90</SimpleData>
		<SimpleData name="X UTM20">490612.02</SimpleData>
		<SimpleData name="Y UTM20">6315769.43</SimpleData>
		<SimpleData name="pH">5.81</SimpleData>
		<SimpleData name="EC">0.13</SimpleData>
		<SimpleData name="SOC">13.9</SimpleData>
		<SimpleData name="TN">0.14</SimpleData>
		<SimpleData name="Mn">135</SimpleData>
		<SimpleData name="Cu">0</SimpleData>
		<SimpleData name="Zn">0.52</SimpleData>
		<SimpleData name="WHC">15.3</SimpleData>
		<SimpleData name="Sand">51.8</SimpleData>
		<SimpleData name="Silt">36.2</SimpleData>
		<SimpleData name="Clay">12</SimpleData>
		<SimpleData name="Al(Ox)">.</SimpleData>
		<SimpleData name="Fe(Ox)">.</SimpleData>
		<SimpleData name="P">26.27</SimpleData>
		<SimpleData name="K">873.6</SimpleData>
		<SimpleData name="Ca">1070</SimpleData>
		<SimpleData name="Na">85.1</SimpleData>
		<SimpleData name="Mg">477.6</SimpleData>
		<SimpleData name="CEC">12.7</SimpleData>
		<SimpleData name="Elevation">129</SimpleData>
		<SimpleData name="Tm">170</SimpleData>
		<SimpleData name="pp">800</SimpleData>
		<SimpleData name="TvsPP">0.21</SimpleData>
		<SimpleData name="Kdg">.</SimpleData>
		<SimpleData name="Kda">.</SimpleData>
		<SimpleData name="Kdg_measured">No</SimpleData>
		<SimpleData name="Kda_measured">No</SimpleData>
		<SimpleData name="Zone (4)">IV</SimpleData>
	</SchemaData></ExtendedData>
      <Point><coordinates>-63.1008359764916,-33.2971159691963</coordinates></Point>
  </Placemark>
  <Placemark>
	<ExtendedData><SchemaData schemaUrl="#dib_soil_adsorption_kml">
		<SimpleData name="ID_2">91</SimpleData>
		<SimpleData name="X UTM20">499572.02</SimpleData>
		<SimpleData name="Y UTM20">6292383.84</SimpleData>
		<SimpleData name="pH">6.11</SimpleData>
		<SimpleData name="EC">0.43</SimpleData>
		<SimpleData name="SOC">11.08</SimpleData>
		<SimpleData name="TN">0.11</SimpleData>
		<SimpleData name="Mn">155.4</SimpleData>
		<SimpleData name="Cu">0.1</SimpleData>
		<SimpleData name="Zn">0.42</SimpleData>
		<SimpleData name="WHC">14</SimpleData>
		<SimpleData name="Sand">62.8</SimpleData>
		<SimpleData name="Silt">22.8</SimpleData>
		<SimpleData name="Clay">14.4</SimpleData>
		<SimpleData name="Al(Ox)">0.1</SimpleData>
		<SimpleData name="Fe(Ox)">0.09</SimpleData>
		<SimpleData name="P">17.89</SimpleData>
		<SimpleData name="K">819</SimpleData>
		<SimpleData name="Ca">1362</SimpleData>
		<SimpleData name="Na">115</SimpleData>
		<SimpleData name="Mg">132</SimpleData>
		<SimpleData name="CEC">11.3</SimpleData>
		<SimpleData name="Elevation">122</SimpleData>
		<SimpleData name="Tm">169</SimpleData>
		<SimpleData name="pp">797</SimpleData>
		<SimpleData name="TvsPP">0.21</SimpleData>
		<SimpleData name="Kdg">31.14</SimpleData>
		<SimpleData name="Kda">2.81</SimpleData>
		<SimpleData name="Kdg_measured">Yes</SimpleData>
		<SimpleData name="Kda_measured">Yes</SimpleData>
		<SimpleData name="Zone (4)">IV</SimpleData>
	</SchemaData></ExtendedData>
      <Point><coordinates>-63.0046080431931,-33.5080899911351</coordinates></Point>
  </Placemark>
  <Placemark>
	<ExtendedData><SchemaData schemaUrl="#dib_soil_adsorption_kml">
		<SimpleData name="ID_2">92</SimpleData>
		<SimpleData name="X UTM20">505459.79</SimpleData>
		<SimpleData name="Y UTM20">6279686.88</SimpleData>
		<SimpleData name="pH">5.93</SimpleData>
		<SimpleData name="EC">0.08</SimpleData>
		<SimpleData name="SOC">10.48</SimpleData>
		<SimpleData name="TN">0.1</SimpleData>
		<SimpleData name="Mn">73</SimpleData>
		<SimpleData name="Cu">0.5</SimpleData>
		<SimpleData name="Zn">0.01</SimpleData>
		<SimpleData name="WHC">12.7</SimpleData>
		<SimpleData name="Sand">66.5</SimpleData>
		<SimpleData name="Silt">16.7</SimpleData>
		<SimpleData name="Clay">16.8</SimpleData>
		<SimpleData name="Al(Ox)">.</SimpleData>
		<SimpleData name="Fe(Ox)">.</SimpleData>
		<SimpleData name="P">12.37</SimpleData>
		<SimpleData name="K">620.1</SimpleData>
		<SimpleData name="Ca">1218</SimpleData>
		<SimpleData name="Na">6.9</SimpleData>
		<SimpleData name="Mg">326.4</SimpleData>
		<SimpleData name="CEC">12.56</SimpleData>
		<SimpleData name="Elevation">125</SimpleData>
		<SimpleData name="Tm">168</SimpleData>
		<SimpleData name="pp">792</SimpleData>
		<SimpleData name="TvsPP">0.21</SimpleData>
		<SimpleData name="Kdg">.</SimpleData>
		<SimpleData name="Kda">.</SimpleData>
		<SimpleData name="Kdg_measured">No</SimpleData>
		<SimpleData name="Kda_measured">No</SimpleData>
		<SimpleData name="Zone (4)">IV</SimpleData>
	</SchemaData></ExtendedData>
      <Point><coordinates>-62.9411370259607,-33.6225970202441</coordinates></Point>
  </Placemark>
  <Placemark>
	<ExtendedData><SchemaData schemaUrl="#dib_soil_adsorption_kml">
		<SimpleData name="ID_2">93</SimpleData>
		<SimpleData name="X UTM20">495630.78</SimpleData>
		<SimpleData name="Y UTM20">6254220.95</SimpleData>
		<SimpleData name="pH">5.72</SimpleData>
		<SimpleData name="EC">0.13</SimpleData>
		<SimpleData name="SOC">12.59</SimpleData>
		<SimpleData name="TN">0.12</SimpleData>
		<SimpleData name="Mn">109</SimpleData>
		<SimpleData name="Cu">1</SimpleData>
		<SimpleData name="Zn">0.01</SimpleData>
		<SimpleData name="WHC">13.5</SimpleData>
		<SimpleData name="Sand">63.6</SimpleData>
		<SimpleData name="Silt">18.8</SimpleData>
		<SimpleData name="Clay">17.6</SimpleData>
		<SimpleData name="Al(Ox)">.</SimpleData>
		<SimpleData name="Fe(Ox)">.</SimpleData>
		<SimpleData name="P">13.19</SimpleData>
		<SimpleData name="K">655.2</SimpleData>
		<SimpleData name="Ca">1366</SimpleData>
		<SimpleData name="Na">29.9</SimpleData>
		<SimpleData name="Mg">302.4</SimpleData>
		<SimpleData name="CEC">12.9</SimpleData>
		<SimpleData name="Elevation">127</SimpleData>
		<SimpleData name="Tm">167</SimpleData>
		<SimpleData name="pp">778</SimpleData>
		<SimpleData name="TvsPP">0.21</SimpleData>
		<SimpleData name="Kdg">.</SimpleData>
		<SimpleData name="Kda">2.56</SimpleData>
		<SimpleData name="Kdg_measured">No</SimpleData>
		<SimpleData name="Kda_measured">Yes</SimpleData>
		<SimpleData name="Zone (4)">IV</SimpleData>
	</SchemaData></ExtendedData>
      <Point><coordinates>-63.0472310450017,-33.8522869722932</coordinates></Point>
  </Placemark>
  <Placemark>
	<ExtendedData><SchemaData schemaUrl="#dib_soil_adsorption_kml">
		<SimpleData name="ID_2">94</SimpleData>
		<SimpleData name="X UTM20">502250.4</SimpleData>
		<SimpleData name="Y UTM20">6228811.57</SimpleData>
		<SimpleData name="pH">6.6</SimpleData>
		<SimpleData name="EC">0.09</SimpleData>
		<SimpleData name="SOC">15.67</SimpleData>
		<SimpleData name="TN">0.16</SimpleData>
		<SimpleData name="Mn">127.1</SimpleData>
		<SimpleData name="Cu">0.7</SimpleData>
		<SimpleData name="Zn">2.11</SimpleData>
		<SimpleData name="WHC">18.1</SimpleData>
		<SimpleData name="Sand">52.6</SimpleData>
		<SimpleData name="Silt">31.7</SimpleData>
		<SimpleData name="Clay">15.7</SimpleData>
		<SimpleData name="Al(Ox)">.</SimpleData>
		<SimpleData name="Fe(Ox)">.</SimpleData>
		<SimpleData name="P">116.94</SimpleData>
		<SimpleData name="K">920.4</SimpleData>
		<SimpleData name="Ca">1488</SimpleData>
		<SimpleData name="Na">29.9</SimpleData>
		<SimpleData name="Mg">141.6</SimpleData>
		<SimpleData name="CEC">16</SimpleData>
		<SimpleData name="Elevation">134</SimpleData>
		<SimpleData name="Tm">166</SimpleData>
		<SimpleData name="pp">765</SimpleData>
		<SimpleData name="TvsPP">0.22</SimpleData>
		<SimpleData name="Kdg">.</SimpleData>
		<SimpleData name="Kda">2.78</SimpleData>
		<SimpleData name="Kdg_measured">No</SimpleData>
		<SimpleData name="Kda_measured">Yes</SimpleData>
		<SimpleData name="Zone (4)">IV</SimpleData>
	</SchemaData></ExtendedData>
      <Point><coordinates>-62.9756079553561,-34.0814600070296</coordinates></Point>
  </Placemark>
  <Placemark>
	<ExtendedData><SchemaData schemaUrl="#dib_soil_adsorption_kml">
		<SimpleData name="ID_2">95</SimpleData>
		<SimpleData name="X UTM20">500274.48</SimpleData>
		<SimpleData name="Y UTM20">6213317.47</SimpleData>
		<SimpleData name="pH">7.6</SimpleData>
		<SimpleData name="EC">0.94</SimpleData>
		<SimpleData name="SOC">10.17</SimpleData>
		<SimpleData name="TN">0.1</SimpleData>
		<SimpleData name="Mn">152.6</SimpleData>
		<SimpleData name="Cu">0.7</SimpleData>
		<SimpleData name="Zn">2.72</SimpleData>
		<SimpleData name="WHC">16</SimpleData>
		<SimpleData name="Sand">47.4</SimpleData>
		<SimpleData name="Silt">35.9</SimpleData>
		<SimpleData name="Clay">16.7</SimpleData>
		<SimpleData name="Al(Ox)">.</SimpleData>
		<SimpleData name="Fe(Ox)">.</SimpleData>
		<SimpleData name="P">25.35</SimpleData>
		<SimpleData name="K">546</SimpleData>
		<SimpleData name="Ca">1904</SimpleData>
		<SimpleData name="Na">598</SimpleData>
		<SimpleData name="Mg">169.2</SimpleData>
		<SimpleData name="CEC">13.9</SimpleData>
		<SimpleData name="Elevation">124</SimpleData>
		<SimpleData name="Tm">166</SimpleData>
		<SimpleData name="pp">749</SimpleData>
		<SimpleData name="TvsPP">0.22</SimpleData>
		<SimpleData name="Kdg">.</SimpleData>
		<SimpleData name="Kda">.</SimpleData>
		<SimpleData name="Kdg_measured">No</SimpleData>
		<SimpleData name="Kda_measured">No</SimpleData>
		<SimpleData name="Zone (4)">IV</SimpleData>
	</SchemaData></ExtendedData>
      <Point><coordinates>-62.9970200126839,-34.2211989975209</coordinates></Point>
  </Placemark>
  <Placemark>
	<ExtendedData><SchemaData schemaUrl="#dib_soil_adsorption_kml">
		<SimpleData name="ID_2">96</SimpleData>
		<SimpleData name="X UTM20">501314</SimpleData>
		<SimpleData name="Y UTM20">6200115.09</SimpleData>
		<SimpleData name="pH">7.3</SimpleData>
		<SimpleData name="EC">0.38</SimpleData>
		<SimpleData name="SOC">14.27</SimpleData>
		<SimpleData name="TN">0.15</SimpleData>
		<SimpleData name="Mn">232.8</SimpleData>
		<SimpleData name="Cu">1.4</SimpleData>
		<SimpleData name="Zn">0.66</SimpleData>
		<SimpleData name="WHC">16.2</SimpleData>
		<SimpleData name="Sand">51.5</SimpleData>
		<SimpleData name="Silt">30.6</SimpleData>
		<SimpleData name="Clay">18</SimpleData>
		<SimpleData name="Al(Ox)">0.08</SimpleData>
		<SimpleData name="Fe(Ox)">0.17</SimpleData>
		<SimpleData name="P">34.55</SimpleData>
		<SimpleData name="K">819</SimpleData>
		<SimpleData name="Ca">1930</SimpleData>
		<SimpleData name="Na">414</SimpleData>
		<SimpleData name="Mg">308.4</SimpleData>
		<SimpleData name="CEC">14.7</SimpleData>
		<SimpleData name="Elevation">129</SimpleData>
		<SimpleData name="Tm">165</SimpleData>
		<SimpleData name="pp">748</SimpleData>
		<SimpleData name="TvsPP">0.22</SimpleData>
		<SimpleData name="Kdg">11.14</SimpleData>
		<SimpleData name="Kda">3.53</SimpleData>
		<SimpleData name="Kdg_measured">Yes</SimpleData>
		<SimpleData name="Kda_measured">Yes</SimpleData>
		<SimpleData name="Zone (4)">IV</SimpleData>
	</SchemaData></ExtendedData>
      <Point><coordinates>-62.9857139734272,-34.3402639594928</coordinates></Point>
  </Placemark>
  <Placemark>
	<ExtendedData><SchemaData schemaUrl="#dib_soil_adsorption_kml">
		<SimpleData name="ID_2">98</SimpleData>
		<SimpleData name="X UTM20">470472.31</SimpleData>
		<SimpleData name="Y UTM20">6684993.25</SimpleData>
		<SimpleData name="pH">6.5</SimpleData>
		<SimpleData name="EC">17.85</SimpleData>
		<SimpleData name="SOC">20.21</SimpleData>
		<SimpleData name="TN">0.13</SimpleData>
		<SimpleData name="Mn">192.4</SimpleData>
		<SimpleData name="Cu">0.7</SimpleData>
		<SimpleData name="Zn">1.05</SimpleData>
		<SimpleData name="WHC">24.3</SimpleData>
		<SimpleData name="Sand">29.2</SimpleData>
		<SimpleData name="Silt">57.8</SimpleData>
		<SimpleData name="Clay">13.1</SimpleData>
		<SimpleData name="Al(Ox)">.</SimpleData>
		<SimpleData name="Fe(Ox)">.</SimpleData>
		<SimpleData name="P">32.3</SimpleData>
		<SimpleData name="K">858</SimpleData>
		<SimpleData name="Ca">2160</SimpleData>
		<SimpleData name="Na">2392</SimpleData>
		<SimpleData name="Mg">38.4</SimpleData>
		<SimpleData name="CEC">20.6</SimpleData>
		<SimpleData name="Elevation">83</SimpleData>
		<SimpleData name="Tm">193</SimpleData>
		<SimpleData name="pp">815</SimpleData>
		<SimpleData name="TvsPP">0.24</SimpleData>
		<SimpleData name="Kdg">.</SimpleData>
		<SimpleData name="Kda">.</SimpleData>
		<SimpleData name="Kdg_measured">No</SimpleData>
		<SimpleData name="Kda_measured">No</SimpleData>
		<SimpleData name="Zone (4)">III</SimpleData>
	</SchemaData></ExtendedData>
      <Point><coordinates>-63.306045990396,-29.9655440143859</coordinates></Point>
  </Placemark>
  <Placemark>
	<ExtendedData><SchemaData schemaUrl="#dib_soil_adsorption_kml">
		<SimpleData name="ID_2">99</SimpleData>
		<SimpleData name="X UTM20">467093.76</SimpleData>
		<SimpleData name="Y UTM20">6665903.52</SimpleData>
		<SimpleData name="pH">7.2</SimpleData>
		<SimpleData name="EC">3.52</SimpleData>
		<SimpleData name="SOC">19.35</SimpleData>
		<SimpleData name="TN">0.21</SimpleData>
		<SimpleData name="Mn">203</SimpleData>
		<SimpleData name="Cu">2</SimpleData>
		<SimpleData name="Zn">1.66</SimpleData>
		<SimpleData name="WHC">17.9</SimpleData>
		<SimpleData name="Sand">32</SimpleData>
		<SimpleData name="Silt">47</SimpleData>
		<SimpleData name="Clay">21</SimpleData>
		<SimpleData name="Al(Ox)">0.12</SimpleData>
		<SimpleData name="Fe(Ox)">0.02</SimpleData>
		<SimpleData name="P">130.03</SimpleData>
		<SimpleData name="K">1092</SimpleData>
		<SimpleData name="Ca">3640</SimpleData>
		<SimpleData name="Na">1104</SimpleData>
		<SimpleData name="Mg">915.6</SimpleData>
		<SimpleData name="CEC">20.1</SimpleData>
		<SimpleData name="Elevation">103</SimpleData>
		<SimpleData name="Tm">191</SimpleData>
		<SimpleData name="pp">821</SimpleData>
		<SimpleData name="TvsPP">0.23</SimpleData>
		<SimpleData name="Kdg">15.18</SimpleData>
		<SimpleData name="Kda">4.06</SimpleData>
		<SimpleData name="Kdg_measured">Yes</SimpleData>
		<SimpleData name="Kda_measured">Yes</SimpleData>
		<SimpleData name="Zone (4)">III</SimpleData>
	</SchemaData></ExtendedData>
      <Point><coordinates>-63.3416540290456,-30.1377309774783</coordinates></Point>
  </Placemark>
  <Placemark>
	<ExtendedData><SchemaData schemaUrl="#dib_soil_adsorption_kml">
		<SimpleData name="ID_2">101</SimpleData>
		<SimpleData name="X UTM20">480380.6</SimpleData>
		<SimpleData name="Y UTM20">6596977.65</SimpleData>
		<SimpleData name="pH">6.8</SimpleData>
		<SimpleData name="EC">0.3</SimpleData>
		<SimpleData name="SOC">11.17</SimpleData>
		<SimpleData name="TN">0.11</SimpleData>
		<SimpleData name="Mn">299</SimpleData>
		<SimpleData name="Cu">1.8</SimpleData>
		<SimpleData name="Zn">0.01</SimpleData>
		<SimpleData name="WHC">11.9</SimpleData>
		<SimpleData name="Sand">63.1</SimpleData>
		<SimpleData name="Silt">25.3</SimpleData>
		<SimpleData name="Clay">11.7</SimpleData>
		<SimpleData name="Al(Ox)">.</SimpleData>
		<SimpleData name="Fe(Ox)">.</SimpleData>
		<SimpleData name="P">58.37</SimpleData>
		<SimpleData name="K">585</SimpleData>
		<SimpleData name="Ca">820</SimpleData>
		<SimpleData name="Na">230</SimpleData>
		<SimpleData name="Mg">312</SimpleData>
		<SimpleData name="CEC">6.4</SimpleData>
		<SimpleData name="Elevation">87</SimpleData>
		<SimpleData name="Tm">183</SimpleData>
		<SimpleData name="pp">833</SimpleData>
		<SimpleData name="TvsPP">0.22</SimpleData>
		<SimpleData name="Kdg">.</SimpleData>
		<SimpleData name="Kda">.</SimpleData>
		<SimpleData name="Kdg_measured">No</SimpleData>
		<SimpleData name="Kda_measured">No</SimpleData>
		<SimpleData name="Zone (4)">IV</SimpleData>
	</SchemaData></ExtendedData>
      <Point><coordinates>-63.2049999515036,-30.7599999934709</coordinates></Point>
  </Placemark>
  <Placemark>
	<ExtendedData><SchemaData schemaUrl="#dib_soil_adsorption_kml">
		<SimpleData name="ID_2">102</SimpleData>
		<SimpleData name="X UTM20">478336.13</SimpleData>
		<SimpleData name="Y UTM20">6581409.06</SimpleData>
		<SimpleData name="pH">7.4</SimpleData>
		<SimpleData name="EC">0.26</SimpleData>
		<SimpleData name="SOC">15.44</SimpleData>
		<SimpleData name="TN">0.15</SimpleData>
		<SimpleData name="Mn">211.6</SimpleData>
		<SimpleData name="Cu">2.3</SimpleData>
		<SimpleData name="Zn">1.51</SimpleData>
		<SimpleData name="WHC">25.7</SimpleData>
		<SimpleData name="Sand">15.8</SimpleData>
		<SimpleData name="Silt">55.4</SimpleData>
		<SimpleData name="Clay">28.8</SimpleData>
		<SimpleData name="Al(Ox)">.</SimpleData>
		<SimpleData name="Fe(Ox)">.</SimpleData>
		<SimpleData name="P">83</SimpleData>
		<SimpleData name="K">1248</SimpleData>
		<SimpleData name="Ca">2304</SimpleData>
		<SimpleData name="Na">253</SimpleData>
		<SimpleData name="Mg">692.4</SimpleData>
		<SimpleData name="CEC">14.4</SimpleData>
		<SimpleData name="Elevation">132</SimpleData>
		<SimpleData name="Tm">181</SimpleData>
		<SimpleData name="pp">832</SimpleData>
		<SimpleData name="TvsPP">0.22</SimpleData>
		<SimpleData name="Kdg">.</SimpleData>
		<SimpleData name="Kda">.</SimpleData>
		<SimpleData name="Kdg_measured">No</SimpleData>
		<SimpleData name="Kda_measured">No</SimpleData>
		<SimpleData name="Zone (4)">III</SimpleData>
	</SchemaData></ExtendedData>
      <Point><coordinates>-63.226692008098,-30.9004459611898</coordinates></Point>
  </Placemark>
  <Placemark>
	<ExtendedData><SchemaData schemaUrl="#dib_soil_adsorption_kml">
		<SimpleData name="ID_2">103</SimpleData>
		<SimpleData name="X UTM20">478088.6</SimpleData>
		<SimpleData name="Y UTM20">6555573.5</SimpleData>
		<SimpleData name="pH">7</SimpleData>
		<SimpleData name="EC">0.17</SimpleData>
		<SimpleData name="SOC">11.12</SimpleData>
		<SimpleData name="TN">0.12</SimpleData>
		<SimpleData name="Mn">176.5</SimpleData>
		<SimpleData name="Cu">1.7</SimpleData>
		<SimpleData name="Zn">0.17</SimpleData>
		<SimpleData name="WHC">20.8</SimpleData>
		<SimpleData name="Sand">15.6</SimpleData>
		<SimpleData name="Silt">59.8</SimpleData>
		<SimpleData name="Clay">24.7</SimpleData>
		<SimpleData name="Al(Ox)">.</SimpleData>
		<SimpleData name="Fe(Ox)">.</SimpleData>
		<SimpleData name="P">56.12</SimpleData>
		<SimpleData name="K">842.4</SimpleData>
		<SimpleData name="Ca">2394</SimpleData>
		<SimpleData name="Na">11.5</SimpleData>
		<SimpleData name="Mg">248.4</SimpleData>
		<SimpleData name="CEC">20.91</SimpleData>
		<SimpleData name="Elevation">142</SimpleData>
		<SimpleData name="Tm">178</SimpleData>
		<SimpleData name="pp">827</SimpleData>
		<SimpleData name="TvsPP">0.22</SimpleData>
		<SimpleData name="Kdg">.</SimpleData>
		<SimpleData name="Kda">.</SimpleData>
		<SimpleData name="Kdg_measured">No</SimpleData>
		<SimpleData name="Kda_measured">No</SimpleData>
		<SimpleData name="Zone (4)">III</SimpleData>
	</SchemaData></ExtendedData>
      <Point><coordinates>-63.2298409839513,-31.1335589829387</coordinates></Point>
  </Placemark>
  <Placemark>
	<ExtendedData><SchemaData schemaUrl="#dib_soil_adsorption_kml">
		<SimpleData name="ID_2">104</SimpleData>
		<SimpleData name="X UTM20">472449.69</SimpleData>
		<SimpleData name="Y UTM20">6531217.66</SimpleData>
		<SimpleData name="pH">7.6</SimpleData>
		<SimpleData name="EC">0.09</SimpleData>
		<SimpleData name="SOC">13.32</SimpleData>
		<SimpleData name="TN">0.12</SimpleData>
		<SimpleData name="Mn">176.1</SimpleData>
		<SimpleData name="Cu">2.1</SimpleData>
		<SimpleData name="Zn">0.06</SimpleData>
		<SimpleData name="WHC">20.3</SimpleData>
		<SimpleData name="Sand">12.9</SimpleData>
		<SimpleData name="Silt">62.7</SimpleData>
		<SimpleData name="Clay">24.4</SimpleData>
		<SimpleData name="Al(Ox)">.</SimpleData>
		<SimpleData name="Fe(Ox)">.</SimpleData>
		<SimpleData name="P">32.4</SimpleData>
		<SimpleData name="K">822.9</SimpleData>
		<SimpleData name="Ca">2230</SimpleData>
		<SimpleData name="Na">11.5</SimpleData>
		<SimpleData name="Mg">255.6</SimpleData>
		<SimpleData name="CEC">14</SimpleData>
		<SimpleData name="Elevation">183</SimpleData>
		<SimpleData name="Tm">175</SimpleData>
		<SimpleData name="pp">823</SimpleData>
		<SimpleData name="TvsPP">0.21</SimpleData>
		<SimpleData name="Kdg">.</SimpleData>
		<SimpleData name="Kda">.</SimpleData>
		<SimpleData name="Kdg_measured">No</SimpleData>
		<SimpleData name="Kda_measured">No</SimpleData>
		<SimpleData name="Zone (4)">III</SimpleData>
	</SchemaData></ExtendedData>
      <Point><coordinates>-63.2896600195014,-31.3531969871163</coordinates></Point>
  </Placemark>
  <Placemark>
	<ExtendedData><SchemaData schemaUrl="#dib_soil_adsorption_kml">
		<SimpleData name="ID_2">105</SimpleData>
		<SimpleData name="X UTM20">479440.8</SimpleData>
		<SimpleData name="Y UTM20">6520630.34</SimpleData>
		<SimpleData name="pH">7.4</SimpleData>
		<SimpleData name="EC">0.1</SimpleData>
		<SimpleData name="SOC">15.44</SimpleData>
		<SimpleData name="TN">0.12</SimpleData>
		<SimpleData name="Mn">62.4</SimpleData>
		<SimpleData name="Cu">2.9</SimpleData>
		<SimpleData name="Zn">1.58</SimpleData>
		<SimpleData name="WHC">16.3</SimpleData>
		<SimpleData name="Sand">47.3</SimpleData>
		<SimpleData name="Silt">30.7</SimpleData>
		<SimpleData name="Clay">22</SimpleData>
		<SimpleData name="Al(Ox)">.</SimpleData>
		<SimpleData name="Fe(Ox)">.</SimpleData>
		<SimpleData name="P">26.48</SimpleData>
		<SimpleData name="K">390</SimpleData>
		<SimpleData name="Ca">2000</SimpleData>
		<SimpleData name="Na">276</SimpleData>
		<SimpleData name="Mg">273.6</SimpleData>
		<SimpleData name="CEC">10.06</SimpleData>
		<SimpleData name="Elevation">184</SimpleData>
		<SimpleData name="Tm">175</SimpleData>
		<SimpleData name="pp">821</SimpleData>
		<SimpleData name="TvsPP">0.21</SimpleData>
		<SimpleData name="Kdg">.</SimpleData>
		<SimpleData name="Kda">.</SimpleData>
		<SimpleData name="Kdg_measured">No</SimpleData>
		<SimpleData name="Kda_measured">No</SimpleData>
		<SimpleData name="Zone (4)">IV</SimpleData>
	</SchemaData></ExtendedData>
      <Point><coordinates>-63.2163760340951,-31.4488669896882</coordinates></Point>
  </Placemark>
  <Placemark>
	<ExtendedData><SchemaData schemaUrl="#dib_soil_adsorption_kml">
		<SimpleData name="ID_2">106</SimpleData>
		<SimpleData name="X UTM20">480565.52</SimpleData>
		<SimpleData name="Y UTM20">6497231.48</SimpleData>
		<SimpleData name="pH">6.9</SimpleData>
		<SimpleData name="EC">0.19</SimpleData>
		<SimpleData name="SOC">14.31</SimpleData>
		<SimpleData name="TN">0.12</SimpleData>
		<SimpleData name="Mn">180.4</SimpleData>
		<SimpleData name="Cu">1.9</SimpleData>
		<SimpleData name="Zn">0.29</SimpleData>
		<SimpleData name="WHC">19.9</SimpleData>
		<SimpleData name="Sand">14.7</SimpleData>
		<SimpleData name="Silt">60.9</SimpleData>
		<SimpleData name="Clay">24.3</SimpleData>
		<SimpleData name="Al(Ox)">.</SimpleData>
		<SimpleData name="Fe(Ox)">.</SimpleData>
		<SimpleData name="P">53.56</SimpleData>
		<SimpleData name="K">897</SimpleData>
		<SimpleData name="Ca">2120</SimpleData>
		<SimpleData name="Na">345</SimpleData>
		<SimpleData name="Mg">444</SimpleData>
		<SimpleData name="CEC">11.19</SimpleData>
		<SimpleData name="Elevation">192</SimpleData>
		<SimpleData name="Tm">173</SimpleData>
		<SimpleData name="pp">813</SimpleData>
		<SimpleData name="TvsPP">0.21</SimpleData>
		<SimpleData name="Kdg">.</SimpleData>
		<SimpleData name="Kda">.</SimpleData>
		<SimpleData name="Kdg_measured">No</SimpleData>
		<SimpleData name="Kda_measured">No</SimpleData>
		<SimpleData name="Zone (4)">III</SimpleData>
	</SchemaData></ExtendedData>
      <Point><coordinates>-63.2050000348097,-31.6600000311565</coordinates></Point>
  </Placemark>
  <Placemark>
	<ExtendedData><SchemaData schemaUrl="#dib_soil_adsorption_kml">
		<SimpleData name="ID_2">108</SimpleData>
		<SimpleData name="X UTM20">481351.78</SimpleData>
		<SimpleData name="Y UTM20">6454470.98</SimpleData>
		<SimpleData name="pH">6.6</SimpleData>
		<SimpleData name="EC">0.34</SimpleData>
		<SimpleData name="SOC">21.91</SimpleData>
		<SimpleData name="TN">0.18</SimpleData>
		<SimpleData name="Mn">188.6</SimpleData>
		<SimpleData name="Cu">3.5</SimpleData>
		<SimpleData name="Zn">4.63</SimpleData>
		<SimpleData name="WHC">25.7</SimpleData>
		<SimpleData name="Sand">19.2</SimpleData>
		<SimpleData name="Silt">51.6</SimpleData>
		<SimpleData name="Clay">29.1</SimpleData>
		<SimpleData name="Al(Ox)">.</SimpleData>
		<SimpleData name="Fe(Ox)">.</SimpleData>
		<SimpleData name="P">48.25</SimpleData>
		<SimpleData name="K">682.5</SimpleData>
		<SimpleData name="Ca">2396</SimpleData>
		<SimpleData name="Na">23</SimpleData>
		<SimpleData name="Mg">325.2</SimpleData>
		<SimpleData name="CEC">16.75</SimpleData>
		<SimpleData name="Elevation">195</SimpleData>
		<SimpleData name="Tm">170</SimpleData>
		<SimpleData name="pp">789</SimpleData>
		<SimpleData name="TvsPP">0.22</SimpleData>
		<SimpleData name="Kdg">.</SimpleData>
		<SimpleData name="Kda">.</SimpleData>
		<SimpleData name="Kdg_measured">No</SimpleData>
		<SimpleData name="Kda_measured">No</SimpleData>
		<SimpleData name="Zone (4)">III</SimpleData>
	</SchemaData></ExtendedData>
      <Point><coordinates>-63.1975270278341,-32.0457970042777</coordinates></Point>
  </Placemark>
  <Placemark>
	<ExtendedData><SchemaData schemaUrl="#dib_soil_adsorption_kml">
		<SimpleData name="ID_2">109</SimpleData>
		<SimpleData name="X UTM20">480685.62</SimpleData>
		<SimpleData name="Y UTM20">6433791.94</SimpleData>
		<SimpleData name="pH">7.8</SimpleData>
		<SimpleData name="EC">0.55</SimpleData>
		<SimpleData name="SOC">9.35</SimpleData>
		<SimpleData name="TN">0.11</SimpleData>
		<SimpleData name="Mn">106.4</SimpleData>
		<SimpleData name="Cu">0.8</SimpleData>
		<SimpleData name="Zn">1.58</SimpleData>
		<SimpleData name="WHC">21.4</SimpleData>
		<SimpleData name="Sand">14</SimpleData>
		<SimpleData name="Silt">61.5</SimpleData>
		<SimpleData name="Clay">24.5</SimpleData>
		<SimpleData name="Al(Ox)">.</SimpleData>
		<SimpleData name="Fe(Ox)">.</SimpleData>
		<SimpleData name="P">37.31</SimpleData>
		<SimpleData name="K">1053</SimpleData>
		<SimpleData name="Ca">1730</SimpleData>
		<SimpleData name="Na">943</SimpleData>
		<SimpleData name="Mg">374.4</SimpleData>
		<SimpleData name="CEC">16</SimpleData>
		<SimpleData name="Elevation">196</SimpleData>
		<SimpleData name="Tm">169</SimpleData>
		<SimpleData name="pp">775</SimpleData>
		<SimpleData name="TvsPP">0.22</SimpleData>
		<SimpleData name="Kdg">.</SimpleData>
		<SimpleData name="Kda">.</SimpleData>
		<SimpleData name="Kdg_measured">No</SimpleData>
		<SimpleData name="Kda_measured">No</SimpleData>
		<SimpleData name="Zone (4)">III</SimpleData>
	</SchemaData></ExtendedData>
      <Point><coordinates>-63.2050000480381,-32.2323429693757</coordinates></Point>
  </Placemark>
  <Placemark>
	<ExtendedData><SchemaData schemaUrl="#dib_soil_adsorption_kml">
		<SimpleData name="ID_2">110</SimpleData>
		<SimpleData name="X UTM20">480716.92</SimpleData>
		<SimpleData name="Y UTM20">6417424.43</SimpleData>
		<SimpleData name="pH">6.6</SimpleData>
		<SimpleData name="EC">0.22</SimpleData>
		<SimpleData name="SOC">16.83</SimpleData>
		<SimpleData name="TN">0.17</SimpleData>
		<SimpleData name="Mn">158.7</SimpleData>
		<SimpleData name="Cu">2.2</SimpleData>
		<SimpleData name="Zn">2.85</SimpleData>
		<SimpleData name="WHC">21.6</SimpleData>
		<SimpleData name="Sand">23.2</SimpleData>
		<SimpleData name="Silt">55.2</SimpleData>
		<SimpleData name="Clay">21.6</SimpleData>
		<SimpleData name="Al(Ox)">.</SimpleData>
		<SimpleData name="Fe(Ox)">.</SimpleData>
		<SimpleData name="P">80.75</SimpleData>
		<SimpleData name="K">1053</SimpleData>
		<SimpleData name="Ca">1778</SimpleData>
		<SimpleData name="Na">345</SimpleData>
		<SimpleData name="Mg">519.6</SimpleData>
		<SimpleData name="CEC">17.4</SimpleData>
		<SimpleData name="Elevation">199</SimpleData>
		<SimpleData name="Tm">168</SimpleData>
		<SimpleData name="pp">760</SimpleData>
		<SimpleData name="TvsPP">0.22</SimpleData>
		<SimpleData name="Kdg">.</SimpleData>
		<SimpleData name="Kda">.</SimpleData>
		<SimpleData name="Kdg_measured">No</SimpleData>
		<SimpleData name="Kda_measured">No</SimpleData>
		<SimpleData name="Zone (4)">III</SimpleData>
	</SchemaData></ExtendedData>
      <Point><coordinates>-63.2050000274093,-32.3800000365851</coordinates></Point>
  </Placemark>
  <Placemark>
	<ExtendedData><SchemaData schemaUrl="#dib_soil_adsorption_kml">
		<SimpleData name="ID_2">111</SimpleData>
		<SimpleData name="X UTM20">477386.81</SimpleData>
		<SimpleData name="Y UTM20">6397106.59</SimpleData>
		<SimpleData name="pH">6.2</SimpleData>
		<SimpleData name="EC">0.24</SimpleData>
		<SimpleData name="SOC">13.26</SimpleData>
		<SimpleData name="TN">0.14</SimpleData>
		<SimpleData name="Mn">139.2</SimpleData>
		<SimpleData name="Cu">1.5</SimpleData>
		<SimpleData name="Zn">0.54</SimpleData>
		<SimpleData name="WHC">21.3</SimpleData>
		<SimpleData name="Sand">23.6</SimpleData>
		<SimpleData name="Silt">52</SimpleData>
		<SimpleData name="Clay">24.4</SimpleData>
		<SimpleData name="Al(Ox)">.</SimpleData>
		<SimpleData name="Fe(Ox)">.</SimpleData>
		<SimpleData name="P">35.27</SimpleData>
		<SimpleData name="K">936</SimpleData>
		<SimpleData name="Ca">1870</SimpleData>
		<SimpleData name="Na">276</SimpleData>
		<SimpleData name="Mg">535.2</SimpleData>
		<SimpleData name="CEC">15.6</SimpleData>
		<SimpleData name="Elevation">198</SimpleData>
		<SimpleData name="Tm">169</SimpleData>
		<SimpleData name="pp">760</SimpleData>
		<SimpleData name="TvsPP">0.22</SimpleData>
		<SimpleData name="Kdg">.</SimpleData>
		<SimpleData name="Kda">.</SimpleData>
		<SimpleData name="Kdg_measured">No</SimpleData>
		<SimpleData name="Kda_measured">No</SimpleData>
		<SimpleData name="Zone (4)">III</SimpleData>
	</SchemaData></ExtendedData>
      <Point><coordinates>-63.2408900155251,-32.5632259559979</coordinates></Point>
  </Placemark>
  <Placemark>
	<ExtendedData><SchemaData schemaUrl="#dib_soil_adsorption_kml">
		<SimpleData name="ID_2">112</SimpleData>
		<SimpleData name="X UTM20">477023.58</SimpleData>
		<SimpleData name="Y UTM20">6378135.27</SimpleData>
		<SimpleData name="pH">6.6</SimpleData>
		<SimpleData name="EC">0.3</SimpleData>
		<SimpleData name="SOC">15.68</SimpleData>
		<SimpleData name="TN">0.13</SimpleData>
		<SimpleData name="Mn">117.5</SimpleData>
		<SimpleData name="Cu">2.5</SimpleData>
		<SimpleData name="Zn">1.44</SimpleData>
		<SimpleData name="WHC">17.5</SimpleData>
		<SimpleData name="Sand">28.3</SimpleData>
		<SimpleData name="Silt">57.6</SimpleData>
		<SimpleData name="Clay">14.1</SimpleData>
		<SimpleData name="Al(Ox)">.</SimpleData>
		<SimpleData name="Fe(Ox)">.</SimpleData>
		<SimpleData name="P">34.45</SimpleData>
		<SimpleData name="K">1014</SimpleData>
		<SimpleData name="Ca">1500</SimpleData>
		<SimpleData name="Na">391</SimpleData>
		<SimpleData name="Mg">504</SimpleData>
		<SimpleData name="CEC">13</SimpleData>
		<SimpleData name="Elevation">181</SimpleData>
		<SimpleData name="Tm">169</SimpleData>
		<SimpleData name="pp">777</SimpleData>
		<SimpleData name="TvsPP">0.22</SimpleData>
		<SimpleData name="Kdg">.</SimpleData>
		<SimpleData name="Kda">.</SimpleData>
		<SimpleData name="Kdg_measured">No</SimpleData>
		<SimpleData name="Kda_measured">No</SimpleData>
		<SimpleData name="Zone (4)">III</SimpleData>
	</SchemaData></ExtendedData>
      <Point><coordinates>-63.245225978194,-32.7343550103986</coordinates></Point>
  </Placemark>
  <Placemark>
	<ExtendedData><SchemaData schemaUrl="#dib_soil_adsorption_kml">
		<SimpleData name="ID_2">113</SimpleData>
		<SimpleData name="X UTM20">478417.9</SimpleData>
		<SimpleData name="Y UTM20">6357823.02</SimpleData>
		<SimpleData name="pH">6.9</SimpleData>
		<SimpleData name="EC">0.1</SimpleData>
		<SimpleData name="SOC">14.29</SimpleData>
		<SimpleData name="TN">0.14</SimpleData>
		<SimpleData name="Mn">100.2</SimpleData>
		<SimpleData name="Cu">1.1</SimpleData>
		<SimpleData name="Zn">0.2</SimpleData>
		<SimpleData name="WHC">15.7</SimpleData>
		<SimpleData name="Sand">29.9</SimpleData>
		<SimpleData name="Silt">51.4</SimpleData>
		<SimpleData name="Clay">18.7</SimpleData>
		<SimpleData name="Al(Ox)">.</SimpleData>
		<SimpleData name="Fe(Ox)">.</SimpleData>
		<SimpleData name="P">28.11</SimpleData>
		<SimpleData name="K">936</SimpleData>
		<SimpleData name="Ca">1380</SimpleData>
		<SimpleData name="Na">322</SimpleData>
		<SimpleData name="Mg">350.4</SimpleData>
		<SimpleData name="CEC">15.6</SimpleData>
		<SimpleData name="Elevation">160</SimpleData>
		<SimpleData name="Tm">169</SimpleData>
		<SimpleData name="pp">791</SimpleData>
		<SimpleData name="TvsPP">0.21</SimpleData>
		<SimpleData name="Kdg">.</SimpleData>
		<SimpleData name="Kda">.</SimpleData>
		<SimpleData name="Kdg_measured">No</SimpleData>
		<SimpleData name="Kda_measured">No</SimpleData>
		<SimpleData name="Zone (4)">III</SimpleData>
	</SchemaData></ExtendedData>
      <Point><coordinates>-63.2308180243428,-32.9176110348035</coordinates></Point>
  </Placemark>
  <Placemark>
	<ExtendedData><SchemaData schemaUrl="#dib_soil_adsorption_kml">
		<SimpleData name="ID_2">114</SimpleData>
		<SimpleData name="X UTM20">480871.37</SimpleData>
		<SimpleData name="Y UTM20">6337608.27</SimpleData>
		<SimpleData name="pH">6.1</SimpleData>
		<SimpleData name="EC">0.36</SimpleData>
		<SimpleData name="SOC">8.55</SimpleData>
		<SimpleData name="TN">0.11</SimpleData>
		<SimpleData name="Mn">138.6</SimpleData>
		<SimpleData name="Cu">1</SimpleData>
		<SimpleData name="Zn">0.41</SimpleData>
		<SimpleData name="WHC">13.7</SimpleData>
		<SimpleData name="Sand">45.2</SimpleData>
		<SimpleData name="Silt">42.9</SimpleData>
		<SimpleData name="Clay">11.8</SimpleData>
		<SimpleData name="Al(Ox)">.</SimpleData>
		<SimpleData name="Fe(Ox)">.</SimpleData>
		<SimpleData name="P">30.05</SimpleData>
		<SimpleData name="K">858</SimpleData>
		<SimpleData name="Ca">980</SimpleData>
		<SimpleData name="Na">184</SimpleData>
		<SimpleData name="Mg">576</SimpleData>
		<SimpleData name="CEC">8.3</SimpleData>
		<SimpleData name="Elevation">147</SimpleData>
		<SimpleData name="Tm">170</SimpleData>
		<SimpleData name="pp">798</SimpleData>
		<SimpleData name="TvsPP">0.21</SimpleData>
		<SimpleData name="Kdg">.</SimpleData>
		<SimpleData name="Kda">.</SimpleData>
		<SimpleData name="Kdg_measured">No</SimpleData>
		<SimpleData name="Kda_measured">No</SimpleData>
		<SimpleData name="Zone (4)">IV</SimpleData>
	</SchemaData></ExtendedData>
      <Point><coordinates>-63.204999997705,-33.0999999969631</coordinates></Point>
  </Placemark>
  <Placemark>
	<ExtendedData><SchemaData schemaUrl="#dib_soil_adsorption_kml">
		<SimpleData name="ID_2">115</SimpleData>
		<SimpleData name="X UTM20">472700.37</SimpleData>
		<SimpleData name="Y UTM20">6317987.42</SimpleData>
		<SimpleData name="pH">5.48</SimpleData>
		<SimpleData name="EC">0.09</SimpleData>
		<SimpleData name="SOC">7.63</SimpleData>
		<SimpleData name="TN">0.07</SimpleData>
		<SimpleData name="Mn">58.1</SimpleData>
		<SimpleData name="Cu">0.8</SimpleData>
		<SimpleData name="Zn">0.01</SimpleData>
		<SimpleData name="WHC">11</SimpleData>
		<SimpleData name="Sand">66.6</SimpleData>
		<SimpleData name="Silt">14.9</SimpleData>
		<SimpleData name="Clay">18.5</SimpleData>
		<SimpleData name="Al(Ox)">.</SimpleData>
		<SimpleData name="Fe(Ox)">.</SimpleData>
		<SimpleData name="P">14.92</SimpleData>
		<SimpleData name="K">581.1</SimpleData>
		<SimpleData name="Ca">1178</SimpleData>
		<SimpleData name="Na">4.6</SimpleData>
		<SimpleData name="Mg">132</SimpleData>
		<SimpleData name="CEC">10.11</SimpleData>
		<SimpleData name="Elevation">153</SimpleData>
		<SimpleData name="Tm">170</SimpleData>
		<SimpleData name="pp">800</SimpleData>
		<SimpleData name="TvsPP">0.21</SimpleData>
		<SimpleData name="Kdg">.</SimpleData>
		<SimpleData name="Kda">.</SimpleData>
		<SimpleData name="Kdg_measured">No</SimpleData>
		<SimpleData name="Kda_measured">No</SimpleData>
		<SimpleData name="Zone (4)">IV</SimpleData>
	</SchemaData></ExtendedData>
      <Point><coordinates>-63.293156034338,-33.2768050434663</coordinates></Point>
  </Placemark>
  <Placemark>
	<ExtendedData><SchemaData schemaUrl="#dib_soil_adsorption_kml">
		<SimpleData name="ID_2">116</SimpleData>
		<SimpleData name="X UTM20">481955.4</SimpleData>
		<SimpleData name="Y UTM20">6299138.96</SimpleData>
		<SimpleData name="pH">6.85</SimpleData>
		<SimpleData name="EC">0.18</SimpleData>
		<SimpleData name="SOC">11.6</SimpleData>
		<SimpleData name="TN">0.11</SimpleData>
		<SimpleData name="Mn">186.4</SimpleData>
		<SimpleData name="Cu">1</SimpleData>
		<SimpleData name="Zn">0.67</SimpleData>
		<SimpleData name="WHC">17.2</SimpleData>
		<SimpleData name="Sand">42.6</SimpleData>
		<SimpleData name="Silt">43.8</SimpleData>
		<SimpleData name="Clay">13.6</SimpleData>
		<SimpleData name="Al(Ox)">.</SimpleData>
		<SimpleData name="Fe(Ox)">.</SimpleData>
		<SimpleData name="P">24.84</SimpleData>
		<SimpleData name="K">702</SimpleData>
		<SimpleData name="Ca">1502</SimpleData>
		<SimpleData name="Na">154.1</SimpleData>
		<SimpleData name="Mg">153.6</SimpleData>
		<SimpleData name="CEC">10.63</SimpleData>
		<SimpleData name="Elevation">130</SimpleData>
		<SimpleData name="Tm">170</SimpleData>
		<SimpleData name="pp">798</SimpleData>
		<SimpleData name="TvsPP">0.21</SimpleData>
		<SimpleData name="Kdg">.</SimpleData>
		<SimpleData name="Kda">.</SimpleData>
		<SimpleData name="Kdg_measured">No</SimpleData>
		<SimpleData name="Kda_measured">No</SimpleData>
		<SimpleData name="Zone (4)">IV</SimpleData>
	</SchemaData></ExtendedData>
      <Point><coordinates>-63.1941490383584,-33.447009037866</coordinates></Point>
  </Placemark>
  <Placemark>
	<ExtendedData><SchemaData schemaUrl="#dib_soil_adsorption_kml">
		<SimpleData name="ID_2">117</SimpleData>
		<SimpleData name="X UTM20">481424.93</SimpleData>
		<SimpleData name="Y UTM20">6268437.49</SimpleData>
		<SimpleData name="pH">6.4</SimpleData>
		<SimpleData name="EC">0.13</SimpleData>
		<SimpleData name="SOC">13.98</SimpleData>
		<SimpleData name="TN">0.12</SimpleData>
		<SimpleData name="Mn">108.8</SimpleData>
		<SimpleData name="Cu">0.6</SimpleData>
		<SimpleData name="Zn">0.75</SimpleData>
		<SimpleData name="WHC">14.9</SimpleData>
		<SimpleData name="Sand">57.8</SimpleData>
		<SimpleData name="Silt">24.7</SimpleData>
		<SimpleData name="Clay">17.5</SimpleData>
		<SimpleData name="Al(Ox)">.</SimpleData>
		<SimpleData name="Fe(Ox)">.</SimpleData>
		<SimpleData name="P">35.57</SimpleData>
		<SimpleData name="K">780</SimpleData>
		<SimpleData name="Ca">1728</SimpleData>
		<SimpleData name="Na">345</SimpleData>
		<SimpleData name="Mg">336</SimpleData>
		<SimpleData name="CEC">12.2</SimpleData>
		<SimpleData name="Elevation">129</SimpleData>
		<SimpleData name="Tm">170</SimpleData>
		<SimpleData name="pp">790</SimpleData>
		<SimpleData name="TvsPP">0.22</SimpleData>
		<SimpleData name="Kdg">.</SimpleData>
		<SimpleData name="Kda">.</SimpleData>
		<SimpleData name="Kdg_measured">No</SimpleData>
		<SimpleData name="Kda_measured">No</SimpleData>
		<SimpleData name="Zone (4)">IV</SimpleData>
	</SchemaData></ExtendedData>
      <Point><coordinates>-63.2004959805554,-33.7239110204023</coordinates></Point>
  </Placemark>
  <Placemark>
	<ExtendedData><SchemaData schemaUrl="#dib_soil_adsorption_kml">
		<SimpleData name="ID_2">118</SimpleData>
		<SimpleData name="X UTM20">476134.61</SimpleData>
		<SimpleData name="Y UTM20">6246140.01</SimpleData>
		<SimpleData name="pH">5.48</SimpleData>
		<SimpleData name="EC">0.14</SimpleData>
		<SimpleData name="SOC">12.98</SimpleData>
		<SimpleData name="TN">0.12</SimpleData>
		<SimpleData name="Mn">95.4</SimpleData>
		<SimpleData name="Cu">0.4</SimpleData>
		<SimpleData name="Zn">0.29</SimpleData>
		<SimpleData name="WHC">12.7</SimpleData>
		<SimpleData name="Sand">63.7</SimpleData>
		<SimpleData name="Silt">20</SimpleData>
		<SimpleData name="Clay">16.3</SimpleData>
		<SimpleData name="Al(Ox)">.</SimpleData>
		<SimpleData name="Fe(Ox)">.</SimpleData>
		<SimpleData name="P">27.91</SimpleData>
		<SimpleData name="K">764.4</SimpleData>
		<SimpleData name="Ca">1110</SimpleData>
		<SimpleData name="Na">20.7</SimpleData>
		<SimpleData name="Mg">218.4</SimpleData>
		<SimpleData name="CEC">15.6</SimpleData>
		<SimpleData name="Elevation">131</SimpleData>
		<SimpleData name="Tm">169</SimpleData>
		<SimpleData name="pp">779</SimpleData>
		<SimpleData name="TvsPP">0.22</SimpleData>
		<SimpleData name="Kdg">.</SimpleData>
		<SimpleData name="Kda">.</SimpleData>
		<SimpleData name="Kdg_measured">No</SimpleData>
		<SimpleData name="Kda_measured">No</SimpleData>
		<SimpleData name="Zone (4)">IV</SimpleData>
	</SchemaData></ExtendedData>
      <Point><coordinates>-63.2582020355139,-33.9249080148175</coordinates></Point>
  </Placemark>
  <Placemark>
	<ExtendedData><SchemaData schemaUrl="#dib_soil_adsorption_kml">
		<SimpleData name="ID_2">119</SimpleData>
		<SimpleData name="X UTM20">487791.2</SimpleData>
		<SimpleData name="Y UTM20">6235224.29</SimpleData>
		<SimpleData name="pH">6.7</SimpleData>
		<SimpleData name="EC">0.17</SimpleData>
		<SimpleData name="SOC">12.19</SimpleData>
		<SimpleData name="TN">0.13</SimpleData>
		<SimpleData name="Mn">80.1</SimpleData>
		<SimpleData name="Cu">0</SimpleData>
		<SimpleData name="Zn">4.03</SimpleData>
		<SimpleData name="WHC">10.1</SimpleData>
		<SimpleData name="Sand">70.3</SimpleData>
		<SimpleData name="Silt">19.2</SimpleData>
		<SimpleData name="Clay">10.4</SimpleData>
		<SimpleData name="Al(Ox)">.</SimpleData>
		<SimpleData name="Fe(Ox)">.</SimpleData>
		<SimpleData name="P">41.81</SimpleData>
		<SimpleData name="K">1209</SimpleData>
		<SimpleData name="Ca">1010</SimpleData>
		<SimpleData name="Na">391</SimpleData>
		<SimpleData name="Mg">238.8</SimpleData>
		<SimpleData name="CEC">10.8</SimpleData>
		<SimpleData name="Elevation">139</SimpleData>
		<SimpleData name="Tm">167</SimpleData>
		<SimpleData name="pp">763</SimpleData>
		<SimpleData name="TvsPP">0.22</SimpleData>
		<SimpleData name="Kdg">.</SimpleData>
		<SimpleData name="Kda">.</SimpleData>
		<SimpleData name="Kdg_measured">No</SimpleData>
		<SimpleData name="Kda_measured">No</SimpleData>
		<SimpleData name="Zone (4)">IV</SimpleData>
	</SchemaData></ExtendedData>
      <Point><coordinates>-63.1322409807276,-34.0235560129306</coordinates></Point>
  </Placemark>
  <Placemark>
	<ExtendedData><SchemaData schemaUrl="#dib_soil_adsorption_kml">
		<SimpleData name="ID_2">120</SimpleData>
		<SimpleData name="X UTM20">479213.36</SimpleData>
		<SimpleData name="Y UTM20">6220086.55</SimpleData>
		<SimpleData name="pH">8.8</SimpleData>
		<SimpleData name="EC">1.17</SimpleData>
		<SimpleData name="SOC">6.86</SimpleData>
		<SimpleData name="TN">0.09</SimpleData>
		<SimpleData name="Mn">210.4</SimpleData>
		<SimpleData name="Cu">0.4</SimpleData>
		<SimpleData name="Zn">0.94</SimpleData>
		<SimpleData name="WHC">17.5</SimpleData>
		<SimpleData name="Sand">42.6</SimpleData>
		<SimpleData name="Silt">41.7</SimpleData>
		<SimpleData name="Clay">15.8</SimpleData>
		<SimpleData name="Al(Ox)">.</SimpleData>
		<SimpleData name="Fe(Ox)">.</SimpleData>
		<SimpleData name="P">13.08</SimpleData>
		<SimpleData name="K">624</SimpleData>
		<SimpleData name="Ca">1590</SimpleData>
		<SimpleData name="Na">943</SimpleData>
		<SimpleData name="Mg">153.6</SimpleData>
		<SimpleData name="CEC">13.6</SimpleData>
		<SimpleData name="Elevation">131</SimpleData>
		<SimpleData name="Tm">167</SimpleData>
		<SimpleData name="pp">739</SimpleData>
		<SimpleData name="TvsPP">0.23</SimpleData>
		<SimpleData name="Kdg">.</SimpleData>
		<SimpleData name="Kda">.</SimpleData>
		<SimpleData name="Kdg_measured">No</SimpleData>
		<SimpleData name="Kda_measured">No</SimpleData>
		<SimpleData name="Zone (4)">IV</SimpleData>
	</SchemaData></ExtendedData>
      <Point><coordinates>-63.2255140505604,-34.1599439798626</coordinates></Point>
  </Placemark>
  <Placemark>
	<ExtendedData><SchemaData schemaUrl="#dib_soil_adsorption_kml">
		<SimpleData name="ID_2">121</SimpleData>
		<SimpleData name="X UTM20">478163.29</SimpleData>
		<SimpleData name="Y UTM20">6197930.61</SimpleData>
		<SimpleData name="pH">8.1</SimpleData>
		<SimpleData name="EC">0.44</SimpleData>
		<SimpleData name="SOC">4.88</SimpleData>
		<SimpleData name="TN">0.18</SimpleData>
		<SimpleData name="Mn">164.5</SimpleData>
		<SimpleData name="Cu">0.5</SimpleData>
		<SimpleData name="Zn">1.29</SimpleData>
		<SimpleData name="WHC">9.6</SimpleData>
		<SimpleData name="Sand">72</SimpleData>
		<SimpleData name="Silt">15.7</SimpleData>
		<SimpleData name="Clay">12.3</SimpleData>
		<SimpleData name="Al(Ox)">.</SimpleData>
		<SimpleData name="Fe(Ox)">.</SimpleData>
		<SimpleData name="P">47.33</SimpleData>
		<SimpleData name="K">819</SimpleData>
		<SimpleData name="Ca">1358</SimpleData>
		<SimpleData name="Na">621</SimpleData>
		<SimpleData name="Mg">266.4</SimpleData>
		<SimpleData name="CEC">8</SimpleData>
		<SimpleData name="Elevation">132</SimpleData>
		<SimpleData name="Tm">167</SimpleData>
		<SimpleData name="pp">734</SimpleData>
		<SimpleData name="TvsPP">0.23</SimpleData>
		<SimpleData name="Kdg">.</SimpleData>
		<SimpleData name="Kda">.</SimpleData>
		<SimpleData name="Kdg_measured">No</SimpleData>
		<SimpleData name="Kda_measured">No</SimpleData>
		<SimpleData name="Zone (4)">IV</SimpleData>
	</SchemaData></ExtendedData>
      <Point><coordinates>-63.2374669895753,-34.3597349906904</coordinates></Point>
  </Placemark>
  <Placemark>
	<ExtendedData><SchemaData schemaUrl="#dib_soil_adsorption_kml">
		<SimpleData name="ID_2">123</SimpleData>
		<SimpleData name="X UTM20">452452.95</SimpleData>
		<SimpleData name="Y UTM20">6685685.02</SimpleData>
		<SimpleData name="pH">6.3</SimpleData>
		<SimpleData name="EC">0.26</SimpleData>
		<SimpleData name="SOC">13.77</SimpleData>
		<SimpleData name="TN">0.16</SimpleData>
		<SimpleData name="Mn">315.1</SimpleData>
		<SimpleData name="Cu">2.9</SimpleData>
		<SimpleData name="Zn">1.94</SimpleData>
		<SimpleData name="WHC">24.3</SimpleData>
		<SimpleData name="Sand">11.8</SimpleData>
		<SimpleData name="Silt">59.2</SimpleData>
		<SimpleData name="Clay">29</SimpleData>
		<SimpleData name="Al(Ox)">.</SimpleData>
		<SimpleData name="Fe(Ox)">.</SimpleData>
		<SimpleData name="P">155.78</SimpleData>
		<SimpleData name="K">1092</SimpleData>
		<SimpleData name="Ca">3008</SimpleData>
		<SimpleData name="Na">391</SimpleData>
		<SimpleData name="Mg">435.6</SimpleData>
		<SimpleData name="CEC">33</SimpleData>
		<SimpleData name="Elevation">187</SimpleData>
		<SimpleData name="Tm">190</SimpleData>
		<SimpleData name="pp">822</SimpleData>
		<SimpleData name="TvsPP">0.23</SimpleData>
		<SimpleData name="Kdg">.</SimpleData>
		<SimpleData name="Kda">.</SimpleData>
		<SimpleData name="Kdg_measured">No</SimpleData>
		<SimpleData name="Kda_measured">No</SimpleData>
		<SimpleData name="Zone (4)">III</SimpleData>
	</SchemaData></ExtendedData>
      <Point><coordinates>-63.492775984322,-29.9587350225541</coordinates></Point>
  </Placemark>
  <Placemark>
	<ExtendedData><SchemaData schemaUrl="#dib_soil_adsorption_kml">
		<SimpleData name="ID_2">124</SimpleData>
		<SimpleData name="X UTM20">454630.37</SimpleData>
		<SimpleData name="Y UTM20">6650994.26</SimpleData>
		<SimpleData name="pH">6.6</SimpleData>
		<SimpleData name="EC">0.24</SimpleData>
		<SimpleData name="SOC">20.25</SimpleData>
		<SimpleData name="TN">0.25</SimpleData>
		<SimpleData name="Mn">175.3</SimpleData>
		<SimpleData name="Cu">1.3</SimpleData>
		<SimpleData name="Zn">1.6</SimpleData>
		<SimpleData name="WHC">23.2</SimpleData>
		<SimpleData name="Sand">17</SimpleData>
		<SimpleData name="Silt">57.4</SimpleData>
		<SimpleData name="Clay">25.7</SimpleData>
		<SimpleData name="Al(Ox)">.</SimpleData>
		<SimpleData name="Fe(Ox)">.</SimpleData>
		<SimpleData name="P">49.88</SimpleData>
		<SimpleData name="K">780</SimpleData>
		<SimpleData name="Ca">3820</SimpleData>
		<SimpleData name="Na">345</SimpleData>
		<SimpleData name="Mg">354</SimpleData>
		<SimpleData name="CEC">24.6</SimpleData>
		<SimpleData name="Elevation">145</SimpleData>
		<SimpleData name="Tm">188</SimpleData>
		<SimpleData name="pp">814</SimpleData>
		<SimpleData name="TvsPP">0.23</SimpleData>
		<SimpleData name="Kdg">.</SimpleData>
		<SimpleData name="Kda">.</SimpleData>
		<SimpleData name="Kdg_measured">No</SimpleData>
		<SimpleData name="Kda_measured">No</SimpleData>
		<SimpleData name="Zone (4)">III</SimpleData>
	</SchemaData></ExtendedData>
      <Point><coordinates>-63.471695033041,-30.2718719811384</coordinates></Point>
  </Placemark>
  <Placemark>
	<ExtendedData><SchemaData schemaUrl="#dib_soil_adsorption_kml">
		<SimpleData name="ID_2">125</SimpleData>
		<SimpleData name="X UTM20">454257.61</SimpleData>
		<SimpleData name="Y UTM20">6632301.93</SimpleData>
		<SimpleData name="pH">7.1</SimpleData>
		<SimpleData name="EC">0.12</SimpleData>
		<SimpleData name="SOC">6.59</SimpleData>
		<SimpleData name="TN">0.07</SimpleData>
		<SimpleData name="Mn">186.8</SimpleData>
		<SimpleData name="Cu">0.1</SimpleData>
		<SimpleData name="Zn">0.39</SimpleData>
		<SimpleData name="WHC">12.6</SimpleData>
		<SimpleData name="Sand">52.4</SimpleData>
		<SimpleData name="Silt">31.3</SimpleData>
		<SimpleData name="Clay">16.3</SimpleData>
		<SimpleData name="Al(Ox)">0.09</SimpleData>
		<SimpleData name="Fe(Ox)">0.03</SimpleData>
		<SimpleData name="P">50.91</SimpleData>
		<SimpleData name="K">702</SimpleData>
		<SimpleData name="Ca">1868</SimpleData>
		<SimpleData name="Na">253</SimpleData>
		<SimpleData name="Mg">182.4</SimpleData>
		<SimpleData name="CEC">13.8</SimpleData>
		<SimpleData name="Elevation">119</SimpleData>
		<SimpleData name="Tm">187</SimpleData>
		<SimpleData name="pp">809</SimpleData>
		<SimpleData name="TvsPP">0.23</SimpleData>
		<SimpleData name="Kdg">19.64</SimpleData>
		<SimpleData name="Kda">3.46</SimpleData>
		<SimpleData name="Kdg_measured">Yes</SimpleData>
		<SimpleData name="Kda_measured">Yes</SimpleData>
		<SimpleData name="Zone (4)">IV</SimpleData>
	</SchemaData></ExtendedData>
      <Point><coordinates>-63.4763869961154,-30.4405339578869</coordinates></Point>
  </Placemark>
  <Placemark>
	<ExtendedData><SchemaData schemaUrl="#dib_soil_adsorption_kml">
		<SimpleData name="ID_2">126</SimpleData>
		<SimpleData name="X UTM20">463017.16</SimpleData>
		<SimpleData name="Y UTM20">6617130.56</SimpleData>
		<SimpleData name="pH">7.3</SimpleData>
		<SimpleData name="EC">8.22</SimpleData>
		<SimpleData name="SOC">17.41</SimpleData>
		<SimpleData name="TN">0.19</SimpleData>
		<SimpleData name="Mn">300.9</SimpleData>
		<SimpleData name="Cu">0.7</SimpleData>
		<SimpleData name="Zn">0.97</SimpleData>
		<SimpleData name="WHC">25.3</SimpleData>
		<SimpleData name="Sand">19.3</SimpleData>
		<SimpleData name="Silt">53</SimpleData>
		<SimpleData name="Clay">27.7</SimpleData>
		<SimpleData name="Al(Ox)">0</SimpleData>
		<SimpleData name="Fe(Ox)">0</SimpleData>
		<SimpleData name="P">29.95</SimpleData>
		<SimpleData name="K">936</SimpleData>
		<SimpleData name="Ca">5014</SimpleData>
		<SimpleData name="Na">397.9</SimpleData>
		<SimpleData name="Mg">358.8</SimpleData>
		<SimpleData name="CEC">35.8</SimpleData>
		<SimpleData name="Elevation">85</SimpleData>
		<SimpleData name="Tm">186</SimpleData>
		<SimpleData name="pp">816</SimpleData>
		<SimpleData name="TvsPP">0.23</SimpleData>
		<SimpleData name="Kdg">.</SimpleData>
		<SimpleData name="Kda">.</SimpleData>
		<SimpleData name="Kdg_measured">No</SimpleData>
		<SimpleData name="Kda_measured">No</SimpleData>
		<SimpleData name="Zone (4)">III</SimpleData>
	</SchemaData></ExtendedData>
      <Point><coordinates>-63.3857020369328,-30.5777370033937</coordinates></Point>
  </Placemark>
  <Placemark>
	<ExtendedData><SchemaData schemaUrl="#dib_soil_adsorption_kml">
		<SimpleData name="ID_2">127</SimpleData>
		<SimpleData name="X UTM20">459804.01</SimpleData>
		<SimpleData name="Y UTM20">6596920.25</SimpleData>
		<SimpleData name="pH">7</SimpleData>
		<SimpleData name="EC">0.2</SimpleData>
		<SimpleData name="SOC">10.8</SimpleData>
		<SimpleData name="TN">0.09</SimpleData>
		<SimpleData name="Mn">168.4</SimpleData>
		<SimpleData name="Cu">1.5</SimpleData>
		<SimpleData name="Zn">0.01</SimpleData>
		<SimpleData name="WHC">13.5</SimpleData>
		<SimpleData name="Sand">42.9</SimpleData>
		<SimpleData name="Silt">39.9</SimpleData>
		<SimpleData name="Clay">17.3</SimpleData>
		<SimpleData name="Al(Ox)">.</SimpleData>
		<SimpleData name="Fe(Ox)">.</SimpleData>
		<SimpleData name="P">22.18</SimpleData>
		<SimpleData name="K">678.6</SimpleData>
		<SimpleData name="Ca">2160</SimpleData>
		<SimpleData name="Na">9.2</SimpleData>
		<SimpleData name="Mg">110.4</SimpleData>
		<SimpleData name="CEC">11.71</SimpleData>
		<SimpleData name="Elevation">109</SimpleData>
		<SimpleData name="Tm">183</SimpleData>
		<SimpleData name="pp">814</SimpleData>
		<SimpleData name="TvsPP">0.22</SimpleData>
		<SimpleData name="Kdg">.</SimpleData>
		<SimpleData name="Kda">.</SimpleData>
		<SimpleData name="Kdg_measured">No</SimpleData>
		<SimpleData name="Kda_measured">No</SimpleData>
		<SimpleData name="Zone (4)">IV</SimpleData>
	</SchemaData></ExtendedData>
      <Point><coordinates>-63.4200000503865,-30.7600000038258</coordinates></Point>
  </Placemark>
  <Placemark>
	<ExtendedData><SchemaData schemaUrl="#dib_soil_adsorption_kml">
		<SimpleData name="ID_2">128</SimpleData>
		<SimpleData name="X UTM20">459951.17</SimpleData>
		<SimpleData name="Y UTM20">6581355.85</SimpleData>
		<SimpleData name="pH">7.5</SimpleData>
		<SimpleData name="EC">0.12</SimpleData>
		<SimpleData name="SOC">17.26</SimpleData>
		<SimpleData name="TN">0.15</SimpleData>
		<SimpleData name="Mn">318.6</SimpleData>
		<SimpleData name="Cu">3</SimpleData>
		<SimpleData name="Zn">1.36</SimpleData>
		<SimpleData name="WHC">19.6</SimpleData>
		<SimpleData name="Sand">31.9</SimpleData>
		<SimpleData name="Silt">44.3</SimpleData>
		<SimpleData name="Clay">23.8</SimpleData>
		<SimpleData name="Al(Ox)">0.11</SimpleData>
		<SimpleData name="Fe(Ox)">0.03</SimpleData>
		<SimpleData name="P">42.42</SimpleData>
		<SimpleData name="K">819</SimpleData>
		<SimpleData name="Ca">2340</SimpleData>
		<SimpleData name="Na">46</SimpleData>
		<SimpleData name="Mg">482.4</SimpleData>
		<SimpleData name="CEC">18.4</SimpleData>
		<SimpleData name="Elevation">120</SimpleData>
		<SimpleData name="Tm">181</SimpleData>
		<SimpleData name="pp">814</SimpleData>
		<SimpleData name="TvsPP">0.22</SimpleData>
		<SimpleData name="Kdg">40.24</SimpleData>
		<SimpleData name="Kda">4.09</SimpleData>
		<SimpleData name="Kdg_measured">Yes</SimpleData>
		<SimpleData name="Kda_measured">Yes</SimpleData>
		<SimpleData name="Zone (4)">III</SimpleData>
	</SchemaData></ExtendedData>
      <Point><coordinates>-63.419072050835,-30.9004459867149</coordinates></Point>
  </Placemark>
  <Placemark>
	<ExtendedData><SchemaData schemaUrl="#dib_soil_adsorption_kml">
		<SimpleData name="ID_2">129</SimpleData>
		<SimpleData name="X UTM20">462475.69</SimpleData>
		<SimpleData name="Y UTM20">6557023.01</SimpleData>
		<SimpleData name="pH">7.2</SimpleData>
		<SimpleData name="EC">0.17</SimpleData>
		<SimpleData name="SOC">14.54</SimpleData>
		<SimpleData name="TN">0.19</SimpleData>
		<SimpleData name="Mn">197.4</SimpleData>
		<SimpleData name="Cu">2.3</SimpleData>
		<SimpleData name="Zn">1.33</SimpleData>
		<SimpleData name="WHC">17.9</SimpleData>
		<SimpleData name="Sand">41.4</SimpleData>
		<SimpleData name="Silt">35.2</SimpleData>
		<SimpleData name="Clay">23.3</SimpleData>
		<SimpleData name="Al(Ox)">0.1</SimpleData>
		<SimpleData name="Fe(Ox)">0.05</SimpleData>
		<SimpleData name="P">44.77</SimpleData>
		<SimpleData name="K">881.4</SimpleData>
		<SimpleData name="Ca">2746</SimpleData>
		<SimpleData name="Na">6.9</SimpleData>
		<SimpleData name="Mg">76.8</SimpleData>
		<SimpleData name="CEC">15.05</SimpleData>
		<SimpleData name="Elevation">165</SimpleData>
		<SimpleData name="Tm">178</SimpleData>
		<SimpleData name="pp">820</SimpleData>
		<SimpleData name="TvsPP">0.22</SimpleData>
		<SimpleData name="Kdg">44.73</SimpleData>
		<SimpleData name="Kda">3.8</SimpleData>
		<SimpleData name="Kdg_measured">Yes</SimpleData>
		<SimpleData name="Kda_measured">Yes</SimpleData>
		<SimpleData name="Zone (4)">III</SimpleData>
	</SchemaData></ExtendedData>
      <Point><coordinates>-63.3935569874094,-31.120084014068</coordinates></Point>
  </Placemark>
  <Placemark>
	<ExtendedData><SchemaData schemaUrl="#dib_soil_adsorption_kml">
		<SimpleData name="ID_2">130</SimpleData>
		<SimpleData name="X UTM20">456426.16</SimpleData>
		<SimpleData name="Y UTM20">6528027.06</SimpleData>
		<SimpleData name="pH">6.6</SimpleData>
		<SimpleData name="EC">0.26</SimpleData>
		<SimpleData name="SOC">18.7</SimpleData>
		<SimpleData name="TN">0.17</SimpleData>
		<SimpleData name="Mn">174.7</SimpleData>
		<SimpleData name="Cu">1.7</SimpleData>
		<SimpleData name="Zn">0.87</SimpleData>
		<SimpleData name="WHC">21.7</SimpleData>
		<SimpleData name="Sand">15.2</SimpleData>
		<SimpleData name="Silt">58.4</SimpleData>
		<SimpleData name="Clay">26.4</SimpleData>
		<SimpleData name="Al(Ox)">.</SimpleData>
		<SimpleData name="Fe(Ox)">.</SimpleData>
		<SimpleData name="P">43.14</SimpleData>
		<SimpleData name="K">1080.3</SimpleData>
		<SimpleData name="Ca">2520</SimpleData>
		<SimpleData name="Na">6.9</SimpleData>
		<SimpleData name="Mg">354</SimpleData>
		<SimpleData name="CEC">22.11</SimpleData>
		<SimpleData name="Elevation">222</SimpleData>
		<SimpleData name="Tm">174</SimpleData>
		<SimpleData name="pp">814</SimpleData>
		<SimpleData name="TvsPP">0.21</SimpleData>
		<SimpleData name="Kdg">.</SimpleData>
		<SimpleData name="Kda">.</SimpleData>
		<SimpleData name="Kdg_measured">No</SimpleData>
		<SimpleData name="Kda_measured">No</SimpleData>
		<SimpleData name="Zone (4)">III</SimpleData>
	</SchemaData></ExtendedData>
      <Point><coordinates>-63.4582650445634,-31.3814930384418</coordinates></Point>
  </Placemark>
  <Placemark>
	<ExtendedData><SchemaData schemaUrl="#dib_soil_adsorption_kml">
		<SimpleData name="ID_2">132</SimpleData>
		<SimpleData name="X UTM20">462239.48</SimpleData>
		<SimpleData name="Y UTM20">6500270.7</SimpleData>
		<SimpleData name="pH">7.5</SimpleData>
		<SimpleData name="EC">0.15</SimpleData>
		<SimpleData name="SOC">10.13</SimpleData>
		<SimpleData name="TN">0.15</SimpleData>
		<SimpleData name="Mn">205.8</SimpleData>
		<SimpleData name="Cu">2.1</SimpleData>
		<SimpleData name="Zn">0.27</SimpleData>
		<SimpleData name="WHC">19.7</SimpleData>
		<SimpleData name="Sand">17.4</SimpleData>
		<SimpleData name="Silt">58.6</SimpleData>
		<SimpleData name="Clay">24</SimpleData>
		<SimpleData name="Al(Ox)">0.16</SimpleData>
		<SimpleData name="Fe(Ox)">0.05</SimpleData>
		<SimpleData name="P">29.34</SimpleData>
		<SimpleData name="K">936</SimpleData>
		<SimpleData name="Ca">2808</SimpleData>
		<SimpleData name="Na">69</SimpleData>
		<SimpleData name="Mg">476.4</SimpleData>
		<SimpleData name="CEC">20.8</SimpleData>
		<SimpleData name="Elevation">228</SimpleData>
		<SimpleData name="Tm">173</SimpleData>
		<SimpleData name="pp">807</SimpleData>
		<SimpleData name="TvsPP">0.21</SimpleData>
		<SimpleData name="Kdg">30.93</SimpleData>
		<SimpleData name="Kda">3.3</SimpleData>
		<SimpleData name="Kdg_measured">Yes</SimpleData>
		<SimpleData name="Kda_measured">Yes</SimpleData>
		<SimpleData name="Zone (4)">III</SimpleData>
	</SchemaData></ExtendedData>
      <Point><coordinates>-63.3981880422724,-31.6321229881641</coordinates></Point>
  </Placemark>
  <Placemark>
	<ExtendedData><SchemaData schemaUrl="#dib_soil_adsorption_kml">
		<SimpleData name="ID_2">133</SimpleData>
		<SimpleData name="X UTM20">457980.52</SimpleData>
		<SimpleData name="Y UTM20">6478448.42</SimpleData>
		<SimpleData name="pH">6.8</SimpleData>
		<SimpleData name="EC">0.16</SimpleData>
		<SimpleData name="SOC">13.25</SimpleData>
		<SimpleData name="TN">0.13</SimpleData>
		<SimpleData name="Mn">153.6</SimpleData>
		<SimpleData name="Cu">2.9</SimpleData>
		<SimpleData name="Zn">0.02</SimpleData>
		<SimpleData name="WHC">19</SimpleData>
		<SimpleData name="Sand">14.1</SimpleData>
		<SimpleData name="Silt">62.6</SimpleData>
		<SimpleData name="Clay">23.3</SimpleData>
		<SimpleData name="Al(Ox)">.</SimpleData>
		<SimpleData name="Fe(Ox)">.</SimpleData>
		<SimpleData name="P">54.38</SimpleData>
		<SimpleData name="K">1084.2</SimpleData>
		<SimpleData name="Ca">1962</SimpleData>
		<SimpleData name="Na">9.2</SimpleData>
		<SimpleData name="Mg">392.4</SimpleData>
		<SimpleData name="CEC">20.32</SimpleData>
		<SimpleData name="Elevation">240</SimpleData>
		<SimpleData name="Tm">172</SimpleData>
		<SimpleData name="pp">794</SimpleData>
		<SimpleData name="TvsPP">0.22</SimpleData>
		<SimpleData name="Kdg">.</SimpleData>
		<SimpleData name="Kda">.</SimpleData>
		<SimpleData name="Kdg_measured">No</SimpleData>
		<SimpleData name="Kda_measured">No</SimpleData>
		<SimpleData name="Zone (4)">III</SimpleData>
	</SchemaData></ExtendedData>
      <Point><coordinates>-63.4440359850446,-31.8288540196279</coordinates></Point>
  </Placemark>
  <Placemark>
	<ExtendedData><SchemaData schemaUrl="#dib_soil_adsorption_kml">
		<SimpleData name="ID_2">134</SimpleData>
		<SimpleData name="X UTM20">460337.21</SimpleData>
		<SimpleData name="Y UTM20">6457270.37</SimpleData>
		<SimpleData name="pH">7.4</SimpleData>
		<SimpleData name="EC">0.09</SimpleData>
		<SimpleData name="SOC">9.84</SimpleData>
		<SimpleData name="TN">0.12</SimpleData>
		<SimpleData name="Mn">174.7</SimpleData>
		<SimpleData name="Cu">2.8</SimpleData>
		<SimpleData name="Zn">0.11</SimpleData>
		<SimpleData name="WHC">17.8</SimpleData>
		<SimpleData name="Sand">21.8</SimpleData>
		<SimpleData name="Silt">59.2</SimpleData>
		<SimpleData name="Clay">18.9</SimpleData>
		<SimpleData name="Al(Ox)">0.16</SimpleData>
		<SimpleData name="Fe(Ox)">0.1</SimpleData>
		<SimpleData name="P">90.16</SimpleData>
		<SimpleData name="K">1170</SimpleData>
		<SimpleData name="Ca">2266</SimpleData>
		<SimpleData name="Na">46</SimpleData>
		<SimpleData name="Mg">258</SimpleData>
		<SimpleData name="CEC">17.5</SimpleData>
		<SimpleData name="Elevation">235</SimpleData>
		<SimpleData name="Tm">171</SimpleData>
		<SimpleData name="pp">785</SimpleData>
		<SimpleData name="TvsPP">0.22</SimpleData>
		<SimpleData name="Kdg">18.52</SimpleData>
		<SimpleData name="Kda">3.08</SimpleData>
		<SimpleData name="Kdg_measured">Yes</SimpleData>
		<SimpleData name="Kda_measured">Yes</SimpleData>
		<SimpleData name="Zone (4)">III</SimpleData>
	</SchemaData></ExtendedData>
      <Point><coordinates>-63.4200000250715,-32.0200000448123</coordinates></Point>
  </Placemark>
  <Placemark>
	<ExtendedData><SchemaData schemaUrl="#dib_soil_adsorption_kml">
		<SimpleData name="ID_2">135</SimpleData>
		<SimpleData name="X UTM20">460414.96</SimpleData>
		<SimpleData name="Y UTM20">6437318.15</SimpleData>
		<SimpleData name="pH">7.4</SimpleData>
		<SimpleData name="EC">0.1</SimpleData>
		<SimpleData name="SOC">10.43</SimpleData>
		<SimpleData name="TN">0.09</SimpleData>
		<SimpleData name="Mn">145.2</SimpleData>
		<SimpleData name="Cu">0.6</SimpleData>
		<SimpleData name="Zn">0.01</SimpleData>
		<SimpleData name="WHC">14.9</SimpleData>
		<SimpleData name="Sand">38.4</SimpleData>
		<SimpleData name="Silt">48.8</SimpleData>
		<SimpleData name="Clay">12.8</SimpleData>
		<SimpleData name="Al(Ox)">.</SimpleData>
		<SimpleData name="Fe(Ox)">.</SimpleData>
		<SimpleData name="P">78.4</SimpleData>
		<SimpleData name="K">1053</SimpleData>
		<SimpleData name="Ca">1780</SimpleData>
		<SimpleData name="Na">46</SimpleData>
		<SimpleData name="Mg">331.2</SimpleData>
		<SimpleData name="CEC">13.8</SimpleData>
		<SimpleData name="Elevation">244</SimpleData>
		<SimpleData name="Tm">169</SimpleData>
		<SimpleData name="pp">779</SimpleData>
		<SimpleData name="TvsPP">0.22</SimpleData>
		<SimpleData name="Kdg">.</SimpleData>
		<SimpleData name="Kda">.</SimpleData>
		<SimpleData name="Kdg_measured">No</SimpleData>
		<SimpleData name="Kda_measured">No</SimpleData>
		<SimpleData name="Zone (4)">IV</SimpleData>
	</SchemaData></ExtendedData>
      <Point><coordinates>-63.4199999612479,-32.2000000125274</coordinates></Point>
  </Placemark>
  <Placemark>
	<ExtendedData><SchemaData schemaUrl="#dib_soil_adsorption_kml">
		<SimpleData name="ID_2">136</SimpleData>
		<SimpleData name="X UTM20">459339.54</SimpleData>
		<SimpleData name="Y UTM20">6416019.79</SimpleData>
		<SimpleData name="pH">7.2</SimpleData>
		<SimpleData name="EC">0.11</SimpleData>
		<SimpleData name="SOC">8.28</SimpleData>
		<SimpleData name="TN">0.11</SimpleData>
		<SimpleData name="Mn">162.3</SimpleData>
		<SimpleData name="Cu">0.5</SimpleData>
		<SimpleData name="Zn">0.01</SimpleData>
		<SimpleData name="WHC">15.3</SimpleData>
		<SimpleData name="Sand">30.3</SimpleData>
		<SimpleData name="Silt">50.3</SimpleData>
		<SimpleData name="Clay">19.5</SimpleData>
		<SimpleData name="Al(Ox)">0.13</SimpleData>
		<SimpleData name="Fe(Ox)">0.08</SimpleData>
		<SimpleData name="P">125.73</SimpleData>
		<SimpleData name="K">819</SimpleData>
		<SimpleData name="Ca">1868</SimpleData>
		<SimpleData name="Na">115</SimpleData>
		<SimpleData name="Mg">189.6</SimpleData>
		<SimpleData name="CEC">11.7</SimpleData>
		<SimpleData name="Elevation">229</SimpleData>
		<SimpleData name="Tm">169</SimpleData>
		<SimpleData name="pp">770</SimpleData>
		<SimpleData name="TvsPP">0.22</SimpleData>
		<SimpleData name="Kdg">19.94</SimpleData>
		<SimpleData name="Kda">3.33</SimpleData>
		<SimpleData name="Kdg_measured">Yes</SimpleData>
		<SimpleData name="Kda_measured">Yes</SimpleData>
		<SimpleData name="Zone (4)">IV</SimpleData>
	</SchemaData></ExtendedData>
      <Point><coordinates>-63.432320981139,-32.3920969641415</coordinates></Point>
  </Placemark>
  <Placemark>
	<ExtendedData><SchemaData schemaUrl="#dib_soil_adsorption_kml">
		<SimpleData name="ID_2">137</SimpleData>
		<SimpleData name="X UTM20">457447.09</SimpleData>
		<SimpleData name="Y UTM20">6401522.79</SimpleData>
		<SimpleData name="pH">6.9</SimpleData>
		<SimpleData name="EC">0.15</SimpleData>
		<SimpleData name="SOC">12.19</SimpleData>
		<SimpleData name="TN">0.14</SimpleData>
		<SimpleData name="Mn">141.9</SimpleData>
		<SimpleData name="Cu">0.2</SimpleData>
		<SimpleData name="Zn">2.34</SimpleData>
		<SimpleData name="WHC">16.8</SimpleData>
		<SimpleData name="Sand">25</SimpleData>
		<SimpleData name="Silt">54.8</SimpleData>
		<SimpleData name="Clay">20.2</SimpleData>
		<SimpleData name="Al(Ox)">.</SimpleData>
		<SimpleData name="Fe(Ox)">.</SimpleData>
		<SimpleData name="P">62.56</SimpleData>
		<SimpleData name="K">1326</SimpleData>
		<SimpleData name="Ca">1550</SimpleData>
		<SimpleData name="Na">69</SimpleData>
		<SimpleData name="Mg">331.2</SimpleData>
		<SimpleData name="CEC">14.9</SimpleData>
		<SimpleData name="Elevation">225</SimpleData>
		<SimpleData name="Tm">169</SimpleData>
		<SimpleData name="pp">771</SimpleData>
		<SimpleData name="TvsPP">0.22</SimpleData>
		<SimpleData name="Kdg">.</SimpleData>
		<SimpleData name="Kda">.</SimpleData>
		<SimpleData name="Kdg_measured">No</SimpleData>
		<SimpleData name="Kda_measured">No</SimpleData>
		<SimpleData name="Zone (4)">III</SimpleData>
	</SchemaData></ExtendedData>
      <Point><coordinates>-63.4530960279223,-32.5228020112213</coordinates></Point>
  </Placemark>
  <Placemark>
	<ExtendedData><SchemaData schemaUrl="#dib_soil_adsorption_kml">
		<SimpleData name="ID_2">138</SimpleData>
		<SimpleData name="X UTM20">460815.29</SimpleData>
		<SimpleData name="Y UTM20">6380175.87</SimpleData>
		<SimpleData name="pH">7.2</SimpleData>
		<SimpleData name="EC">0.85</SimpleData>
		<SimpleData name="SOC">13.89</SimpleData>
		<SimpleData name="TN">0.15</SimpleData>
		<SimpleData name="Mn">171.1</SimpleData>
		<SimpleData name="Cu">2.8</SimpleData>
		<SimpleData name="Zn">4.36</SimpleData>
		<SimpleData name="WHC">15.2</SimpleData>
		<SimpleData name="Sand">45.3</SimpleData>
		<SimpleData name="Silt">39.9</SimpleData>
		<SimpleData name="Clay">14.9</SimpleData>
		<SimpleData name="Al(Ox)">0.15</SimpleData>
		<SimpleData name="Fe(Ox)">0.05</SimpleData>
		<SimpleData name="P">20.14</SimpleData>
		<SimpleData name="K">1872</SimpleData>
		<SimpleData name="Ca">3084</SimpleData>
		<SimpleData name="Na">667</SimpleData>
		<SimpleData name="Mg">406.8</SimpleData>
		<SimpleData name="CEC">17</SimpleData>
		<SimpleData name="Elevation">191</SimpleData>
		<SimpleData name="Tm">170</SimpleData>
		<SimpleData name="pp">778</SimpleData>
		<SimpleData name="TvsPP">0.22</SimpleData>
		<SimpleData name="Kdg">2.83</SimpleData>
		<SimpleData name="Kda">3.55</SimpleData>
		<SimpleData name="Kdg_measured">Yes</SimpleData>
		<SimpleData name="Kda_measured">Yes</SimpleData>
		<SimpleData name="Zone (4)">III</SimpleData>
	</SchemaData></ExtendedData>
      <Point><coordinates>-63.4181270244786,-32.7154899698378</coordinates></Point>
  </Placemark>
  <Placemark>
	<ExtendedData><SchemaData schemaUrl="#dib_soil_adsorption_kml">
		<SimpleData name="ID_2">139</SimpleData>
		<SimpleData name="X UTM20">465851.56</SimpleData>
		<SimpleData name="Y UTM20">6355546.78</SimpleData>
		<SimpleData name="pH">8.2</SimpleData>
		<SimpleData name="EC">4.61</SimpleData>
		<SimpleData name="SOC">10.53</SimpleData>
		<SimpleData name="TN">0.11</SimpleData>
		<SimpleData name="Mn">97.3</SimpleData>
		<SimpleData name="Cu">1.7</SimpleData>
		<SimpleData name="Zn">0.9</SimpleData>
		<SimpleData name="WHC">12.6</SimpleData>
		<SimpleData name="Sand">47.2</SimpleData>
		<SimpleData name="Silt">40</SimpleData>
		<SimpleData name="Clay">12.9</SimpleData>
		<SimpleData name="Al(Ox)">.</SimpleData>
		<SimpleData name="Fe(Ox)">.</SimpleData>
		<SimpleData name="P">88.52</SimpleData>
		<SimpleData name="K">897</SimpleData>
		<SimpleData name="Ca">1792</SimpleData>
		<SimpleData name="Na">299</SimpleData>
		<SimpleData name="Mg">204</SimpleData>
		<SimpleData name="CEC">13</SimpleData>
		<SimpleData name="Elevation">170</SimpleData>
		<SimpleData name="Tm">170</SimpleData>
		<SimpleData name="pp">793</SimpleData>
		<SimpleData name="TvsPP">0.21</SimpleData>
		<SimpleData name="Kdg">.</SimpleData>
		<SimpleData name="Kda">.</SimpleData>
		<SimpleData name="Kdg_measured">No</SimpleData>
		<SimpleData name="Kda_measured">No</SimpleData>
		<SimpleData name="Zone (4)">IV</SimpleData>
	</SchemaData></ExtendedData>
      <Point><coordinates>-63.3652959930287,-32.9378229976815</coordinates></Point>
  </Placemark>
  <Placemark>
	<ExtendedData><SchemaData schemaUrl="#dib_soil_adsorption_kml">
		<SimpleData name="ID_2">140</SimpleData>
		<SimpleData name="X UTM20">464229.43</SimpleData>
		<SimpleData name="Y UTM20">6338212.38</SimpleData>
		<SimpleData name="pH">6.7</SimpleData>
		<SimpleData name="EC">0.35</SimpleData>
		<SimpleData name="SOC">11.38</SimpleData>
		<SimpleData name="TN">0.13</SimpleData>
		<SimpleData name="Mn">93.3</SimpleData>
		<SimpleData name="Cu">0.1</SimpleData>
		<SimpleData name="Zn">0.01</SimpleData>
		<SimpleData name="WHC">13.4</SimpleData>
		<SimpleData name="Sand">45.7</SimpleData>
		<SimpleData name="Silt">37.2</SimpleData>
		<SimpleData name="Clay">17.1</SimpleData>
		<SimpleData name="Al(Ox)">0.16</SimpleData>
		<SimpleData name="Fe(Ox)">0.12</SimpleData>
		<SimpleData name="P">19.42</SimpleData>
		<SimpleData name="K">819</SimpleData>
		<SimpleData name="Ca">1376</SimpleData>
		<SimpleData name="Na">230</SimpleData>
		<SimpleData name="Mg">432</SimpleData>
		<SimpleData name="CEC">10.3</SimpleData>
		<SimpleData name="Elevation">158</SimpleData>
		<SimpleData name="Tm">170</SimpleData>
		<SimpleData name="pp">799</SimpleData>
		<SimpleData name="TvsPP">0.21</SimpleData>
		<SimpleData name="Kdg">50.33</SimpleData>
		<SimpleData name="Kda">3.48</SimpleData>
		<SimpleData name="Kdg_measured">Yes</SimpleData>
		<SimpleData name="Kda_measured">Yes</SimpleData>
		<SimpleData name="Zone (4)">IV</SimpleData>
	</SchemaData></ExtendedData>
      <Point><coordinates>-63.3833240278635,-33.0941300092095</coordinates></Point>
  </Placemark>
  <Placemark>
	<ExtendedData><SchemaData schemaUrl="#dib_soil_adsorption_kml">
		<SimpleData name="ID_2">141</SimpleData>
		<SimpleData name="X UTM20">450952.97</SimpleData>
		<SimpleData name="Y UTM20">6311663.16</SimpleData>
		<SimpleData name="pH">5.59</SimpleData>
		<SimpleData name="EC">0.11</SimpleData>
		<SimpleData name="SOC">13.64</SimpleData>
		<SimpleData name="TN">0.13</SimpleData>
		<SimpleData name="Mn">131.6</SimpleData>
		<SimpleData name="Cu">1.3</SimpleData>
		<SimpleData name="Zn">0.01</SimpleData>
		<SimpleData name="WHC">17.7</SimpleData>
		<SimpleData name="Sand">48.2</SimpleData>
		<SimpleData name="Silt">31.4</SimpleData>
		<SimpleData name="Clay">20.4</SimpleData>
		<SimpleData name="Al(Ox)">.</SimpleData>
		<SimpleData name="Fe(Ox)">.</SimpleData>
		<SimpleData name="P">39.15</SimpleData>
		<SimpleData name="K">678.6</SimpleData>
		<SimpleData name="Ca">1596</SimpleData>
		<SimpleData name="Na">6.9</SimpleData>
		<SimpleData name="Mg">279.6</SimpleData>
		<SimpleData name="CEC">13.2</SimpleData>
		<SimpleData name="Elevation">186</SimpleData>
		<SimpleData name="Tm">171</SimpleData>
		<SimpleData name="pp">806</SimpleData>
		<SimpleData name="TvsPP">0.21</SimpleData>
		<SimpleData name="Kdg">.</SimpleData>
		<SimpleData name="Kda">.</SimpleData>
		<SimpleData name="Kdg_measured">No</SimpleData>
		<SimpleData name="Kda_measured">No</SimpleData>
		<SimpleData name="Zone (4)">IV</SimpleData>
	</SchemaData></ExtendedData>
      <Point><coordinates>-63.5270259819004,-33.3330770247964</coordinates></Point>
  </Placemark>
  <Placemark>
	<ExtendedData><SchemaData schemaUrl="#dib_soil_adsorption_kml">
		<SimpleData name="ID_2">142</SimpleData>
		<SimpleData name="X UTM20">465263.67</SimpleData>
		<SimpleData name="Y UTM20">6296646.01</SimpleData>
		<SimpleData name="pH">5.69</SimpleData>
		<SimpleData name="EC">0.1</SimpleData>
		<SimpleData name="SOC">13.38</SimpleData>
		<SimpleData name="TN">0.11</SimpleData>
		<SimpleData name="Mn">91.8</SimpleData>
		<SimpleData name="Cu">0.6</SimpleData>
		<SimpleData name="Zn">1.08</SimpleData>
		<SimpleData name="WHC">14.9</SimpleData>
		<SimpleData name="Sand">59.6</SimpleData>
		<SimpleData name="Silt">40.4</SimpleData>
		<SimpleData name="Clay">12.9</SimpleData>
		<SimpleData name="Al(Ox)">0.15</SimpleData>
		<SimpleData name="Fe(Ox)">0.13</SimpleData>
		<SimpleData name="P">36.49</SimpleData>
		<SimpleData name="K">768.3</SimpleData>
		<SimpleData name="Ca">1102</SimpleData>
		<SimpleData name="Na">4.6</SimpleData>
		<SimpleData name="Mg">319.2</SimpleData>
		<SimpleData name="CEC">12.35</SimpleData>
		<SimpleData name="Elevation">146</SimpleData>
		<SimpleData name="Tm">170</SimpleData>
		<SimpleData name="pp">802</SimpleData>
		<SimpleData name="TvsPP">0.21</SimpleData>
		<SimpleData name="Kdg">26.5</SimpleData>
		<SimpleData name="Kda">4.33</SimpleData>
		<SimpleData name="Kdg_measured">Yes</SimpleData>
		<SimpleData name="Kda_measured">Yes</SimpleData>
		<SimpleData name="Zone (4)">IV</SimpleData>
	</SchemaData></ExtendedData>
      <Point><coordinates>-63.3738359655435,-33.4690830236615</coordinates></Point>
  </Placemark>
  <Placemark>
	<ExtendedData><SchemaData schemaUrl="#dib_soil_adsorption_kml">
		<SimpleData name="ID_2">143</SimpleData>
		<SimpleData name="X UTM20">460321.84</SimpleData>
		<SimpleData name="Y UTM20">6275948.22</SimpleData>
		<SimpleData name="pH">5.45</SimpleData>
		<SimpleData name="EC">0.12</SimpleData>
		<SimpleData name="SOC">11.26</SimpleData>
		<SimpleData name="TN">0.12</SimpleData>
		<SimpleData name="Mn">83.2</SimpleData>
		<SimpleData name="Cu">0.6</SimpleData>
		<SimpleData name="Zn">0.47</SimpleData>
		<SimpleData name="WHC">13</SimpleData>
		<SimpleData name="Sand">67.9</SimpleData>
		<SimpleData name="Silt">22.8</SimpleData>
		<SimpleData name="Clay">9.2</SimpleData>
		<SimpleData name="Al(Ox)">.</SimpleData>
		<SimpleData name="Fe(Ox)">.</SimpleData>
		<SimpleData name="P">29.24</SimpleData>
		<SimpleData name="K">694.2</SimpleData>
		<SimpleData name="Ca">1238</SimpleData>
		<SimpleData name="Na">4.6</SimpleData>
		<SimpleData name="Mg">146.4</SimpleData>
		<SimpleData name="CEC">10.68</SimpleData>
		<SimpleData name="Elevation">148</SimpleData>
		<SimpleData name="Tm">171</SimpleData>
		<SimpleData name="pp">798</SimpleData>
		<SimpleData name="TvsPP">0.21</SimpleData>
		<SimpleData name="Kdg">.</SimpleData>
		<SimpleData name="Kda">.</SimpleData>
		<SimpleData name="Kdg_measured">No</SimpleData>
		<SimpleData name="Kda_measured">No</SimpleData>
		<SimpleData name="Zone (4)">IV</SimpleData>
	</SchemaData></ExtendedData>
      <Point><coordinates>-63.4279390099426,-33.6555909982226</coordinates></Point>
  </Placemark>
  <Placemark>
	<ExtendedData><SchemaData schemaUrl="#dib_soil_adsorption_kml">
		<SimpleData name="ID_2">144</SimpleData>
		<SimpleData name="X UTM20">456056.18</SimpleData>
		<SimpleData name="Y UTM20">6258558.29</SimpleData>
		<SimpleData name="pH">5.37</SimpleData>
		<SimpleData name="EC">0.16</SimpleData>
		<SimpleData name="SOC">10.41</SimpleData>
		<SimpleData name="TN">0.1</SimpleData>
		<SimpleData name="Mn">110.2</SimpleData>
		<SimpleData name="Cu">0.8</SimpleData>
		<SimpleData name="Zn">0.09</SimpleData>
		<SimpleData name="WHC">11.5</SimpleData>
		<SimpleData name="Sand">65.5</SimpleData>
		<SimpleData name="Silt">23.7</SimpleData>
		<SimpleData name="Clay">10.8</SimpleData>
		<SimpleData name="Al(Ox)">0.11</SimpleData>
		<SimpleData name="Fe(Ox)">0.15</SimpleData>
		<SimpleData name="P">10.84</SimpleData>
		<SimpleData name="K">569.4</SimpleData>
		<SimpleData name="Ca">1086</SimpleData>
		<SimpleData name="Na">16.1</SimpleData>
		<SimpleData name="Mg">134.4</SimpleData>
		<SimpleData name="CEC">8.49</SimpleData>
		<SimpleData name="Elevation">136</SimpleData>
		<SimpleData name="Tm">171</SimpleData>
		<SimpleData name="pp">795</SimpleData>
		<SimpleData name="TvsPP">0.22</SimpleData>
		<SimpleData name="Kdg">40.59</SimpleData>
		<SimpleData name="Kda">.</SimpleData>
		<SimpleData name="Kdg_measured">Yes</SimpleData>
		<SimpleData name="Kda_measured">No</SimpleData>
		<SimpleData name="Zone (4)">IV</SimpleData>
	</SchemaData></ExtendedData>
      <Point><coordinates>-63.4748070513316,-33.8122629701955</coordinates></Point>
  </Placemark>
  <Placemark>
	<ExtendedData><SchemaData schemaUrl="#dib_soil_adsorption_kml">
		<SimpleData name="ID_2">145</SimpleData>
		<SimpleData name="X UTM20">459850.71</SimpleData>
		<SimpleData name="Y UTM20">6238129.3</SimpleData>
		<SimpleData name="pH">6.8</SimpleData>
		<SimpleData name="EC">1.61</SimpleData>
		<SimpleData name="SOC">9.01</SimpleData>
		<SimpleData name="TN">0.09</SimpleData>
		<SimpleData name="Mn">155.1</SimpleData>
		<SimpleData name="Cu">0.7</SimpleData>
		<SimpleData name="Zn">0.78</SimpleData>
		<SimpleData name="WHC">10.9</SimpleData>
		<SimpleData name="Sand">63.2</SimpleData>
		<SimpleData name="Silt">36.8</SimpleData>
		<SimpleData name="Clay">12</SimpleData>
		<SimpleData name="Al(Ox)">.</SimpleData>
		<SimpleData name="Fe(Ox)">.</SimpleData>
		<SimpleData name="P">35.06</SimpleData>
		<SimpleData name="K">678.6</SimpleData>
		<SimpleData name="Ca">906</SimpleData>
		<SimpleData name="Na">333.5</SimpleData>
		<SimpleData name="Mg">224.4</SimpleData>
		<SimpleData name="CEC">8.3</SimpleData>
		<SimpleData name="Elevation">137</SimpleData>
		<SimpleData name="Tm">170</SimpleData>
		<SimpleData name="pp">796</SimpleData>
		<SimpleData name="TvsPP">0.21</SimpleData>
		<SimpleData name="Kdg">.</SimpleData>
		<SimpleData name="Kda">.</SimpleData>
		<SimpleData name="Kdg_measured">No</SimpleData>
		<SimpleData name="Kda_measured">No</SimpleData>
		<SimpleData name="Zone (4)">IV</SimpleData>
	</SchemaData></ExtendedData>
      <Point><coordinates>-63.4347429899164,-33.9966589612543</coordinates></Point>
  </Placemark>
  <Placemark>
	<ExtendedData><SchemaData schemaUrl="#dib_soil_adsorption_kml">
		<SimpleData name="ID_2">146</SimpleData>
		<SimpleData name="X UTM20">460984.57</SimpleData>
		<SimpleData name="Y UTM20">6218295.14</SimpleData>
		<SimpleData name="pH">6.2</SimpleData>
		<SimpleData name="EC">0.11</SimpleData>
		<SimpleData name="SOC">12.09</SimpleData>
		<SimpleData name="TN">0.11</SimpleData>
		<SimpleData name="Mn">106.7</SimpleData>
		<SimpleData name="Cu">0.6</SimpleData>
		<SimpleData name="Zn">3.62</SimpleData>
		<SimpleData name="WHC">13.2</SimpleData>
		<SimpleData name="Sand">57.5</SimpleData>
		<SimpleData name="Silt">26.6</SimpleData>
		<SimpleData name="Clay">15.9</SimpleData>
		<SimpleData name="Al(Ox)">0.15</SimpleData>
		<SimpleData name="Fe(Ox)">0.14</SimpleData>
		<SimpleData name="P">69.82</SimpleData>
		<SimpleData name="K">936</SimpleData>
		<SimpleData name="Ca">1366</SimpleData>
		<SimpleData name="Na">299</SimpleData>
		<SimpleData name="Mg">250.8</SimpleData>
		<SimpleData name="CEC">12.4</SimpleData>
		<SimpleData name="Elevation">146</SimpleData>
		<SimpleData name="Tm">168</SimpleData>
		<SimpleData name="pp">759</SimpleData>
		<SimpleData name="TvsPP">0.22</SimpleData>
		<SimpleData name="Kdg">30.24</SimpleData>
		<SimpleData name="Kda">.</SimpleData>
		<SimpleData name="Kdg_measured">Yes</SimpleData>
		<SimpleData name="Kda_measured">No</SimpleData>
		<SimpleData name="Zone (4)">IV</SimpleData>
	</SchemaData></ExtendedData>
      <Point><coordinates>-63.4233550255005,-34.1755770431495</coordinates></Point>
  </Placemark>
  <Placemark>
	<ExtendedData><SchemaData schemaUrl="#dib_soil_adsorption_kml">
		<SimpleData name="ID_2">147</SimpleData>
		<SimpleData name="X UTM20">460561.64</SimpleData>
		<SimpleData name="Y UTM20">6198267.71</SimpleData>
		<SimpleData name="pH">6.3</SimpleData>
		<SimpleData name="EC">0.11</SimpleData>
		<SimpleData name="SOC">13.53</SimpleData>
		<SimpleData name="TN">0.13</SimpleData>
		<SimpleData name="Mn">119.4</SimpleData>
		<SimpleData name="Cu">0.6</SimpleData>
		<SimpleData name="Zn">1.59</SimpleData>
		<SimpleData name="WHC">14.5</SimpleData>
		<SimpleData name="Sand">55.1</SimpleData>
		<SimpleData name="Silt">27.7</SimpleData>
		<SimpleData name="Clay">17.2</SimpleData>
		<SimpleData name="Al(Ox)">.</SimpleData>
		<SimpleData name="Fe(Ox)">.</SimpleData>
		<SimpleData name="P">15.64</SimpleData>
		<SimpleData name="K">702</SimpleData>
		<SimpleData name="Ca">1504</SimpleData>
		<SimpleData name="Na">253</SimpleData>
		<SimpleData name="Mg">532.8</SimpleData>
		<SimpleData name="CEC">11.8</SimpleData>
		<SimpleData name="Elevation">143</SimpleData>
		<SimpleData name="Tm">168</SimpleData>
		<SimpleData name="pp">737</SimpleData>
		<SimpleData name="TvsPP">0.23</SimpleData>
		<SimpleData name="Kdg">.</SimpleData>
		<SimpleData name="Kda">.</SimpleData>
		<SimpleData name="Kdg_measured">No</SimpleData>
		<SimpleData name="Kda_measured">No</SimpleData>
		<SimpleData name="Zone (4)">IV</SimpleData>
	</SchemaData></ExtendedData>
      <Point><coordinates>-63.4288599485477,-34.3561740216877</coordinates></Point>
  </Placemark>
  <Placemark>
	<ExtendedData><SchemaData schemaUrl="#dib_soil_adsorption_kml">
		<SimpleData name="ID_2">148</SimpleData>
		<SimpleData name="X UTM20">456152.09</SimpleData>
		<SimpleData name="Y UTM20">6175430.28</SimpleData>
		<SimpleData name="pH">6.9</SimpleData>
		<SimpleData name="EC">0.11</SimpleData>
		<SimpleData name="SOC">11.63</SimpleData>
		<SimpleData name="TN">0.12</SimpleData>
		<SimpleData name="Mn">94.8</SimpleData>
		<SimpleData name="Cu">0.6</SimpleData>
		<SimpleData name="Zn">0.84</SimpleData>
		<SimpleData name="WHC">14.5</SimpleData>
		<SimpleData name="Sand">53.2</SimpleData>
		<SimpleData name="Silt">28.4</SimpleData>
		<SimpleData name="Clay">18.3</SimpleData>
		<SimpleData name="Al(Ox)">0.13</SimpleData>
		<SimpleData name="Fe(Ox)">0.12</SimpleData>
		<SimpleData name="P">18.4</SimpleData>
		<SimpleData name="K">596.7</SimpleData>
		<SimpleData name="Ca">1288</SimpleData>
		<SimpleData name="Na">6.9</SimpleData>
		<SimpleData name="Mg">292.8</SimpleData>
		<SimpleData name="CEC">10</SimpleData>
		<SimpleData name="Elevation">138</SimpleData>
		<SimpleData name="Tm">166</SimpleData>
		<SimpleData name="pp">724</SimpleData>
		<SimpleData name="TvsPP">0.23</SimpleData>
		<SimpleData name="Kdg">27.96</SimpleData>
		<SimpleData name="Kda">.</SimpleData>
		<SimpleData name="Kdg_measured">Yes</SimpleData>
		<SimpleData name="Kda_measured">No</SimpleData>
		<SimpleData name="Zone (4)">IV</SimpleData>
	</SchemaData></ExtendedData>
      <Point><coordinates>-63.4779810152354,-34.5619430014736</coordinates></Point>
  </Placemark>
  <Placemark>
	<ExtendedData><SchemaData schemaUrl="#dib_soil_adsorption_kml">
		<SimpleData name="ID_2">149</SimpleData>
		<SimpleData name="X UTM20">459156.5</SimpleData>
		<SimpleData name="Y UTM20">6159880.09</SimpleData>
		<SimpleData name="pH">6.1</SimpleData>
		<SimpleData name="EC">0.15</SimpleData>
		<SimpleData name="SOC">11.67</SimpleData>
		<SimpleData name="TN">0.12</SimpleData>
		<SimpleData name="Mn">183.5</SimpleData>
		<SimpleData name="Cu">0</SimpleData>
		<SimpleData name="Zn">1.18</SimpleData>
		<SimpleData name="WHC">15.9</SimpleData>
		<SimpleData name="Sand">50</SimpleData>
		<SimpleData name="Silt">32.4</SimpleData>
		<SimpleData name="Clay">17.6</SimpleData>
		<SimpleData name="Al(Ox)">.</SimpleData>
		<SimpleData name="Fe(Ox)">.</SimpleData>
		<SimpleData name="P">15.64</SimpleData>
		<SimpleData name="K">666.9</SimpleData>
		<SimpleData name="Ca">1248</SimpleData>
		<SimpleData name="Na">23</SimpleData>
		<SimpleData name="Mg">172.8</SimpleData>
		<SimpleData name="CEC">10.79</SimpleData>
		<SimpleData name="Elevation">137</SimpleData>
		<SimpleData name="Tm">166</SimpleData>
		<SimpleData name="pp">716</SimpleData>
		<SimpleData name="TvsPP">0.23</SimpleData>
		<SimpleData name="Kdg">.</SimpleData>
		<SimpleData name="Kda">.</SimpleData>
		<SimpleData name="Kdg_measured">No</SimpleData>
		<SimpleData name="Kda_measured">No</SimpleData>
		<SimpleData name="Zone (4)">IV</SimpleData>
	</SchemaData></ExtendedData>
      <Point><coordinates>-63.4459810383823,-34.7022940022573</coordinates></Point>
  </Placemark>
  <Placemark>
	<ExtendedData><SchemaData schemaUrl="#dib_soil_adsorption_kml">
		<SimpleData name="ID_2">150</SimpleData>
		<SimpleData name="X UTM20">448405.03</SimpleData>
		<SimpleData name="Y UTM20">6145930.74</SimpleData>
		<SimpleData name="pH">7.7</SimpleData>
		<SimpleData name="EC">0.3</SimpleData>
		<SimpleData name="SOC">18.89</SimpleData>
		<SimpleData name="TN">0.24</SimpleData>
		<SimpleData name="Mn">213.5</SimpleData>
		<SimpleData name="Cu">1.2</SimpleData>
		<SimpleData name="Zn">2.85</SimpleData>
		<SimpleData name="WHC">26.7</SimpleData>
		<SimpleData name="Sand">29.7</SimpleData>
		<SimpleData name="Silt">46.8</SimpleData>
		<SimpleData name="Clay">23.6</SimpleData>
		<SimpleData name="Al(Ox)">0.19</SimpleData>
		<SimpleData name="Fe(Ox)">0.09</SimpleData>
		<SimpleData name="P">18.4</SimpleData>
		<SimpleData name="K">741</SimpleData>
		<SimpleData name="Ca">2156</SimpleData>
		<SimpleData name="Na">276</SimpleData>
		<SimpleData name="Mg">1288.8</SimpleData>
		<SimpleData name="CEC">20.2</SimpleData>
		<SimpleData name="Elevation">113</SimpleData>
		<SimpleData name="Tm">166</SimpleData>
		<SimpleData name="pp">705</SimpleData>
		<SimpleData name="TvsPP">0.24</SimpleData>
		<SimpleData name="Kdg">11.88</SimpleData>
		<SimpleData name="Kda">.</SimpleData>
		<SimpleData name="Kdg_measured">Yes</SimpleData>
		<SimpleData name="Kda_measured">No</SimpleData>
		<SimpleData name="Zone (4)">III</SimpleData>
	</SchemaData></ExtendedData>
      <Point><coordinates>-63.5642299755459,-34.82759403034</coordinates></Point>
  </Placemark>
  <Placemark>
	<ExtendedData><SchemaData schemaUrl="#dib_soil_adsorption_kml">
		<SimpleData name="ID_2">151</SimpleData>
		<SimpleData name="X UTM20">429559.32</SimpleData>
		<SimpleData name="Y UTM20">6713097.28</SimpleData>
		<SimpleData name="pH">7.6</SimpleData>
		<SimpleData name="EC">0.28</SimpleData>
		<SimpleData name="SOC">22.07</SimpleData>
		<SimpleData name="TN">0.24</SimpleData>
		<SimpleData name="Mn">105.3</SimpleData>
		<SimpleData name="Cu">1.2</SimpleData>
		<SimpleData name="Zn">0.01</SimpleData>
		<SimpleData name="WHC">20.9</SimpleData>
		<SimpleData name="Sand">45.7</SimpleData>
		<SimpleData name="Silt">35.3</SimpleData>
		<SimpleData name="Clay">19.1</SimpleData>
		<SimpleData name="Al(Ox)">0.23</SimpleData>
		<SimpleData name="Fe(Ox)">0.03</SimpleData>
		<SimpleData name="P">3.68</SimpleData>
		<SimpleData name="K">546</SimpleData>
		<SimpleData name="Ca">3240</SimpleData>
		<SimpleData name="Na">345</SimpleData>
		<SimpleData name="Mg">250.8</SimpleData>
		<SimpleData name="CEC">17.6</SimpleData>
		<SimpleData name="Elevation">629</SimpleData>
		<SimpleData name="Tm">173</SimpleData>
		<SimpleData name="pp">774</SimpleData>
		<SimpleData name="TvsPP">0.22</SimpleData>
		<SimpleData name="Kdg">11.63</SimpleData>
		<SimpleData name="Kda">.</SimpleData>
		<SimpleData name="Kdg_measured">Yes</SimpleData>
		<SimpleData name="Kda_measured">No</SimpleData>
		<SimpleData name="Zone (4)">II</SimpleData>
	</SchemaData></ExtendedData>
      <Point><coordinates>-63.7282349600433,-29.7102629761728</coordinates></Point>
  </Placemark>
  <Placemark>
	<ExtendedData><SchemaData schemaUrl="#dib_soil_adsorption_kml">
		<SimpleData name="ID_2">152</SimpleData>
		<SimpleData name="X UTM20">431144.15</SimpleData>
		<SimpleData name="Y UTM20">6693667.17</SimpleData>
		<SimpleData name="pH">6.8</SimpleData>
		<SimpleData name="EC">0.13</SimpleData>
		<SimpleData name="SOC">12.78</SimpleData>
		<SimpleData name="TN">0.15</SimpleData>
		<SimpleData name="Mn">312.6</SimpleData>
		<SimpleData name="Cu">1.8</SimpleData>
		<SimpleData name="Zn">1.21</SimpleData>
		<SimpleData name="WHC">27.3</SimpleData>
		<SimpleData name="Sand">12.4</SimpleData>
		<SimpleData name="Silt">56.2</SimpleData>
		<SimpleData name="Clay">31.5</SimpleData>
		<SimpleData name="Al(Ox)">0.16</SimpleData>
		<SimpleData name="Fe(Ox)">0.05</SimpleData>
		<SimpleData name="P">79.94</SimpleData>
		<SimpleData name="K">624</SimpleData>
		<SimpleData name="Ca">1554</SimpleData>
		<SimpleData name="Na">276</SimpleData>
		<SimpleData name="Mg">435.6</SimpleData>
		<SimpleData name="CEC">24.6</SimpleData>
		<SimpleData name="Elevation">370</SimpleData>
		<SimpleData name="Tm">182</SimpleData>
		<SimpleData name="pp">822</SimpleData>
		<SimpleData name="TvsPP">0.22</SimpleData>
		<SimpleData name="Kdg">65.27</SimpleData>
		<SimpleData name="Kda">2.64</SimpleData>
		<SimpleData name="Kdg_measured">Yes</SimpleData>
		<SimpleData name="Kda_measured">Yes</SimpleData>
		<SimpleData name="Zone (4)">III</SimpleData>
	</SchemaData></ExtendedData>
      <Point><coordinates>-63.7130939879604,-29.8856930061765</coordinates></Point>
  </Placemark>
  <Placemark>
	<ExtendedData><SchemaData schemaUrl="#dib_soil_adsorption_kml">
		<SimpleData name="ID_2">153</SimpleData>
		<SimpleData name="X UTM20">441061.88</SimpleData>
		<SimpleData name="Y UTM20">6675046.78</SimpleData>
		<SimpleData name="pH">6.9</SimpleData>
		<SimpleData name="EC">0.19</SimpleData>
		<SimpleData name="SOC">12.8</SimpleData>
		<SimpleData name="TN">0.14</SimpleData>
		<SimpleData name="Mn">306.7</SimpleData>
		<SimpleData name="Cu">2.8</SimpleData>
		<SimpleData name="Zn">0.63</SimpleData>
		<SimpleData name="WHC">22.8</SimpleData>
		<SimpleData name="Sand">13.6</SimpleData>
		<SimpleData name="Silt">61.5</SimpleData>
		<SimpleData name="Clay">25</SimpleData>
		<SimpleData name="Al(Ox)">.</SimpleData>
		<SimpleData name="Fe(Ox)">.</SimpleData>
		<SimpleData name="P">28.62</SimpleData>
		<SimpleData name="K">936</SimpleData>
		<SimpleData name="Ca">1026</SimpleData>
		<SimpleData name="Na">299</SimpleData>
		<SimpleData name="Mg">655.2</SimpleData>
		<SimpleData name="CEC">31.1</SimpleData>
		<SimpleData name="Elevation">231</SimpleData>
		<SimpleData name="Tm">187</SimpleData>
		<SimpleData name="pp">814</SimpleData>
		<SimpleData name="TvsPP">0.23</SimpleData>
		<SimpleData name="Kdg">.</SimpleData>
		<SimpleData name="Kda">.</SimpleData>
		<SimpleData name="Kdg_measured">No</SimpleData>
		<SimpleData name="Kda_measured">No</SimpleData>
		<SimpleData name="Zone (4)">III</SimpleData>
	</SchemaData></ExtendedData>
      <Point><coordinates>-63.6114159520479,-30.0542410310217</coordinates></Point>
  </Placemark>
  <Placemark>
	<ExtendedData><SchemaData schemaUrl="#dib_soil_adsorption_kml">
		<SimpleData name="ID_2">154</SimpleData>
		<SimpleData name="X UTM20">433488.84</SimpleData>
		<SimpleData name="Y UTM20">6656235.7</SimpleData>
		<SimpleData name="pH">6.7</SimpleData>
		<SimpleData name="EC">0.26</SimpleData>
		<SimpleData name="SOC">15.23</SimpleData>
		<SimpleData name="TN">0.18</SimpleData>
		<SimpleData name="Mn">207.7</SimpleData>
		<SimpleData name="Cu">0.7</SimpleData>
		<SimpleData name="Zn">1.59</SimpleData>
		<SimpleData name="WHC">24.7</SimpleData>
		<SimpleData name="Sand">8.8</SimpleData>
		<SimpleData name="Silt">64.8</SimpleData>
		<SimpleData name="Clay">26.5</SimpleData>
		<SimpleData name="Al(Ox)">.</SimpleData>
		<SimpleData name="Fe(Ox)">.</SimpleData>
		<SimpleData name="P">35.27</SimpleData>
		<SimpleData name="K">897</SimpleData>
		<SimpleData name="Ca">1378</SimpleData>
		<SimpleData name="Na">345</SimpleData>
		<SimpleData name="Mg">444</SimpleData>
		<SimpleData name="CEC">24.8</SimpleData>
		<SimpleData name="Elevation">276</SimpleData>
		<SimpleData name="Tm">183</SimpleData>
		<SimpleData name="pp">797</SimpleData>
		<SimpleData name="TvsPP">0.23</SimpleData>
		<SimpleData name="Kdg">.</SimpleData>
		<SimpleData name="Kda">.</SimpleData>
		<SimpleData name="Kdg_measured">No</SimpleData>
		<SimpleData name="Kda_measured">No</SimpleData>
		<SimpleData name="Zone (4)">III</SimpleData>
	</SchemaData></ExtendedData>
      <Point><coordinates>-63.6911550464175,-30.2235990417999</coordinates></Point>
  </Placemark>
  <Placemark>
	<ExtendedData><SchemaData schemaUrl="#dib_soil_adsorption_kml">
		<SimpleData name="ID_2">155</SimpleData>
		<SimpleData name="X UTM20">430584.39</SimpleData>
		<SimpleData name="Y UTM20">6631844.69</SimpleData>
		<SimpleData name="pH">6.8</SimpleData>
		<SimpleData name="EC">0.24</SimpleData>
		<SimpleData name="SOC">13.54</SimpleData>
		<SimpleData name="TN">0.15</SimpleData>
		<SimpleData name="Mn">317.2</SimpleData>
		<SimpleData name="Cu">3</SimpleData>
		<SimpleData name="Zn">1.58</SimpleData>
		<SimpleData name="WHC">23.5</SimpleData>
		<SimpleData name="Sand">15</SimpleData>
		<SimpleData name="Silt">59.9</SimpleData>
		<SimpleData name="Clay">25.1</SimpleData>
		<SimpleData name="Al(Ox)">.</SimpleData>
		<SimpleData name="Fe(Ox)">.</SimpleData>
		<SimpleData name="P">85.46</SimpleData>
		<SimpleData name="K">858</SimpleData>
		<SimpleData name="Ca">1952</SimpleData>
		<SimpleData name="Na">299</SimpleData>
		<SimpleData name="Mg">67.2</SimpleData>
		<SimpleData name="CEC">20.2</SimpleData>
		<SimpleData name="Elevation">262</SimpleData>
		<SimpleData name="Tm">180</SimpleData>
		<SimpleData name="pp">782</SimpleData>
		<SimpleData name="TvsPP">0.23</SimpleData>
		<SimpleData name="Kdg">.</SimpleData>
		<SimpleData name="Kda">.</SimpleData>
		<SimpleData name="Kdg_measured">No</SimpleData>
		<SimpleData name="Kda_measured">No</SimpleData>
		<SimpleData name="Zone (4)">III</SimpleData>
	</SchemaData></ExtendedData>
      <Point><coordinates>-63.7229499975242,-30.4435270437282</coordinates></Point>
  </Placemark>
  <Placemark>
	<ExtendedData><SchemaData schemaUrl="#dib_soil_adsorption_kml">
		<SimpleData name="ID_2">156</SimpleData>
		<SimpleData name="X UTM20">439114.39</SimpleData>
		<SimpleData name="Y UTM20">6616771.45</SimpleData>
		<SimpleData name="pH">7.2</SimpleData>
		<SimpleData name="EC">0.27</SimpleData>
		<SimpleData name="SOC">17.06</SimpleData>
		<SimpleData name="TN">0.19</SimpleData>
		<SimpleData name="Mn">210.3</SimpleData>
		<SimpleData name="Cu">1</SimpleData>
		<SimpleData name="Zn">8.44</SimpleData>
		<SimpleData name="WHC">23.2</SimpleData>
		<SimpleData name="Sand">13.8</SimpleData>
		<SimpleData name="Silt">63.7</SimpleData>
		<SimpleData name="Clay">22.5</SimpleData>
		<SimpleData name="Al(Ox)">.</SimpleData>
		<SimpleData name="Fe(Ox)">.</SimpleData>
		<SimpleData name="P">23.51</SimpleData>
		<SimpleData name="K">819</SimpleData>
		<SimpleData name="Ca">1378</SimpleData>
		<SimpleData name="Na">345</SimpleData>
		<SimpleData name="Mg">444</SimpleData>
		<SimpleData name="CEC">18.96</SimpleData>
		<SimpleData name="Elevation">189</SimpleData>
		<SimpleData name="Tm">181</SimpleData>
		<SimpleData name="pp">793</SimpleData>
		<SimpleData name="TvsPP">0.23</SimpleData>
		<SimpleData name="Kdg">.</SimpleData>
		<SimpleData name="Kda">.</SimpleData>
		<SimpleData name="Kdg_measured">No</SimpleData>
		<SimpleData name="Kda_measured">No</SimpleData>
		<SimpleData name="Zone (4)">III</SimpleData>
	</SchemaData></ExtendedData>
      <Point><coordinates>-63.6349999544169,-30.5800000359091</coordinates></Point>
  </Placemark>
  <Placemark>
	<ExtendedData><SchemaData schemaUrl="#dib_soil_adsorption_kml">
		<SimpleData name="ID_2">157</SimpleData>
		<SimpleData name="X UTM20">439227.16</SimpleData>
		<SimpleData name="Y UTM20">6596823.36</SimpleData>
		<SimpleData name="pH">6.6</SimpleData>
		<SimpleData name="EC">0.15</SimpleData>
		<SimpleData name="SOC">13.12</SimpleData>
		<SimpleData name="TN">0.17</SimpleData>
		<SimpleData name="Mn">209.5</SimpleData>
		<SimpleData name="Cu">0.7</SimpleData>
		<SimpleData name="Zn">0.55</SimpleData>
		<SimpleData name="WHC">22.5</SimpleData>
		<SimpleData name="Sand">13.5</SimpleData>
		<SimpleData name="Silt">58.9</SimpleData>
		<SimpleData name="Clay">27.6</SimpleData>
		<SimpleData name="Al(Ox)">.</SimpleData>
		<SimpleData name="Fe(Ox)">.</SimpleData>
		<SimpleData name="P">10.32</SimpleData>
		<SimpleData name="K">1209</SimpleData>
		<SimpleData name="Ca">2460</SimpleData>
		<SimpleData name="Na">322</SimpleData>
		<SimpleData name="Mg">475.2</SimpleData>
		<SimpleData name="CEC">29.2</SimpleData>
		<SimpleData name="Elevation">186</SimpleData>
		<SimpleData name="Tm">180</SimpleData>
		<SimpleData name="pp">796</SimpleData>
		<SimpleData name="TvsPP">0.23</SimpleData>
		<SimpleData name="Kdg">.</SimpleData>
		<SimpleData name="Kda">.</SimpleData>
		<SimpleData name="Kdg_measured">No</SimpleData>
		<SimpleData name="Kda_measured">No</SimpleData>
		<SimpleData name="Zone (4)">III</SimpleData>
	</SchemaData></ExtendedData>
      <Point><coordinates>-63.6350000240221,-30.7599999831607</coordinates></Point>
  </Placemark>
  <Placemark>
	<ExtendedData><SchemaData schemaUrl="#dib_soil_adsorption_kml">
		<SimpleData name="ID_2">158</SimpleData>
		<SimpleData name="X UTM20">444384.32</SimpleData>
		<SimpleData name="Y UTM20">6572176.24</SimpleData>
		<SimpleData name="pH">6.7</SimpleData>
		<SimpleData name="EC">0.22</SimpleData>
		<SimpleData name="SOC">13.73</SimpleData>
		<SimpleData name="TN">0.18</SimpleData>
		<SimpleData name="Mn">194.2</SimpleData>
		<SimpleData name="Cu">0.9</SimpleData>
		<SimpleData name="Zn">0.44</SimpleData>
		<SimpleData name="WHC">23</SimpleData>
		<SimpleData name="Sand">17.1</SimpleData>
		<SimpleData name="Silt">58</SimpleData>
		<SimpleData name="Clay">24.9</SimpleData>
		<SimpleData name="Al(Ox)">.</SimpleData>
		<SimpleData name="Fe(Ox)">.</SimpleData>
		<SimpleData name="P">51.11</SimpleData>
		<SimpleData name="K">967.2</SimpleData>
		<SimpleData name="Ca">2616</SimpleData>
		<SimpleData name="Na">4.6</SimpleData>
		<SimpleData name="Mg">325.2</SimpleData>
		<SimpleData name="CEC">20.33</SimpleData>
		<SimpleData name="Elevation">195</SimpleData>
		<SimpleData name="Tm">178</SimpleData>
		<SimpleData name="pp">807</SimpleData>
		<SimpleData name="TvsPP">0.22</SimpleData>
		<SimpleData name="Kdg">.</SimpleData>
		<SimpleData name="Kda">.</SimpleData>
		<SimpleData name="Kdg_measured">No</SimpleData>
		<SimpleData name="Kda_measured">No</SimpleData>
		<SimpleData name="Zone (4)">III</SimpleData>
	</SchemaData></ExtendedData>
      <Point><coordinates>-63.5824599479412,-30.9826420009024</coordinates></Point>
  </Placemark>
  <Placemark>
	<ExtendedData><SchemaData schemaUrl="#dib_soil_adsorption_kml">
		<SimpleData name="ID_2">159</SimpleData>
		<SimpleData name="X UTM20">439454.51</SimpleData>
		<SimpleData name="Y UTM20">6556925.52</SimpleData>
		<SimpleData name="pH">6.7</SimpleData>
		<SimpleData name="EC">0.21</SimpleData>
		<SimpleData name="SOC">12.72</SimpleData>
		<SimpleData name="TN">0.15</SimpleData>
		<SimpleData name="Mn">206.7</SimpleData>
		<SimpleData name="Cu">1.3</SimpleData>
		<SimpleData name="Zn">0.01</SimpleData>
		<SimpleData name="WHC">23.2</SimpleData>
		<SimpleData name="Sand">11.1</SimpleData>
		<SimpleData name="Silt">60.1</SimpleData>
		<SimpleData name="Clay">28.8</SimpleData>
		<SimpleData name="Al(Ox)">.</SimpleData>
		<SimpleData name="Fe(Ox)">.</SimpleData>
		<SimpleData name="P">37.31</SimpleData>
		<SimpleData name="K">955.5</SimpleData>
		<SimpleData name="Ca">2808</SimpleData>
		<SimpleData name="Na">4.6</SimpleData>
		<SimpleData name="Mg">282</SimpleData>
		<SimpleData name="CEC">22.9</SimpleData>
		<SimpleData name="Elevation">221</SimpleData>
		<SimpleData name="Tm">176</SimpleData>
		<SimpleData name="pp">803</SimpleData>
		<SimpleData name="TvsPP">0.22</SimpleData>
		<SimpleData name="Kdg">.</SimpleData>
		<SimpleData name="Kda">.</SimpleData>
		<SimpleData name="Kdg_measured">No</SimpleData>
		<SimpleData name="Kda_measured">No</SimpleData>
		<SimpleData name="Zone (4)">III</SimpleData>
	</SchemaData></ExtendedData>
      <Point><coordinates>-63.6350000479311,-31.1200000241953</coordinates></Point>
  </Placemark>
  <Placemark>
	<ExtendedData><SchemaData schemaUrl="#dib_soil_adsorption_kml">
		<SimpleData name="ID_2">160</SimpleData>
		<SimpleData name="X UTM20">439488.01</SimpleData>
		<SimpleData name="Y UTM20">6534812.88</SimpleData>
		<SimpleData name="pH">7</SimpleData>
		<SimpleData name="EC">0.09</SimpleData>
		<SimpleData name="SOC">15.38</SimpleData>
		<SimpleData name="TN">0.15</SimpleData>
		<SimpleData name="Mn">285.9</SimpleData>
		<SimpleData name="Cu">1.4</SimpleData>
		<SimpleData name="Zn">0.32</SimpleData>
		<SimpleData name="WHC">21.9</SimpleData>
		<SimpleData name="Sand">13.2</SimpleData>
		<SimpleData name="Silt">61.5</SimpleData>
		<SimpleData name="Clay">25.3</SimpleData>
		<SimpleData name="Al(Ox)">.</SimpleData>
		<SimpleData name="Fe(Ox)">.</SimpleData>
		<SimpleData name="P">46.61</SimpleData>
		<SimpleData name="K">897</SimpleData>
		<SimpleData name="Ca">2600</SimpleData>
		<SimpleData name="Na">322</SimpleData>
		<SimpleData name="Mg">387.6</SimpleData>
		<SimpleData name="CEC">24.9</SimpleData>
		<SimpleData name="Elevation">227</SimpleData>
		<SimpleData name="Tm">174</SimpleData>
		<SimpleData name="pp">806</SimpleData>
		<SimpleData name="TvsPP">0.22</SimpleData>
		<SimpleData name="Kdg">.</SimpleData>
		<SimpleData name="Kda">.</SimpleData>
		<SimpleData name="Kdg_measured">No</SimpleData>
		<SimpleData name="Kda_measured">No</SimpleData>
		<SimpleData name="Zone (4)">III</SimpleData>
	</SchemaData></ExtendedData>
      <Point><coordinates>-63.6359830085326,-31.3195099672035</coordinates></Point>
  </Placemark>
  <Placemark>
	<ExtendedData><SchemaData schemaUrl="#dib_soil_adsorption_kml">
		<SimpleData name="ID_2">161</SimpleData>
		<SimpleData name="X UTM20">442482.7</SimpleData>
		<SimpleData name="Y UTM20">6521238.9</SimpleData>
		<SimpleData name="pH">7.4</SimpleData>
		<SimpleData name="EC">0.17</SimpleData>
		<SimpleData name="SOC">14.37</SimpleData>
		<SimpleData name="TN">0.11</SimpleData>
		<SimpleData name="Mn">180.1</SimpleData>
		<SimpleData name="Cu">1.5</SimpleData>
		<SimpleData name="Zn">0.01</SimpleData>
		<SimpleData name="WHC">19.8</SimpleData>
		<SimpleData name="Sand">15.3</SimpleData>
		<SimpleData name="Silt">59.7</SimpleData>
		<SimpleData name="Clay">25.1</SimpleData>
		<SimpleData name="Al(Ox)">.</SimpleData>
		<SimpleData name="Fe(Ox)">.</SimpleData>
		<SimpleData name="P">36.6</SimpleData>
		<SimpleData name="K">889.2</SimpleData>
		<SimpleData name="Ca">2528</SimpleData>
		<SimpleData name="Na">18.4</SimpleData>
		<SimpleData name="Mg">230.4</SimpleData>
		<SimpleData name="CEC">22.27</SimpleData>
		<SimpleData name="Elevation">254</SimpleData>
		<SimpleData name="Tm">173</SimpleData>
		<SimpleData name="pp">804</SimpleData>
		<SimpleData name="TvsPP">0.22</SimpleData>
		<SimpleData name="Kdg">.</SimpleData>
		<SimpleData name="Kda">.</SimpleData>
		<SimpleData name="Kdg_measured">No</SimpleData>
		<SimpleData name="Kda_measured">No</SimpleData>
		<SimpleData name="Zone (4)">III</SimpleData>
	</SchemaData></ExtendedData>
      <Point><coordinates>-63.6052950478716,-31.4421289847628</coordinates></Point>
  </Placemark>
  <Placemark>
	<ExtendedData><SchemaData schemaUrl="#dib_soil_adsorption_kml">
		<SimpleData name="ID_2">162</SimpleData>
		<SimpleData name="X UTM20">437738.53</SimpleData>
		<SimpleData name="Y UTM20">6502293.25</SimpleData>
		<SimpleData name="pH">7.2</SimpleData>
		<SimpleData name="EC">0.18</SimpleData>
		<SimpleData name="SOC">13.27</SimpleData>
		<SimpleData name="TN">0.15</SimpleData>
		<SimpleData name="Mn">167.8</SimpleData>
		<SimpleData name="Cu">0.7</SimpleData>
		<SimpleData name="Zn">0.01</SimpleData>
		<SimpleData name="WHC">20.7</SimpleData>
		<SimpleData name="Sand">18.2</SimpleData>
		<SimpleData name="Silt">58.5</SimpleData>
		<SimpleData name="Clay">23.2</SimpleData>
		<SimpleData name="Al(Ox)">.</SimpleData>
		<SimpleData name="Fe(Ox)">.</SimpleData>
		<SimpleData name="P">48.55</SimpleData>
		<SimpleData name="K">936</SimpleData>
		<SimpleData name="Ca">1840</SimpleData>
		<SimpleData name="Na">138</SimpleData>
		<SimpleData name="Mg">288</SimpleData>
		<SimpleData name="CEC">20.9</SimpleData>
		<SimpleData name="Elevation">286</SimpleData>
		<SimpleData name="Tm">173</SimpleData>
		<SimpleData name="pp">796</SimpleData>
		<SimpleData name="TvsPP">0.22</SimpleData>
		<SimpleData name="Kdg">.</SimpleData>
		<SimpleData name="Kda">.</SimpleData>
		<SimpleData name="Kdg_measured">No</SimpleData>
		<SimpleData name="Kda_measured">No</SimpleData>
		<SimpleData name="Zone (4)">III</SimpleData>
	</SchemaData></ExtendedData>
      <Point><coordinates>-63.6564130162364,-31.6128089641189</coordinates></Point>
  </Placemark>
  <Placemark>
	<ExtendedData><SchemaData schemaUrl="#dib_soil_adsorption_kml">
		<SimpleData name="ID_2">163</SimpleData>
		<SimpleData name="X UTM20">437197.36</SimpleData>
		<SimpleData name="Y UTM20">6476251.34</SimpleData>
		<SimpleData name="pH">6.6</SimpleData>
		<SimpleData name="EC">0.31</SimpleData>
		<SimpleData name="SOC">14.8</SimpleData>
		<SimpleData name="TN">0.13</SimpleData>
		<SimpleData name="Mn">140.4</SimpleData>
		<SimpleData name="Cu">1.1</SimpleData>
		<SimpleData name="Zn">0.32</SimpleData>
		<SimpleData name="WHC">18.8</SimpleData>
		<SimpleData name="Sand">23.4</SimpleData>
		<SimpleData name="Silt">53.4</SimpleData>
		<SimpleData name="Clay">23.2</SimpleData>
		<SimpleData name="Al(Ox)">.</SimpleData>
		<SimpleData name="Fe(Ox)">.</SimpleData>
		<SimpleData name="P">32.51</SimpleData>
		<SimpleData name="K">912.6</SimpleData>
		<SimpleData name="Ca">1884</SimpleData>
		<SimpleData name="Na">13.8</SimpleData>
		<SimpleData name="Mg">360</SimpleData>
		<SimpleData name="CEC">19.96</SimpleData>
		<SimpleData name="Elevation">280</SimpleData>
		<SimpleData name="Tm">172</SimpleData>
		<SimpleData name="pp">788</SimpleData>
		<SimpleData name="TvsPP">0.22</SimpleData>
		<SimpleData name="Kdg">.</SimpleData>
		<SimpleData name="Kda">.</SimpleData>
		<SimpleData name="Kdg_measured">No</SimpleData>
		<SimpleData name="Kda_measured">No</SimpleData>
		<SimpleData name="Zone (4)">III</SimpleData>
	</SchemaData></ExtendedData>
      <Point><coordinates>-63.6637910025991,-31.8477189759122</coordinates></Point>
  </Placemark>
  <Placemark>
	<ExtendedData><SchemaData schemaUrl="#dib_soil_adsorption_kml">
		<SimpleData name="ID_2">164</SimpleData>
		<SimpleData name="X UTM20">440689.25</SimpleData>
		<SimpleData name="Y UTM20">6459393.96</SimpleData>
		<SimpleData name="pH">7</SimpleData>
		<SimpleData name="EC">0.1</SimpleData>
		<SimpleData name="SOC">10.4</SimpleData>
		<SimpleData name="TN">0.14</SimpleData>
		<SimpleData name="Mn">129.5</SimpleData>
		<SimpleData name="Cu">1.1</SimpleData>
		<SimpleData name="Zn">0.11</SimpleData>
		<SimpleData name="WHC">18.1</SimpleData>
		<SimpleData name="Sand">23.1</SimpleData>
		<SimpleData name="Silt">53.4</SimpleData>
		<SimpleData name="Clay">23.5</SimpleData>
		<SimpleData name="Al(Ox)">.</SimpleData>
		<SimpleData name="Fe(Ox)">.</SimpleData>
		<SimpleData name="P">24.02</SimpleData>
		<SimpleData name="K">783.9</SimpleData>
		<SimpleData name="Ca">2038</SimpleData>
		<SimpleData name="Na">6.9</SimpleData>
		<SimpleData name="Mg">312</SimpleData>
		<SimpleData name="CEC">15.08</SimpleData>
		<SimpleData name="Elevation">279</SimpleData>
		<SimpleData name="Tm">171</SimpleData>
		<SimpleData name="pp">786</SimpleData>
		<SimpleData name="TvsPP">0.22</SimpleData>
		<SimpleData name="Kdg">.</SimpleData>
		<SimpleData name="Kda">.</SimpleData>
		<SimpleData name="Kdg_measured">No</SimpleData>
		<SimpleData name="Kda_measured">No</SimpleData>
		<SimpleData name="Zone (4)">III</SimpleData>
	</SchemaData></ExtendedData>
      <Point><coordinates>-63.6279180364073,-31.9999830267199</coordinates></Point>
  </Placemark>
  <Placemark>
	<ExtendedData><SchemaData schemaUrl="#dib_soil_adsorption_kml">
		<SimpleData name="ID_2">165</SimpleData>
		<SimpleData name="X UTM20">440150.88</SimpleData>
		<SimpleData name="Y UTM20">6437218.73</SimpleData>
		<SimpleData name="pH">6.8</SimpleData>
		<SimpleData name="EC">0.09</SimpleData>
		<SimpleData name="SOC">12.62</SimpleData>
		<SimpleData name="TN">0.1</SimpleData>
		<SimpleData name="Mn">93.4</SimpleData>
		<SimpleData name="Cu">5.6</SimpleData>
		<SimpleData name="Zn">0.24</SimpleData>
		<SimpleData name="WHC">26.7</SimpleData>
		<SimpleData name="Sand">39.5</SimpleData>
		<SimpleData name="Silt">47.4</SimpleData>
		<SimpleData name="Clay">13</SimpleData>
		<SimpleData name="Al(Ox)">.</SimpleData>
		<SimpleData name="Fe(Ox)">.</SimpleData>
		<SimpleData name="P">13.9</SimpleData>
		<SimpleData name="K">663</SimpleData>
		<SimpleData name="Ca">2228</SimpleData>
		<SimpleData name="Na">92</SimpleData>
		<SimpleData name="Mg">622.8</SimpleData>
		<SimpleData name="CEC">17.2</SimpleData>
		<SimpleData name="Elevation">284</SimpleData>
		<SimpleData name="Tm">169</SimpleData>
		<SimpleData name="pp">783</SimpleData>
		<SimpleData name="TvsPP">0.22</SimpleData>
		<SimpleData name="Kdg">.</SimpleData>
		<SimpleData name="Kda">.</SimpleData>
		<SimpleData name="Kdg_measured">No</SimpleData>
		<SimpleData name="Kda_measured">No</SimpleData>
		<SimpleData name="Zone (4)">III</SimpleData>
	</SchemaData></ExtendedData>
      <Point><coordinates>-63.6350000407534,-32.2000000280446</coordinates></Point>
  </Placemark>
  <Placemark>
	<ExtendedData><SchemaData schemaUrl="#dib_soil_adsorption_kml">
		<SimpleData name="ID_2">166</SimpleData>
		<SimpleData name="X UTM20">436267.75</SimpleData>
		<SimpleData name="Y UTM20">6422024.45</SimpleData>
		<SimpleData name="pH">6.6</SimpleData>
		<SimpleData name="EC">0.13</SimpleData>
		<SimpleData name="SOC">17.44</SimpleData>
		<SimpleData name="TN">0.13</SimpleData>
		<SimpleData name="Mn">151.2</SimpleData>
		<SimpleData name="Cu">1.7</SimpleData>
		<SimpleData name="Zn">0.53</SimpleData>
		<SimpleData name="WHC">20.6</SimpleData>
		<SimpleData name="Sand">26.4</SimpleData>
		<SimpleData name="Silt">52.5</SimpleData>
		<SimpleData name="Clay">21.1</SimpleData>
		<SimpleData name="Al(Ox)">.</SimpleData>
		<SimpleData name="Fe(Ox)">.</SimpleData>
		<SimpleData name="P">40.68</SimpleData>
		<SimpleData name="K">741</SimpleData>
		<SimpleData name="Ca">1880</SimpleData>
		<SimpleData name="Na">299</SimpleData>
		<SimpleData name="Mg">483.6</SimpleData>
		<SimpleData name="CEC">25.6</SimpleData>
		<SimpleData name="Elevation">281</SimpleData>
		<SimpleData name="Tm">169</SimpleData>
		<SimpleData name="pp">784</SimpleData>
		<SimpleData name="TvsPP">0.22</SimpleData>
		<SimpleData name="Kdg">.</SimpleData>
		<SimpleData name="Kda">.</SimpleData>
		<SimpleData name="Kdg_measured">No</SimpleData>
		<SimpleData name="Kda_measured">No</SimpleData>
		<SimpleData name="Zone (4)">III</SimpleData>
	</SchemaData></ExtendedData>
      <Point><coordinates>-63.6772149991965,-32.3368509871778</coordinates></Point>
  </Placemark>
  <Placemark>
	<ExtendedData><SchemaData schemaUrl="#dib_soil_adsorption_kml">
		<SimpleData name="ID_2">167</SimpleData>
		<SimpleData name="X UTM20">443077.86</SimpleData>
		<SimpleData name="Y UTM20">6398613.19</SimpleData>
		<SimpleData name="pH">6.8</SimpleData>
		<SimpleData name="EC">0.32</SimpleData>
		<SimpleData name="SOC">17.74</SimpleData>
		<SimpleData name="TN">0.17</SimpleData>
		<SimpleData name="Mn">142.6</SimpleData>
		<SimpleData name="Cu">1</SimpleData>
		<SimpleData name="Zn">1.67</SimpleData>
		<SimpleData name="WHC">18.9</SimpleData>
		<SimpleData name="Sand">36.6</SimpleData>
		<SimpleData name="Silt">45.9</SimpleData>
		<SimpleData name="Clay">17.5</SimpleData>
		<SimpleData name="Al(Ox)">.</SimpleData>
		<SimpleData name="Fe(Ox)">.</SimpleData>
		<SimpleData name="P">86.99</SimpleData>
		<SimpleData name="K">1248</SimpleData>
		<SimpleData name="Ca">1698</SimpleData>
		<SimpleData name="Na">253</SimpleData>
		<SimpleData name="Mg">404.4</SimpleData>
		<SimpleData name="CEC">15.9</SimpleData>
		<SimpleData name="Elevation">241</SimpleData>
		<SimpleData name="Tm">170</SimpleData>
		<SimpleData name="pp">779</SimpleData>
		<SimpleData name="TvsPP">0.22</SimpleData>
		<SimpleData name="Kdg">.</SimpleData>
		<SimpleData name="Kda">.</SimpleData>
		<SimpleData name="Kdg_measured">No</SimpleData>
		<SimpleData name="Kda_measured">No</SimpleData>
		<SimpleData name="Zone (4)">III</SimpleData>
	</SchemaData></ExtendedData>
      <Point><coordinates>-63.6062669634735,-32.5484040262588</coordinates></Point>
  </Placemark>
  <Placemark>
	<ExtendedData><SchemaData schemaUrl="#dib_soil_adsorption_kml">
		<SimpleData name="ID_2">168</SimpleData>
		<SimpleData name="X UTM20">435863.85</SimpleData>
		<SimpleData name="Y UTM20">6379223.07</SimpleData>
		<SimpleData name="pH">6.35</SimpleData>
		<SimpleData name="EC">0.12</SimpleData>
		<SimpleData name="SOC">9.28</SimpleData>
		<SimpleData name="TN">0.08</SimpleData>
		<SimpleData name="Mn">75.9</SimpleData>
		<SimpleData name="Cu">1.1</SimpleData>
		<SimpleData name="Zn">0.01</SimpleData>
		<SimpleData name="WHC">13.1</SimpleData>
		<SimpleData name="Sand">47.1</SimpleData>
		<SimpleData name="Silt">38.4</SimpleData>
		<SimpleData name="Clay">14.4</SimpleData>
		<SimpleData name="Al(Ox)">.</SimpleData>
		<SimpleData name="Fe(Ox)">.</SimpleData>
		<SimpleData name="P">12.88</SimpleData>
		<SimpleData name="K">741</SimpleData>
		<SimpleData name="Ca">1892</SimpleData>
		<SimpleData name="Na">4.6</SimpleData>
		<SimpleData name="Mg">218.4</SimpleData>
		<SimpleData name="CEC">7.78</SimpleData>
		<SimpleData name="Elevation">241</SimpleData>
		<SimpleData name="Tm">170</SimpleData>
		<SimpleData name="pp">790</SimpleData>
		<SimpleData name="TvsPP">0.22</SimpleData>
		<SimpleData name="Kdg">.</SimpleData>
		<SimpleData name="Kda">.</SimpleData>
		<SimpleData name="Kdg_measured">No</SimpleData>
		<SimpleData name="Kda_measured">No</SimpleData>
		<SimpleData name="Zone (4)">IV</SimpleData>
	</SchemaData></ExtendedData>
      <Point><coordinates>-63.684427983631,-32.7229139997613</coordinates></Point>
  </Placemark>
  <Placemark>
	<ExtendedData><SchemaData schemaUrl="#dib_soil_adsorption_kml">
		<SimpleData name="ID_2">169</SimpleData>
		<SimpleData name="X UTM20">446602.99</SimpleData>
		<SimpleData name="Y UTM20">6357883.3</SimpleData>
		<SimpleData name="pH">6.03</SimpleData>
		<SimpleData name="EC">0.1</SimpleData>
		<SimpleData name="SOC">8.1</SimpleData>
		<SimpleData name="TN">0.09</SimpleData>
		<SimpleData name="Mn">84.8</SimpleData>
		<SimpleData name="Cu">1</SimpleData>
		<SimpleData name="Zn">0.01</SimpleData>
		<SimpleData name="WHC">12.6</SimpleData>
		<SimpleData name="Sand">94.8</SimpleData>
		<SimpleData name="Silt">0</SimpleData>
		<SimpleData name="Clay">5.2</SimpleData>
		<SimpleData name="Al(Ox)">.</SimpleData>
		<SimpleData name="Fe(Ox)">.</SimpleData>
		<SimpleData name="P">11.76</SimpleData>
		<SimpleData name="K">651.3</SimpleData>
		<SimpleData name="Ca">1456</SimpleData>
		<SimpleData name="Na">4.6</SimpleData>
		<SimpleData name="Mg">241.2</SimpleData>
		<SimpleData name="CEC">8.67</SimpleData>
		<SimpleData name="Elevation">209</SimpleData>
		<SimpleData name="Tm">170</SimpleData>
		<SimpleData name="pp">795</SimpleData>
		<SimpleData name="TvsPP">0.21</SimpleData>
		<SimpleData name="Kdg">.</SimpleData>
		<SimpleData name="Kda">.</SimpleData>
		<SimpleData name="Kdg_measured">No</SimpleData>
		<SimpleData name="Kda_measured">No</SimpleData>
		<SimpleData name="Zone (4)">IV</SimpleData>
	</SchemaData></ExtendedData>
      <Point><coordinates>-63.5710609848932,-32.9159759762592</coordinates></Point>
  </Placemark>
  <Placemark>
	<ExtendedData><SchemaData schemaUrl="#dib_soil_adsorption_kml">
		<SimpleData name="ID_2">170</SimpleData>
		<SimpleData name="X UTM20">442929</SimpleData>
		<SimpleData name="Y UTM20">6343521.97</SimpleData>
		<SimpleData name="pH">5.71</SimpleData>
		<SimpleData name="EC">0.16</SimpleData>
		<SimpleData name="SOC">10.21</SimpleData>
		<SimpleData name="TN">0.09</SimpleData>
		<SimpleData name="Mn">61.1</SimpleData>
		<SimpleData name="Cu">0.3</SimpleData>
		<SimpleData name="Zn">0.01</SimpleData>
		<SimpleData name="WHC">12.1</SimpleData>
		<SimpleData name="Sand">62.6</SimpleData>
		<SimpleData name="Silt">26.5</SimpleData>
		<SimpleData name="Clay">10.9</SimpleData>
		<SimpleData name="Al(Ox)">.</SimpleData>
		<SimpleData name="Fe(Ox)">.</SimpleData>
		<SimpleData name="P">27.29</SimpleData>
		<SimpleData name="K">682.5</SimpleData>
		<SimpleData name="Ca">1036</SimpleData>
		<SimpleData name="Na">9.2</SimpleData>
		<SimpleData name="Mg">314.4</SimpleData>
		<SimpleData name="CEC">9.71</SimpleData>
		<SimpleData name="Elevation">215</SimpleData>
		<SimpleData name="Tm">170</SimpleData>
		<SimpleData name="pp">803</SimpleData>
		<SimpleData name="TvsPP">0.21</SimpleData>
		<SimpleData name="Kdg">.</SimpleData>
		<SimpleData name="Kda">.</SimpleData>
		<SimpleData name="Kdg_measured">No</SimpleData>
		<SimpleData name="Kda_measured">No</SimpleData>
		<SimpleData name="Zone (4)">IV</SimpleData>
	</SchemaData></ExtendedData>
      <Point><coordinates>-63.6112429836487,-33.0453279570481</coordinates></Point>
  </Placemark>
  <Placemark>
	<ExtendedData><SchemaData schemaUrl="#dib_soil_adsorption_kml">
		<SimpleData name="ID_2">171</SimpleData>
		<SimpleData name="X UTM20">439491.94</SimpleData>
		<SimpleData name="Y UTM20">6318077.2</SimpleData>
		<SimpleData name="pH">5.71</SimpleData>
		<SimpleData name="EC">0.07</SimpleData>
		<SimpleData name="SOC">8.38</SimpleData>
		<SimpleData name="TN">0.08</SimpleData>
		<SimpleData name="Mn">45.7</SimpleData>
		<SimpleData name="Cu">0.3</SimpleData>
		<SimpleData name="Zn">0.01</SimpleData>
		<SimpleData name="WHC">10</SimpleData>
		<SimpleData name="Sand">80.5</SimpleData>
		<SimpleData name="Silt">12.8</SimpleData>
		<SimpleData name="Clay">6.7</SimpleData>
		<SimpleData name="Al(Ox)">.</SimpleData>
		<SimpleData name="Fe(Ox)">.</SimpleData>
		<SimpleData name="P">14.41</SimpleData>
		<SimpleData name="K">518.7</SimpleData>
		<SimpleData name="Ca">1110</SimpleData>
		<SimpleData name="Na">6.9</SimpleData>
		<SimpleData name="Mg">172.8</SimpleData>
		<SimpleData name="CEC">7.34</SimpleData>
		<SimpleData name="Elevation">211</SimpleData>
		<SimpleData name="Tm">170</SimpleData>
		<SimpleData name="pp">809</SimpleData>
		<SimpleData name="TvsPP">0.21</SimpleData>
		<SimpleData name="Kdg">.</SimpleData>
		<SimpleData name="Kda">.</SimpleData>
		<SimpleData name="Kdg_measured">No</SimpleData>
		<SimpleData name="Kda_measured">No</SimpleData>
		<SimpleData name="Zone (4)">IV</SimpleData>
	</SchemaData></ExtendedData>
      <Point><coordinates>-63.6497430258709,-33.2746429595229</coordinates></Point>
  </Placemark>
  <Placemark>
	<ExtendedData><SchemaData schemaUrl="#dib_soil_adsorption_kml">
		<SimpleData name="ID_2">172</SimpleData>
		<SimpleData name="X UTM20">431151.69</SimpleData>
		<SimpleData name="Y UTM20">6297512.12</SimpleData>
		<SimpleData name="pH">5.83</SimpleData>
		<SimpleData name="EC">0.09</SimpleData>
		<SimpleData name="SOC">11.75</SimpleData>
		<SimpleData name="TN">0.11</SimpleData>
		<SimpleData name="Mn">82.6</SimpleData>
		<SimpleData name="Cu">0.6</SimpleData>
		<SimpleData name="Zn">0.01</SimpleData>
		<SimpleData name="WHC">14.9</SimpleData>
		<SimpleData name="Sand">55.9</SimpleData>
		<SimpleData name="Silt">20</SimpleData>
		<SimpleData name="Clay">24.1</SimpleData>
		<SimpleData name="Al(Ox)">.</SimpleData>
		<SimpleData name="Fe(Ox)">.</SimpleData>
		<SimpleData name="P">22.18</SimpleData>
		<SimpleData name="K">760.5</SimpleData>
		<SimpleData name="Ca">1296</SimpleData>
		<SimpleData name="Na">4.6</SimpleData>
		<SimpleData name="Mg">238.8</SimpleData>
		<SimpleData name="CEC">8.78</SimpleData>
		<SimpleData name="Elevation">207</SimpleData>
		<SimpleData name="Tm">171</SimpleData>
		<SimpleData name="pp">806</SimpleData>
		<SimpleData name="TvsPP">0.21</SimpleData>
		<SimpleData name="Kdg">.</SimpleData>
		<SimpleData name="Kda">.</SimpleData>
		<SimpleData name="Kdg_measured">No</SimpleData>
		<SimpleData name="Kda_measured">No</SimpleData>
		<SimpleData name="Zone (4)">IV</SimpleData>
	</SchemaData></ExtendedData>
      <Point><coordinates>-63.7408660282182,-33.4596209866188</coordinates></Point>
  </Placemark>
  <Placemark>
	<ExtendedData><SchemaData schemaUrl="#dib_soil_adsorption_kml">
		<SimpleData name="ID_2">173</SimpleData>
		<SimpleData name="X UTM20">440484.77</SimpleData>
		<SimpleData name="Y UTM20">6275979.3</SimpleData>
		<SimpleData name="pH">5.5</SimpleData>
		<SimpleData name="EC">0.12</SimpleData>
		<SimpleData name="SOC">7.54</SimpleData>
		<SimpleData name="TN">0.09</SimpleData>
		<SimpleData name="Mn">56.9</SimpleData>
		<SimpleData name="Cu">0.1</SimpleData>
		<SimpleData name="Zn">0.45</SimpleData>
		<SimpleData name="WHC">10.8</SimpleData>
		<SimpleData name="Sand">72.2</SimpleData>
		<SimpleData name="Silt">19.8</SimpleData>
		<SimpleData name="Clay">8</SimpleData>
		<SimpleData name="Al(Ox)">.</SimpleData>
		<SimpleData name="Fe(Ox)">.</SimpleData>
		<SimpleData name="P">24.12</SimpleData>
		<SimpleData name="K">573.3</SimpleData>
		<SimpleData name="Ca">1258</SimpleData>
		<SimpleData name="Na">4.6</SimpleData>
		<SimpleData name="Mg">96</SimpleData>
		<SimpleData name="CEC">7.51</SimpleData>
		<SimpleData name="Elevation">175</SimpleData>
		<SimpleData name="Tm">171</SimpleData>
		<SimpleData name="pp">801</SimpleData>
		<SimpleData name="TvsPP">0.21</SimpleData>
		<SimpleData name="Kdg">.</SimpleData>
		<SimpleData name="Kda">.</SimpleData>
		<SimpleData name="Kdg_measured">No</SimpleData>
		<SimpleData name="Kda_measured">No</SimpleData>
		<SimpleData name="Zone (4)">IV</SimpleData>
	</SchemaData></ExtendedData>
      <Point><coordinates>-63.6418749816665,-33.654384997216</coordinates></Point>
  </Placemark>
  <Placemark>
	<ExtendedData><SchemaData schemaUrl="#dib_soil_adsorption_kml">
		<SimpleData name="ID_2">174</SimpleData>
		<SimpleData name="X UTM20">440098.62</SimpleData>
		<SimpleData name="Y UTM20">6250708.9</SimpleData>
		<SimpleData name="pH">6.42</SimpleData>
		<SimpleData name="EC">0.19</SimpleData>
		<SimpleData name="SOC">8.51</SimpleData>
		<SimpleData name="TN">0.08</SimpleData>
		<SimpleData name="Mn">126</SimpleData>
		<SimpleData name="Cu">0.3</SimpleData>
		<SimpleData name="Zn">0.01</SimpleData>
		<SimpleData name="WHC">12.1</SimpleData>
		<SimpleData name="Sand">59.7</SimpleData>
		<SimpleData name="Silt">30.1</SimpleData>
		<SimpleData name="Clay">10.2</SimpleData>
		<SimpleData name="Al(Ox)">.</SimpleData>
		<SimpleData name="Fe(Ox)">.</SimpleData>
		<SimpleData name="P">8.59</SimpleData>
		<SimpleData name="K">565.5</SimpleData>
		<SimpleData name="Ca">922</SimpleData>
		<SimpleData name="Na">110.4</SimpleData>
		<SimpleData name="Mg">224.4</SimpleData>
		<SimpleData name="CEC">8.58</SimpleData>
		<SimpleData name="Elevation">153</SimpleData>
		<SimpleData name="Tm">171</SimpleData>
		<SimpleData name="pp">793</SimpleData>
		<SimpleData name="TvsPP">0.22</SimpleData>
		<SimpleData name="Kdg">.</SimpleData>
		<SimpleData name="Kda">.</SimpleData>
		<SimpleData name="Kdg_measured">No</SimpleData>
		<SimpleData name="Kda_measured">No</SimpleData>
		<SimpleData name="Zone (4)">IV</SimpleData>
	</SchemaData></ExtendedData>
      <Point><coordinates>-63.6477520207805,-33.882269038009</coordinates></Point>
  </Placemark>
  <Placemark>
	<ExtendedData><SchemaData schemaUrl="#dib_soil_adsorption_kml">
		<SimpleData name="ID_2">175</SimpleData>
		<SimpleData name="X UTM20">443317.34</SimpleData>
		<SimpleData name="Y UTM20">6244372.51</SimpleData>
		<SimpleData name="pH">5.63</SimpleData>
		<SimpleData name="EC">0.13</SimpleData>
		<SimpleData name="SOC">9.49</SimpleData>
		<SimpleData name="TN">0.09</SimpleData>
		<SimpleData name="Mn">103.8</SimpleData>
		<SimpleData name="Cu">0.7</SimpleData>
		<SimpleData name="Zn">0.01</SimpleData>
		<SimpleData name="WHC">12.5</SimpleData>
		<SimpleData name="Sand">72.8</SimpleData>
		<SimpleData name="Silt">12.3</SimpleData>
		<SimpleData name="Clay">15</SimpleData>
		<SimpleData name="Al(Ox)">.</SimpleData>
		<SimpleData name="Fe(Ox)">.</SimpleData>
		<SimpleData name="P">7.67</SimpleData>
		<SimpleData name="K">639.6</SimpleData>
		<SimpleData name="Ca">934</SimpleData>
		<SimpleData name="Na">9.2</SimpleData>
		<SimpleData name="Mg">354</SimpleData>
		<SimpleData name="CEC">10.7</SimpleData>
		<SimpleData name="Elevation">150</SimpleData>
		<SimpleData name="Tm">171</SimpleData>
		<SimpleData name="pp">793</SimpleData>
		<SimpleData name="TvsPP">0.22</SimpleData>
		<SimpleData name="Kdg">.</SimpleData>
		<SimpleData name="Kda">.</SimpleData>
		<SimpleData name="Kdg_measured">No</SimpleData>
		<SimpleData name="Kda_measured">No</SimpleData>
		<SimpleData name="Zone (4)">IV</SimpleData>
	</SchemaData></ExtendedData>
      <Point><coordinates>-63.6133569560615,-33.9395920255405</coordinates></Point>
  </Placemark>
  <Placemark>
	<ExtendedData><SchemaData schemaUrl="#dib_soil_adsorption_kml">
		<SimpleData name="ID_2">176</SimpleData>
		<SimpleData name="X UTM20">440967.5</SimpleData>
		<SimpleData name="Y UTM20">6227406.82</SimpleData>
		<SimpleData name="pH">9.2</SimpleData>
		<SimpleData name="EC">8</SimpleData>
		<SimpleData name="SOC">5.31</SimpleData>
		<SimpleData name="TN">0.05</SimpleData>
		<SimpleData name="Mn">255.7</SimpleData>
		<SimpleData name="Cu">1.1</SimpleData>
		<SimpleData name="Zn">0.94</SimpleData>
		<SimpleData name="WHC">16.2</SimpleData>
		<SimpleData name="Sand">60.4</SimpleData>
		<SimpleData name="Silt">29.3</SimpleData>
		<SimpleData name="Clay">10.2</SimpleData>
		<SimpleData name="Al(Ox)">.</SimpleData>
		<SimpleData name="Fe(Ox)">.</SimpleData>
		<SimpleData name="P">18.3</SimpleData>
		<SimpleData name="K">585</SimpleData>
		<SimpleData name="Ca">1112</SimpleData>
		<SimpleData name="Na">2162</SimpleData>
		<SimpleData name="Mg">273.6</SimpleData>
		<SimpleData name="CEC">10.5</SimpleData>
		<SimpleData name="Elevation">137</SimpleData>
		<SimpleData name="Tm">170</SimpleData>
		<SimpleData name="pp">780</SimpleData>
		<SimpleData name="TvsPP">0.22</SimpleData>
		<SimpleData name="Kdg">.</SimpleData>
		<SimpleData name="Kda">.</SimpleData>
		<SimpleData name="Kdg_measured">No</SimpleData>
		<SimpleData name="Kda_measured">No</SimpleData>
		<SimpleData name="Zone (4)">I</SimpleData>
	</SchemaData></ExtendedData>
      <Point><coordinates>-63.6399300045659,-34.0924649852584</coordinates></Point>
  </Placemark>
  <Placemark>
	<ExtendedData><SchemaData schemaUrl="#dib_soil_adsorption_kml">
		<SimpleData name="ID_2">177</SimpleData>
		<SimpleData name="X UTM20">438685.11</SimpleData>
		<SimpleData name="Y UTM20">6206639.95</SimpleData>
		<SimpleData name="pH">7.7</SimpleData>
		<SimpleData name="EC">5.29</SimpleData>
		<SimpleData name="SOC">9.93</SimpleData>
		<SimpleData name="TN">0.07</SimpleData>
		<SimpleData name="Mn">231.1</SimpleData>
		<SimpleData name="Cu">3</SimpleData>
		<SimpleData name="Zn">0.01</SimpleData>
		<SimpleData name="WHC">19</SimpleData>
		<SimpleData name="Sand">49.3</SimpleData>
		<SimpleData name="Silt">34.9</SimpleData>
		<SimpleData name="Clay">15.8</SimpleData>
		<SimpleData name="Al(Ox)">.</SimpleData>
		<SimpleData name="Fe(Ox)">.</SimpleData>
		<SimpleData name="P">109.79</SimpleData>
		<SimpleData name="K">624</SimpleData>
		<SimpleData name="Ca">1500</SimpleData>
		<SimpleData name="Na">1840</SimpleData>
		<SimpleData name="Mg">928.8</SimpleData>
		<SimpleData name="CEC">11.1</SimpleData>
		<SimpleData name="Elevation">147</SimpleData>
		<SimpleData name="Tm">169</SimpleData>
		<SimpleData name="pp">754</SimpleData>
		<SimpleData name="TvsPP">0.22</SimpleData>
		<SimpleData name="Kdg">.</SimpleData>
		<SimpleData name="Kda">.</SimpleData>
		<SimpleData name="Kdg_measured">No</SimpleData>
		<SimpleData name="Kda_measured">No</SimpleData>
		<SimpleData name="Zone (4)">IV</SimpleData>
	</SchemaData></ExtendedData>
      <Point><coordinates>-63.66614095621,-34.2796100246344</coordinates></Point>
  </Placemark>
  <Placemark>
	<ExtendedData><SchemaData schemaUrl="#dib_soil_adsorption_kml">
		<SimpleData name="ID_2">178</SimpleData>
		<SimpleData name="X UTM20">440748.31</SimpleData>
		<SimpleData name="Y UTM20">6181170.21</SimpleData>
		<SimpleData name="pH">6.6</SimpleData>
		<SimpleData name="EC">0.1</SimpleData>
		<SimpleData name="SOC">12.74</SimpleData>
		<SimpleData name="TN">0.11</SimpleData>
		<SimpleData name="Mn">94.3</SimpleData>
		<SimpleData name="Cu">1.2</SimpleData>
		<SimpleData name="Zn">1.07</SimpleData>
		<SimpleData name="WHC">15.7</SimpleData>
		<SimpleData name="Sand">58.8</SimpleData>
		<SimpleData name="Silt">24.4</SimpleData>
		<SimpleData name="Clay">16.8</SimpleData>
		<SimpleData name="Al(Ox)">.</SimpleData>
		<SimpleData name="Fe(Ox)">.</SimpleData>
		<SimpleData name="P">19.42</SimpleData>
		<SimpleData name="K">624</SimpleData>
		<SimpleData name="Ca">1288</SimpleData>
		<SimpleData name="Na">299</SimpleData>
		<SimpleData name="Mg">292.8</SimpleData>
		<SimpleData name="CEC">11.4</SimpleData>
		<SimpleData name="Elevation">140</SimpleData>
		<SimpleData name="Tm">168</SimpleData>
		<SimpleData name="pp">728</SimpleData>
		<SimpleData name="TvsPP">0.23</SimpleData>
		<SimpleData name="Kdg">.</SimpleData>
		<SimpleData name="Kda">.</SimpleData>
		<SimpleData name="Kdg_measured">No</SimpleData>
		<SimpleData name="Kda_measured">No</SimpleData>
		<SimpleData name="Zone (4)">IV</SimpleData>
	</SchemaData></ExtendedData>
      <Point><coordinates>-63.6454880345128,-34.5094099900221</coordinates></Point>
  </Placemark>
  <Placemark>
	<ExtendedData><SchemaData schemaUrl="#dib_soil_adsorption_kml">
		<SimpleData name="ID_2">179</SimpleData>
		<SimpleData name="X UTM20">435022.64</SimpleData>
		<SimpleData name="Y UTM20">6151497.02</SimpleData>
		<SimpleData name="pH">6.8</SimpleData>
		<SimpleData name="EC">0.13</SimpleData>
		<SimpleData name="SOC">10.89</SimpleData>
		<SimpleData name="TN">0.1</SimpleData>
		<SimpleData name="Mn">76.2</SimpleData>
		<SimpleData name="Cu">1.7</SimpleData>
		<SimpleData name="Zn">0.46</SimpleData>
		<SimpleData name="WHC">13.8</SimpleData>
		<SimpleData name="Sand">64.6</SimpleData>
		<SimpleData name="Silt">20.9</SimpleData>
		<SimpleData name="Clay">14.6</SimpleData>
		<SimpleData name="Al(Ox)">.</SimpleData>
		<SimpleData name="Fe(Ox)">.</SimpleData>
		<SimpleData name="P">54.07</SimpleData>
		<SimpleData name="K">624</SimpleData>
		<SimpleData name="Ca">1686</SimpleData>
		<SimpleData name="Na">253</SimpleData>
		<SimpleData name="Mg">253.2</SimpleData>
		<SimpleData name="CEC">9.5</SimpleData>
		<SimpleData name="Elevation">140</SimpleData>
		<SimpleData name="Tm">167</SimpleData>
		<SimpleData name="pp">706</SimpleData>
		<SimpleData name="TvsPP">0.24</SimpleData>
		<SimpleData name="Kdg">.</SimpleData>
		<SimpleData name="Kda">.</SimpleData>
		<SimpleData name="Kdg_measured">No</SimpleData>
		<SimpleData name="Kda_measured">No</SimpleData>
		<SimpleData name="Zone (4)">IV</SimpleData>
	</SchemaData></ExtendedData>
      <Point><coordinates>-63.7101369902684,-34.7766359565074</coordinates></Point>
  </Placemark>
  <Placemark>
	<ExtendedData><SchemaData schemaUrl="#dib_soil_adsorption_kml">
		<SimpleData name="ID_2">180</SimpleData>
		<SimpleData name="X UTM20">445299.77</SimpleData>
		<SimpleData name="Y UTM20">6133187.62</SimpleData>
		<SimpleData name="pH">6.4</SimpleData>
		<SimpleData name="EC">0.15</SimpleData>
		<SimpleData name="SOC">11.13</SimpleData>
		<SimpleData name="TN">0.1</SimpleData>
		<SimpleData name="Mn">118.2</SimpleData>
		<SimpleData name="Cu">1.8</SimpleData>
		<SimpleData name="Zn">0.66</SimpleData>
		<SimpleData name="WHC">17.9</SimpleData>
		<SimpleData name="Sand">53.9</SimpleData>
		<SimpleData name="Silt">28.7</SimpleData>
		<SimpleData name="Clay">17.4</SimpleData>
		<SimpleData name="Al(Ox)">.</SimpleData>
		<SimpleData name="Fe(Ox)">.</SimpleData>
		<SimpleData name="P">26.88</SimpleData>
		<SimpleData name="K">663</SimpleData>
		<SimpleData name="Ca">1728</SimpleData>
		<SimpleData name="Na">322</SimpleData>
		<SimpleData name="Mg">336</SimpleData>
		<SimpleData name="CEC">10.5</SimpleData>
		<SimpleData name="Elevation">127</SimpleData>
		<SimpleData name="Tm">166</SimpleData>
		<SimpleData name="pp">695</SimpleData>
		<SimpleData name="TvsPP">0.24</SimpleData>
		<SimpleData name="Kdg">.</SimpleData>
		<SimpleData name="Kda">.</SimpleData>
		<SimpleData name="Kdg_measured">No</SimpleData>
		<SimpleData name="Kda_measured">No</SimpleData>
		<SimpleData name="Zone (4)">IV</SimpleData>
	</SchemaData></ExtendedData>
      <Point><coordinates>-63.5990200040193,-34.9423380392734</coordinates></Point>
  </Placemark>
  <Placemark>
	<ExtendedData><SchemaData schemaUrl="#dib_soil_adsorption_kml">
		<SimpleData name="ID_2">181</SimpleData>
		<SimpleData name="X UTM20">409646.23</SimpleData>
		<SimpleData name="Y UTM20">6716651.09</SimpleData>
		<SimpleData name="pH">8</SimpleData>
		<SimpleData name="EC">0.17</SimpleData>
		<SimpleData name="SOC">20.78</SimpleData>
		<SimpleData name="TN">0.21</SimpleData>
		<SimpleData name="Mn">214.4</SimpleData>
		<SimpleData name="Cu">2</SimpleData>
		<SimpleData name="Zn">1.58</SimpleData>
		<SimpleData name="WHC">19.3</SimpleData>
		<SimpleData name="Sand">46.2</SimpleData>
		<SimpleData name="Silt">33.7</SimpleData>
		<SimpleData name="Clay">20.2</SimpleData>
		<SimpleData name="Al(Ox)">.</SimpleData>
		<SimpleData name="Fe(Ox)">.</SimpleData>
		<SimpleData name="P">20.34</SimpleData>
		<SimpleData name="K">546</SimpleData>
		<SimpleData name="Ca">3070</SimpleData>
		<SimpleData name="Na">253</SimpleData>
		<SimpleData name="Mg">348</SimpleData>
		<SimpleData name="CEC">17.2</SimpleData>
		<SimpleData name="Elevation">648</SimpleData>
		<SimpleData name="Tm">175</SimpleData>
		<SimpleData name="pp">717</SimpleData>
		<SimpleData name="TvsPP">0.24</SimpleData>
		<SimpleData name="Kdg">.</SimpleData>
		<SimpleData name="Kda">.</SimpleData>
		<SimpleData name="Kdg_measured">No</SimpleData>
		<SimpleData name="Kda_measured">No</SimpleData>
		<SimpleData name="Zone (4)">II</SimpleData>
	</SchemaData></ExtendedData>
      <Point><coordinates>-63.9337850442724,-29.6769019923514</coordinates></Point>
  </Placemark>
  <Placemark>
	<ExtendedData><SchemaData schemaUrl="#dib_soil_adsorption_kml">
		<SimpleData name="ID_2">182</SimpleData>
		<SimpleData name="X UTM20">414484.44</SimpleData>
		<SimpleData name="Y UTM20">6691598.27</SimpleData>
		<SimpleData name="pH">7.7</SimpleData>
		<SimpleData name="EC">0.36</SimpleData>
		<SimpleData name="SOC">24.71</SimpleData>
		<SimpleData name="TN">0.32</SimpleData>
		<SimpleData name="Mn">136.5</SimpleData>
		<SimpleData name="Cu">0.4</SimpleData>
		<SimpleData name="Zn">4.51</SimpleData>
		<SimpleData name="WHC">13.2</SimpleData>
		<SimpleData name="Sand">54.7</SimpleData>
		<SimpleData name="Silt">26.9</SimpleData>
		<SimpleData name="Clay">18.4</SimpleData>
		<SimpleData name="Al(Ox)">.</SimpleData>
		<SimpleData name="Fe(Ox)">.</SimpleData>
		<SimpleData name="P">39.5</SimpleData>
		<SimpleData name="K">616.2</SimpleData>
		<SimpleData name="Ca">3988</SimpleData>
		<SimpleData name="Na">4.6</SimpleData>
		<SimpleData name="Mg">24</SimpleData>
		<SimpleData name="CEC">15.61</SimpleData>
		<SimpleData name="Elevation">621</SimpleData>
		<SimpleData name="Tm">172</SimpleData>
		<SimpleData name="pp">748</SimpleData>
		<SimpleData name="TvsPP">0.23</SimpleData>
		<SimpleData name="Kdg">.</SimpleData>
		<SimpleData name="Kda">.</SimpleData>
		<SimpleData name="Kdg_measured">No</SimpleData>
		<SimpleData name="Kda_measured">No</SimpleData>
		<SimpleData name="Zone (4)">II</SimpleData>
	</SchemaData></ExtendedData>
      <Point><coordinates>-63.885777018852,-29.9033169684592</coordinates></Point>
  </Placemark>
  <Placemark>
	<ExtendedData><SchemaData schemaUrl="#dib_soil_adsorption_kml">
		<SimpleData name="ID_2">183</SimpleData>
		<SimpleData name="X UTM20">418050.85</SimpleData>
		<SimpleData name="Y UTM20">6676477.99</SimpleData>
		<SimpleData name="pH">6.8</SimpleData>
		<SimpleData name="EC">0.31</SimpleData>
		<SimpleData name="SOC">18.33</SimpleData>
		<SimpleData name="TN">0.21</SimpleData>
		<SimpleData name="Mn">213.8</SimpleData>
		<SimpleData name="Cu">1.1</SimpleData>
		<SimpleData name="Zn">1.48</SimpleData>
		<SimpleData name="WHC">22.1</SimpleData>
		<SimpleData name="Sand">28.8</SimpleData>
		<SimpleData name="Silt">43.9</SimpleData>
		<SimpleData name="Clay">27.4</SimpleData>
		<SimpleData name="Al(Ox)">.</SimpleData>
		<SimpleData name="Fe(Ox)">.</SimpleData>
		<SimpleData name="P">46.51</SimpleData>
		<SimpleData name="K">507</SimpleData>
		<SimpleData name="Ca">3004</SimpleData>
		<SimpleData name="Na">92</SimpleData>
		<SimpleData name="Mg">351.6</SimpleData>
		<SimpleData name="CEC">25.2</SimpleData>
		<SimpleData name="Elevation">462</SimpleData>
		<SimpleData name="Tm">174</SimpleData>
		<SimpleData name="pp">765</SimpleData>
		<SimpleData name="TvsPP">0.23</SimpleData>
		<SimpleData name="Kdg">.</SimpleData>
		<SimpleData name="Kda">.</SimpleData>
		<SimpleData name="Kdg_measured">No</SimpleData>
		<SimpleData name="Kda_measured">No</SimpleData>
		<SimpleData name="Zone (4)">II</SimpleData>
	</SchemaData></ExtendedData>
      <Point><coordinates>-63.8500000400622,-30.0400000297376</coordinates></Point>
  </Placemark>
  <Placemark>
	<ExtendedData><SchemaData schemaUrl="#dib_soil_adsorption_kml">
		<SimpleData name="ID_2">184</SimpleData>
		<SimpleData name="X UTM20">414909.64</SimpleData>
		<SimpleData name="Y UTM20">6656060.91</SimpleData>
		<SimpleData name="pH">6.9</SimpleData>
		<SimpleData name="EC">0.31</SimpleData>
		<SimpleData name="SOC">24.22</SimpleData>
		<SimpleData name="TN">0.2</SimpleData>
		<SimpleData name="Mn">216</SimpleData>
		<SimpleData name="Cu">1.1</SimpleData>
		<SimpleData name="Zn">1.31</SimpleData>
		<SimpleData name="WHC">21.9</SimpleData>
		<SimpleData name="Sand">15.1</SimpleData>
		<SimpleData name="Silt">58</SimpleData>
		<SimpleData name="Clay">26.9</SimpleData>
		<SimpleData name="Al(Ox)">0.1</SimpleData>
		<SimpleData name="Fe(Ox)">0.05</SimpleData>
		<SimpleData name="P">71.86</SimpleData>
		<SimpleData name="K">858</SimpleData>
		<SimpleData name="Ca">3380</SimpleData>
		<SimpleData name="Na">92</SimpleData>
		<SimpleData name="Mg">460.8</SimpleData>
		<SimpleData name="CEC">26.7</SimpleData>
		<SimpleData name="Elevation">442</SimpleData>
		<SimpleData name="Tm">176</SimpleData>
		<SimpleData name="pp">752</SimpleData>
		<SimpleData name="TvsPP">0.23</SimpleData>
		<SimpleData name="Kdg">87.23</SimpleData>
		<SimpleData name="Kda">4.19</SimpleData>
		<SimpleData name="Kdg_measured">Yes</SimpleData>
		<SimpleData name="Kda_measured">Yes</SimpleData>
		<SimpleData name="Zone (4)">III</SimpleData>
	</SchemaData></ExtendedData>
      <Point><coordinates>-63.8842189569362,-30.224015993513</coordinates></Point>
  </Placemark>
  <Placemark>
	<ExtendedData><SchemaData schemaUrl="#dib_soil_adsorption_kml">
		<SimpleData name="ID_2">185</SimpleData>
		<SimpleData name="X UTM20">415617.58</SimpleData>
		<SimpleData name="Y UTM20">6642028.94</SimpleData>
		<SimpleData name="pH">7.1</SimpleData>
		<SimpleData name="EC">0.21</SimpleData>
		<SimpleData name="SOC">18.31</SimpleData>
		<SimpleData name="TN">0.14</SimpleData>
		<SimpleData name="Mn">192.4</SimpleData>
		<SimpleData name="Cu">1</SimpleData>
		<SimpleData name="Zn">0.49</SimpleData>
		<SimpleData name="WHC">20.6</SimpleData>
		<SimpleData name="Sand">18.5</SimpleData>
		<SimpleData name="Silt">56.1</SimpleData>
		<SimpleData name="Clay">25.4</SimpleData>
		<SimpleData name="Al(Ox)">.</SimpleData>
		<SimpleData name="Fe(Ox)">.</SimpleData>
		<SimpleData name="P">78.81</SimpleData>
		<SimpleData name="K">780</SimpleData>
		<SimpleData name="Ca">2400</SimpleData>
		<SimpleData name="Na">322</SimpleData>
		<SimpleData name="Mg">600</SimpleData>
		<SimpleData name="CEC">19</SimpleData>
		<SimpleData name="Elevation">420</SimpleData>
		<SimpleData name="Tm">174</SimpleData>
		<SimpleData name="pp">753</SimpleData>
		<SimpleData name="TvsPP">0.23</SimpleData>
		<SimpleData name="Kdg">.</SimpleData>
		<SimpleData name="Kda">.</SimpleData>
		<SimpleData name="Kdg_measured">No</SimpleData>
		<SimpleData name="Kda_measured">No</SimpleData>
		<SimpleData name="Zone (4)">III</SimpleData>
	</SchemaData></ExtendedData>
      <Point><coordinates>-63.8779899837911,-30.3506780323198</coordinates></Point>
  </Placemark>
  <Placemark>
	<ExtendedData><SchemaData schemaUrl="#dib_soil_adsorption_kml">
		<SimpleData name="ID_2">186</SimpleData>
		<SimpleData name="X UTM20">423666.86</SimpleData>
		<SimpleData name="Y UTM20">6616209.04</SimpleData>
		<SimpleData name="pH">6.2</SimpleData>
		<SimpleData name="EC">0.23</SimpleData>
		<SimpleData name="SOC">17.06</SimpleData>
		<SimpleData name="TN">0.06</SimpleData>
		<SimpleData name="Mn">309.7</SimpleData>
		<SimpleData name="Cu">1.7</SimpleData>
		<SimpleData name="Zn">1.58</SimpleData>
		<SimpleData name="WHC">25.9</SimpleData>
		<SimpleData name="Sand">10.5</SimpleData>
		<SimpleData name="Silt">58</SimpleData>
		<SimpleData name="Clay">31.5</SimpleData>
		<SimpleData name="Al(Ox)">0.11</SimpleData>
		<SimpleData name="Fe(Ox)">0.07</SimpleData>
		<SimpleData name="P">83.72</SimpleData>
		<SimpleData name="K">975</SimpleData>
		<SimpleData name="Ca">2820</SimpleData>
		<SimpleData name="Na">276</SimpleData>
		<SimpleData name="Mg">612</SimpleData>
		<SimpleData name="CEC">21.5</SimpleData>
		<SimpleData name="Elevation">308</SimpleData>
		<SimpleData name="Tm">176</SimpleData>
		<SimpleData name="pp">773</SimpleData>
		<SimpleData name="TvsPP">0.23</SimpleData>
		<SimpleData name="Kdg">95.7</SimpleData>
		<SimpleData name="Kda">2.91</SimpleData>
		<SimpleData name="Kdg_measured">Yes</SimpleData>
		<SimpleData name="Kda_measured">Yes</SimpleData>
		<SimpleData name="Zone (4)">III</SimpleData>
	</SchemaData></ExtendedData>
      <Point><coordinates>-63.796138015605,-30.5841890083</coordinates></Point>
  </Placemark>
  <Placemark>
	<ExtendedData><SchemaData schemaUrl="#dib_soil_adsorption_kml">
		<SimpleData name="ID_2">187</SimpleData>
		<SimpleData name="X UTM20">418240.45</SimpleData>
		<SimpleData name="Y UTM20">6593812.04</SimpleData>
		<SimpleData name="pH">5.9</SimpleData>
		<SimpleData name="EC">0.2</SimpleData>
		<SimpleData name="SOC">17.37</SimpleData>
		<SimpleData name="TN">0.17</SimpleData>
		<SimpleData name="Mn">201.7</SimpleData>
		<SimpleData name="Cu">0.4</SimpleData>
		<SimpleData name="Zn">0.63</SimpleData>
		<SimpleData name="WHC">23.7</SimpleData>
		<SimpleData name="Sand">17.7</SimpleData>
		<SimpleData name="Silt">54.5</SimpleData>
		<SimpleData name="Clay">27.8</SimpleData>
		<SimpleData name="Al(Ox)">0.11</SimpleData>
		<SimpleData name="Fe(Ox)">0.06</SimpleData>
		<SimpleData name="P">35.37</SimpleData>
		<SimpleData name="K">741</SimpleData>
		<SimpleData name="Ca">2600</SimpleData>
		<SimpleData name="Na">276</SimpleData>
		<SimpleData name="Mg">420</SimpleData>
		<SimpleData name="CEC">26.7</SimpleData>
		<SimpleData name="Elevation">338</SimpleData>
		<SimpleData name="Tm">172</SimpleData>
		<SimpleData name="pp">773</SimpleData>
		<SimpleData name="TvsPP">0.22</SimpleData>
		<SimpleData name="Kdg">89.84</SimpleData>
		<SimpleData name="Kda">3.85</SimpleData>
		<SimpleData name="Kdg_measured">Yes</SimpleData>
		<SimpleData name="Kda_measured">Yes</SimpleData>
		<SimpleData name="Zone (4)">III</SimpleData>
	</SchemaData></ExtendedData>
      <Point><coordinates>-63.8545070019219,-30.7859110338044</coordinates></Point>
  </Placemark>
  <Placemark>
	<ExtendedData><SchemaData schemaUrl="#dib_soil_adsorption_kml">
		<SimpleData name="ID_2">188</SimpleData>
		<SimpleData name="X UTM20">414895.03</SimpleData>
		<SimpleData name="Y UTM20">6575416.09</SimpleData>
		<SimpleData name="pH">7</SimpleData>
		<SimpleData name="EC">0.17</SimpleData>
		<SimpleData name="SOC">17.94</SimpleData>
		<SimpleData name="TN">0.15</SimpleData>
		<SimpleData name="Mn">292.7</SimpleData>
		<SimpleData name="Cu">1.5</SimpleData>
		<SimpleData name="Zn">0.45</SimpleData>
		<SimpleData name="WHC">22.4</SimpleData>
		<SimpleData name="Sand">10.7</SimpleData>
		<SimpleData name="Silt">61.9</SimpleData>
		<SimpleData name="Clay">27.3</SimpleData>
		<SimpleData name="Al(Ox)">.</SimpleData>
		<SimpleData name="Fe(Ox)">.</SimpleData>
		<SimpleData name="P">63.58</SimpleData>
		<SimpleData name="K">889.2</SimpleData>
		<SimpleData name="Ca">2844</SimpleData>
		<SimpleData name="Na">4.6</SimpleData>
		<SimpleData name="Mg">244.8</SimpleData>
		<SimpleData name="CEC">21.22</SimpleData>
		<SimpleData name="Elevation">362</SimpleData>
		<SimpleData name="Tm">169</SimpleData>
		<SimpleData name="pp">780</SimpleData>
		<SimpleData name="TvsPP">0.22</SimpleData>
		<SimpleData name="Kdg">.</SimpleData>
		<SimpleData name="Kda">4.02</SimpleData>
		<SimpleData name="Kdg_measured">No</SimpleData>
		<SimpleData name="Kda_measured">Yes</SimpleData>
		<SimpleData name="Zone (4)">III</SimpleData>
	</SchemaData></ExtendedData>
      <Point><coordinates>-63.891002044956,-30.9516499630006</coordinates></Point>
  </Placemark>
  <Placemark>
	<ExtendedData><SchemaData schemaUrl="#dib_soil_adsorption_kml">
		<SimpleData name="ID_2">189</SimpleData>
		<SimpleData name="X UTM20">408415.59</SimpleData>
		<SimpleData name="Y UTM20">6559530.63</SimpleData>
		<SimpleData name="pH">6.9</SimpleData>
		<SimpleData name="EC">0.17</SimpleData>
		<SimpleData name="SOC">24.55</SimpleData>
		<SimpleData name="TN">0.22</SimpleData>
		<SimpleData name="Mn">271.3</SimpleData>
		<SimpleData name="Cu">1.5</SimpleData>
		<SimpleData name="Zn">1.52</SimpleData>
		<SimpleData name="WHC">26.5</SimpleData>
		<SimpleData name="Sand">10.6</SimpleData>
		<SimpleData name="Silt">58.1</SimpleData>
		<SimpleData name="Clay">31.3</SimpleData>
		<SimpleData name="Al(Ox)">.</SimpleData>
		<SimpleData name="Fe(Ox)">.</SimpleData>
		<SimpleData name="P">58.57</SimpleData>
		<SimpleData name="K">897</SimpleData>
		<SimpleData name="Ca">3300</SimpleData>
		<SimpleData name="Na">92</SimpleData>
		<SimpleData name="Mg">370.8</SimpleData>
		<SimpleData name="CEC">28.2</SimpleData>
		<SimpleData name="Elevation">397</SimpleData>
		<SimpleData name="Tm">166</SimpleData>
		<SimpleData name="pp">783</SimpleData>
		<SimpleData name="TvsPP">0.21</SimpleData>
		<SimpleData name="Kdg">.</SimpleData>
		<SimpleData name="Kda">.</SimpleData>
		<SimpleData name="Kdg_measured">No</SimpleData>
		<SimpleData name="Kda_measured">No</SimpleData>
		<SimpleData name="Zone (4)">III</SimpleData>
	</SchemaData></ExtendedData>
      <Point><coordinates>-63.9602669584822,-31.0944819786327</coordinates></Point>
  </Placemark>
  <Placemark>
	<ExtendedData><SchemaData schemaUrl="#dib_soil_adsorption_kml">
		<SimpleData name="ID_2">190</SimpleData>
		<SimpleData name="X UTM20">419639.81</SimpleData>
		<SimpleData name="Y UTM20">6535326.89</SimpleData>
		<SimpleData name="pH">6.9</SimpleData>
		<SimpleData name="EC">0.34</SimpleData>
		<SimpleData name="SOC">14.49</SimpleData>
		<SimpleData name="TN">0.13</SimpleData>
		<SimpleData name="Mn">208.2</SimpleData>
		<SimpleData name="Cu">1.7</SimpleData>
		<SimpleData name="Zn">0.42</SimpleData>
		<SimpleData name="WHC">21.1</SimpleData>
		<SimpleData name="Sand">10.1</SimpleData>
		<SimpleData name="Silt">62.4</SimpleData>
		<SimpleData name="Clay">27.5</SimpleData>
		<SimpleData name="Al(Ox)">0.13</SimpleData>
		<SimpleData name="Fe(Ox)">0.08</SimpleData>
		<SimpleData name="P">48.96</SimpleData>
		<SimpleData name="K">780</SimpleData>
		<SimpleData name="Ca">2636</SimpleData>
		<SimpleData name="Na">299</SimpleData>
		<SimpleData name="Mg">510</SimpleData>
		<SimpleData name="CEC">15.9</SimpleData>
		<SimpleData name="Elevation">314</SimpleData>
		<SimpleData name="Tm">172</SimpleData>
		<SimpleData name="pp">794</SimpleData>
		<SimpleData name="TvsPP">0.22</SimpleData>
		<SimpleData name="Kdg">83.9</SimpleData>
		<SimpleData name="Kda">3.37</SimpleData>
		<SimpleData name="Kdg_measured">Yes</SimpleData>
		<SimpleData name="Kda_measured">Yes</SimpleData>
		<SimpleData name="Zone (4)">III</SimpleData>
	</SchemaData></ExtendedData>
      <Point><coordinates>-63.8445299897254,-31.3136699687128</coordinates></Point>
  </Placemark>
  <Placemark>
	<ExtendedData><SchemaData schemaUrl="#dib_soil_adsorption_kml">
		<SimpleData name="ID_2">191</SimpleData>
		<SimpleData name="X UTM20">418820.67</SimpleData>
		<SimpleData name="Y UTM20">6517895.2</SimpleData>
		<SimpleData name="pH">6.7</SimpleData>
		<SimpleData name="EC">0.19</SimpleData>
		<SimpleData name="SOC">17.06</SimpleData>
		<SimpleData name="TN">0.14</SimpleData>
		<SimpleData name="Mn">210.4</SimpleData>
		<SimpleData name="Cu">1.1</SimpleData>
		<SimpleData name="Zn">1.06</SimpleData>
		<SimpleData name="WHC">19.5</SimpleData>
		<SimpleData name="Sand">18.9</SimpleData>
		<SimpleData name="Silt">57.7</SimpleData>
		<SimpleData name="Clay">23.4</SimpleData>
		<SimpleData name="Al(Ox)">.</SimpleData>
		<SimpleData name="Fe(Ox)">.</SimpleData>
		<SimpleData name="P">79.02</SimpleData>
		<SimpleData name="K">975</SimpleData>
		<SimpleData name="Ca">2400</SimpleData>
		<SimpleData name="Na">92</SimpleData>
		<SimpleData name="Mg">600</SimpleData>
		<SimpleData name="CEC">11.6</SimpleData>
		<SimpleData name="Elevation">327</SimpleData>
		<SimpleData name="Tm">173</SimpleData>
		<SimpleData name="pp">787</SimpleData>
		<SimpleData name="TvsPP">0.22</SimpleData>
		<SimpleData name="Kdg">.</SimpleData>
		<SimpleData name="Kda">.</SimpleData>
		<SimpleData name="Kdg_measured">No</SimpleData>
		<SimpleData name="Kda_measured">No</SimpleData>
		<SimpleData name="Zone (4)">III</SimpleData>
	</SchemaData></ExtendedData>
      <Point><coordinates>-63.8545610059471,-31.4708760043523</coordinates></Point>
  </Placemark>
  <Placemark>
	<ExtendedData><SchemaData schemaUrl="#dib_soil_adsorption_kml">
		<SimpleData name="ID_2">192</SimpleData>
		<SimpleData name="X UTM20">419416.76</SimpleData>
		<SimpleData name="Y UTM20">6496935.98</SimpleData>
		<SimpleData name="pH">6.7</SimpleData>
		<SimpleData name="EC">0.17</SimpleData>
		<SimpleData name="SOC">19.5</SimpleData>
		<SimpleData name="TN">0.18</SimpleData>
		<SimpleData name="Mn">194.4</SimpleData>
		<SimpleData name="Cu">1</SimpleData>
		<SimpleData name="Zn">2.08</SimpleData>
		<SimpleData name="WHC">21.7</SimpleData>
		<SimpleData name="Sand">24.8</SimpleData>
		<SimpleData name="Silt">53.1</SimpleData>
		<SimpleData name="Clay">22.1</SimpleData>
		<SimpleData name="Al(Ox)">0.08</SimpleData>
		<SimpleData name="Fe(Ox)">0.09</SimpleData>
		<SimpleData name="P">52.34</SimpleData>
		<SimpleData name="K">975</SimpleData>
		<SimpleData name="Ca">1666</SimpleData>
		<SimpleData name="Na">92</SimpleData>
		<SimpleData name="Mg">302.4</SimpleData>
		<SimpleData name="CEC">11.7</SimpleData>
		<SimpleData name="Elevation">333</SimpleData>
		<SimpleData name="Tm">173</SimpleData>
		<SimpleData name="pp">777</SimpleData>
		<SimpleData name="TvsPP">0.22</SimpleData>
		<SimpleData name="Kdg">15.13</SimpleData>
		<SimpleData name="Kda">3.73</SimpleData>
		<SimpleData name="Kdg_measured">Yes</SimpleData>
		<SimpleData name="Kda_measured">Yes</SimpleData>
		<SimpleData name="Zone (4)">III</SimpleData>
	</SchemaData></ExtendedData>
      <Point><coordinates>-63.8500000378997,-31.6599999873446</coordinates></Point>
  </Placemark>
  <Placemark>
	<ExtendedData><SchemaData schemaUrl="#dib_soil_adsorption_kml">
		<SimpleData name="ID_2">193</SimpleData>
		<SimpleData name="X UTM20">420262.09</SimpleData>
		<SimpleData name="Y UTM20">6480316.16</SimpleData>
		<SimpleData name="pH">6.9</SimpleData>
		<SimpleData name="EC">0.09</SimpleData>
		<SimpleData name="SOC">15.99</SimpleData>
		<SimpleData name="TN">0.11</SimpleData>
		<SimpleData name="Mn">184.1</SimpleData>
		<SimpleData name="Cu">1.2</SimpleData>
		<SimpleData name="Zn">0.19</SimpleData>
		<SimpleData name="WHC">19.8</SimpleData>
		<SimpleData name="Sand">17.4</SimpleData>
		<SimpleData name="Silt">59.2</SimpleData>
		<SimpleData name="Clay">23.5</SimpleData>
		<SimpleData name="Al(Ox)">.</SimpleData>
		<SimpleData name="Fe(Ox)">.</SimpleData>
		<SimpleData name="P">28.32</SimpleData>
		<SimpleData name="K">819</SimpleData>
		<SimpleData name="Ca">1544</SimpleData>
		<SimpleData name="Na">207</SimpleData>
		<SimpleData name="Mg">614.4</SimpleData>
		<SimpleData name="CEC">17.8</SimpleData>
		<SimpleData name="Elevation">325</SimpleData>
		<SimpleData name="Tm">173</SimpleData>
		<SimpleData name="pp">774</SimpleData>
		<SimpleData name="TvsPP">0.22</SimpleData>
		<SimpleData name="Kdg">.</SimpleData>
		<SimpleData name="Kda">.</SimpleData>
		<SimpleData name="Kdg_measured">No</SimpleData>
		<SimpleData name="Kda_measured">No</SimpleData>
		<SimpleData name="Zone (4)">III</SimpleData>
	</SchemaData></ExtendedData>
      <Point><coordinates>-63.8424400114479,-31.8099900015285</coordinates></Point>
  </Placemark>
  <Placemark>
	<ExtendedData><SchemaData schemaUrl="#dib_soil_adsorption_kml">
		<SimpleData name="ID_2">194</SimpleData>
		<SimpleData name="X UTM20">419729.09</SimpleData>
		<SimpleData name="Y UTM20">6457031.74</SimpleData>
		<SimpleData name="pH">6.5</SimpleData>
		<SimpleData name="EC">0.11</SimpleData>
		<SimpleData name="SOC">9.34</SimpleData>
		<SimpleData name="TN">0.07</SimpleData>
		<SimpleData name="Mn">129</SimpleData>
		<SimpleData name="Cu">1.3</SimpleData>
		<SimpleData name="Zn">0.01</SimpleData>
		<SimpleData name="WHC">15.4</SimpleData>
		<SimpleData name="Sand">28.1</SimpleData>
		<SimpleData name="Silt">55.6</SimpleData>
		<SimpleData name="Clay">16.4</SimpleData>
		<SimpleData name="Al(Ox)">0.17</SimpleData>
		<SimpleData name="Fe(Ox)">0.05</SimpleData>
		<SimpleData name="P">17.89</SimpleData>
		<SimpleData name="K">663</SimpleData>
		<SimpleData name="Ca">2160</SimpleData>
		<SimpleData name="Na">299</SimpleData>
		<SimpleData name="Mg">110.4</SimpleData>
		<SimpleData name="CEC">16</SimpleData>
		<SimpleData name="Elevation">329</SimpleData>
		<SimpleData name="Tm">170</SimpleData>
		<SimpleData name="pp">780</SimpleData>
		<SimpleData name="TvsPP">0.22</SimpleData>
		<SimpleData name="Kdg">.</SimpleData>
		<SimpleData name="Kda">2.43</SimpleData>
		<SimpleData name="Kdg_measured">No</SimpleData>
		<SimpleData name="Kda_measured">Yes</SimpleData>
		<SimpleData name="Zone (4)">IV</SimpleData>
	</SchemaData></ExtendedData>
      <Point><coordinates>-63.8500000071939,-32.0199999848611</coordinates></Point>
  </Placemark>
  <Placemark>
	<ExtendedData><SchemaData schemaUrl="#dib_soil_adsorption_kml">
		<SimpleData name="ID_2">195</SimpleData>
		<SimpleData name="X UTM20">419886.44</SimpleData>
		<SimpleData name="Y UTM20">6437078.79</SimpleData>
		<SimpleData name="pH">7</SimpleData>
		<SimpleData name="EC">0.05</SimpleData>
		<SimpleData name="SOC">9.58</SimpleData>
		<SimpleData name="TN">0.05</SimpleData>
		<SimpleData name="Mn">123.5</SimpleData>
		<SimpleData name="Cu">1.6</SimpleData>
		<SimpleData name="Zn">0.16</SimpleData>
		<SimpleData name="WHC">10.2</SimpleData>
		<SimpleData name="Sand">69.3</SimpleData>
		<SimpleData name="Silt">0</SimpleData>
		<SimpleData name="Clay">30.7</SimpleData>
		<SimpleData name="Al(Ox)">.</SimpleData>
		<SimpleData name="Fe(Ox)">.</SimpleData>
		<SimpleData name="P">36.19</SimpleData>
		<SimpleData name="K">312</SimpleData>
		<SimpleData name="Ca">1260</SimpleData>
		<SimpleData name="Na">253</SimpleData>
		<SimpleData name="Mg">228</SimpleData>
		<SimpleData name="CEC">9</SimpleData>
		<SimpleData name="Elevation">327</SimpleData>
		<SimpleData name="Tm">168</SimpleData>
		<SimpleData name="pp">785</SimpleData>
		<SimpleData name="TvsPP">0.21</SimpleData>
		<SimpleData name="Kdg">.</SimpleData>
		<SimpleData name="Kda">2.44</SimpleData>
		<SimpleData name="Kdg_measured">No</SimpleData>
		<SimpleData name="Kda_measured">Yes</SimpleData>
		<SimpleData name="Zone (4)">IV</SimpleData>
	</SchemaData></ExtendedData>
      <Point><coordinates>-63.8500000451876,-32.1999999749215</coordinates></Point>
  </Placemark>
  <Placemark>
	<ExtendedData><SchemaData schemaUrl="#dib_soil_adsorption_kml">
		<SimpleData name="ID_2">196</SimpleData>
		<SimpleData name="X UTM20">422555.73</SimpleData>
		<SimpleData name="Y UTM20">6416998.92</SimpleData>
		<SimpleData name="pH">6.7</SimpleData>
		<SimpleData name="EC">0.13</SimpleData>
		<SimpleData name="SOC">13.76</SimpleData>
		<SimpleData name="TN">0.1</SimpleData>
		<SimpleData name="Mn">135.7</SimpleData>
		<SimpleData name="Cu">2.2</SimpleData>
		<SimpleData name="Zn">0.01</SimpleData>
		<SimpleData name="WHC">20.2</SimpleData>
		<SimpleData name="Sand">35.3</SimpleData>
		<SimpleData name="Silt">46.6</SimpleData>
		<SimpleData name="Clay">18.1</SimpleData>
		<SimpleData name="Al(Ox)">0.15</SimpleData>
		<SimpleData name="Fe(Ox)">0.09</SimpleData>
		<SimpleData name="P">10.53</SimpleData>
		<SimpleData name="K">585</SimpleData>
		<SimpleData name="Ca">1980</SimpleData>
		<SimpleData name="Na">69</SimpleData>
		<SimpleData name="Mg">568.8</SimpleData>
		<SimpleData name="CEC">11.5</SimpleData>
		<SimpleData name="Elevation">308</SimpleData>
		<SimpleData name="Tm">168</SimpleData>
		<SimpleData name="pp">786</SimpleData>
		<SimpleData name="TvsPP">0.21</SimpleData>
		<SimpleData name="Kdg">32.52</SimpleData>
		<SimpleData name="Kda">3.32</SimpleData>
		<SimpleData name="Kdg_measured">Yes</SimpleData>
		<SimpleData name="Kda_measured">Yes</SimpleData>
		<SimpleData name="Zone (4)">III</SimpleData>
	</SchemaData></ExtendedData>
      <Point><coordinates>-63.8233169966305,-32.3813169557126</coordinates></Point>
  </Placemark>
  <Placemark>
	<ExtendedData><SchemaData schemaUrl="#dib_soil_adsorption_kml">
		<SimpleData name="ID_2">197</SimpleData>
		<SimpleData name="X UTM20">424187.59</SimpleData>
		<SimpleData name="Y UTM20">6394252.6</SimpleData>
		<SimpleData name="pH">6.46</SimpleData>
		<SimpleData name="EC">0.15</SimpleData>
		<SimpleData name="SOC">9.92</SimpleData>
		<SimpleData name="TN">0.1</SimpleData>
		<SimpleData name="Mn">157.9</SimpleData>
		<SimpleData name="Cu">1.4</SimpleData>
		<SimpleData name="Zn">0.5</SimpleData>
		<SimpleData name="WHC">17.8</SimpleData>
		<SimpleData name="Sand">51.6</SimpleData>
		<SimpleData name="Silt">36.1</SimpleData>
		<SimpleData name="Clay">12.3</SimpleData>
		<SimpleData name="Al(Ox)">.</SimpleData>
		<SimpleData name="Fe(Ox)">.</SimpleData>
		<SimpleData name="P">15.95</SimpleData>
		<SimpleData name="K">787.8</SimpleData>
		<SimpleData name="Ca">1792</SimpleData>
		<SimpleData name="Na">9.2</SimpleData>
		<SimpleData name="Mg">390</SimpleData>
		<SimpleData name="CEC">12.81</SimpleData>
		<SimpleData name="Elevation">277</SimpleData>
		<SimpleData name="Tm">170</SimpleData>
		<SimpleData name="pp">789</SimpleData>
		<SimpleData name="TvsPP">0.22</SimpleData>
		<SimpleData name="Kdg">.</SimpleData>
		<SimpleData name="Kda">.</SimpleData>
		<SimpleData name="Kdg_measured">No</SimpleData>
		<SimpleData name="Kda_measured">No</SimpleData>
		<SimpleData name="Zone (4)">IV</SimpleData>
	</SchemaData></ExtendedData>
      <Point><coordinates>-63.8078010434804,-32.5866059590359</coordinates></Point>
  </Placemark>
  <Placemark>
	<ExtendedData><SchemaData schemaUrl="#dib_soil_adsorption_kml">
		<SimpleData name="ID_2">198</SimpleData>
		<SimpleData name="X UTM20">420123.24</SimpleData>
		<SimpleData name="Y UTM20">6377094.15</SimpleData>
		<SimpleData name="pH">5.99</SimpleData>
		<SimpleData name="EC">0.14</SimpleData>
		<SimpleData name="SOC">13.51</SimpleData>
		<SimpleData name="TN">0.12</SimpleData>
		<SimpleData name="Mn">126.2</SimpleData>
		<SimpleData name="Cu">1.4</SimpleData>
		<SimpleData name="Zn">0.76</SimpleData>
		<SimpleData name="WHC">19.1</SimpleData>
		<SimpleData name="Sand">46.4</SimpleData>
		<SimpleData name="Silt">35.1</SimpleData>
		<SimpleData name="Clay">18.6</SimpleData>
		<SimpleData name="Al(Ox)">0.12</SimpleData>
		<SimpleData name="Fe(Ox)">0.13</SimpleData>
		<SimpleData name="P">25.45</SimpleData>
		<SimpleData name="K">663</SimpleData>
		<SimpleData name="Ca">1288</SimpleData>
		<SimpleData name="Na">253</SimpleData>
		<SimpleData name="Mg">292.8</SimpleData>
		<SimpleData name="CEC">10</SimpleData>
		<SimpleData name="Elevation">307</SimpleData>
		<SimpleData name="Tm">169</SimpleData>
		<SimpleData name="pp">798</SimpleData>
		<SimpleData name="TvsPP">0.21</SimpleData>
		<SimpleData name="Kdg">33.7</SimpleData>
		<SimpleData name="Kda">3.69</SimpleData>
		<SimpleData name="Kdg_measured">Yes</SimpleData>
		<SimpleData name="Kda_measured">Yes</SimpleData>
		<SimpleData name="Zone (4)">IV</SimpleData>
	</SchemaData></ExtendedData>
      <Point><coordinates>-63.8525719811023,-32.7410869805879</coordinates></Point>
  </Placemark>
  <Placemark>
	<ExtendedData><SchemaData schemaUrl="#dib_soil_adsorption_kml">
		<SimpleData name="ID_2">199</SimpleData>
		<SimpleData name="X UTM20">416997.72</SimpleData>
		<SimpleData name="Y UTM20">6363301.56</SimpleData>
		<SimpleData name="pH">6.93</SimpleData>
		<SimpleData name="EC">0.08</SimpleData>
		<SimpleData name="SOC">7.17</SimpleData>
		<SimpleData name="TN">0.07</SimpleData>
		<SimpleData name="Mn">44.6</SimpleData>
		<SimpleData name="Cu">0.1</SimpleData>
		<SimpleData name="Zn">0.01</SimpleData>
		<SimpleData name="WHC">10</SimpleData>
		<SimpleData name="Sand">72.9</SimpleData>
		<SimpleData name="Silt">19.9</SimpleData>
		<SimpleData name="Clay">7.2</SimpleData>
		<SimpleData name="Al(Ox)">.</SimpleData>
		<SimpleData name="Fe(Ox)">.</SimpleData>
		<SimpleData name="P">13.39</SimpleData>
		<SimpleData name="K">553.8</SimpleData>
		<SimpleData name="Ca">866</SimpleData>
		<SimpleData name="Na">6.9</SimpleData>
		<SimpleData name="Mg">115.2</SimpleData>
		<SimpleData name="CEC">9.49</SimpleData>
		<SimpleData name="Elevation">280</SimpleData>
		<SimpleData name="Tm">170</SimpleData>
		<SimpleData name="pp">803</SimpleData>
		<SimpleData name="TvsPP">0.21</SimpleData>
		<SimpleData name="Kdg">.</SimpleData>
		<SimpleData name="Kda">.</SimpleData>
		<SimpleData name="Kdg_measured">No</SimpleData>
		<SimpleData name="Kda_measured">No</SimpleData>
		<SimpleData name="Zone (4)">IV</SimpleData>
	</SchemaData></ExtendedData>
      <Point><coordinates>-63.8871640148372,-32.8652590061907</coordinates></Point>
  </Placemark>
  <Placemark>
	<ExtendedData><SchemaData schemaUrl="#dib_soil_adsorption_kml">
		<SimpleData name="ID_2">200</SimpleData>
		<SimpleData name="X UTM20">425171.03</SimpleData>
		<SimpleData name="Y UTM20">6344753</SimpleData>
		<SimpleData name="pH">6.19</SimpleData>
		<SimpleData name="EC">0.1</SimpleData>
		<SimpleData name="SOC">12.13</SimpleData>
		<SimpleData name="TN">0.12</SimpleData>
		<SimpleData name="Mn">93.6</SimpleData>
		<SimpleData name="Cu">0.7</SimpleData>
		<SimpleData name="Zn">0.29</SimpleData>
		<SimpleData name="WHC">13.9</SimpleData>
		<SimpleData name="Sand">64.1</SimpleData>
		<SimpleData name="Silt">22</SimpleData>
		<SimpleData name="Clay">13.9</SimpleData>
		<SimpleData name="Al(Ox)">0.1</SimpleData>
		<SimpleData name="Fe(Ox)">0.09</SimpleData>
		<SimpleData name="P">13.29</SimpleData>
		<SimpleData name="K">936</SimpleData>
		<SimpleData name="Ca">1450</SimpleData>
		<SimpleData name="Na">6.9</SimpleData>
		<SimpleData name="Mg">253.2</SimpleData>
		<SimpleData name="CEC">13.18</SimpleData>
		<SimpleData name="Elevation">257</SimpleData>
		<SimpleData name="Tm">171</SimpleData>
		<SimpleData name="pp">809</SimpleData>
		<SimpleData name="TvsPP">0.21</SimpleData>
		<SimpleData name="Kdg">11.22</SimpleData>
		<SimpleData name="Kda">3.22</SimpleData>
		<SimpleData name="Kdg_measured">Yes</SimpleData>
		<SimpleData name="Kda_measured">Yes</SimpleData>
		<SimpleData name="Zone (4)">IV</SimpleData>
	</SchemaData></ExtendedData>
      <Point><coordinates>-63.8013200061428,-33.0331479927988</coordinates></Point>
  </Placemark>
  <Placemark>
	<ExtendedData><SchemaData schemaUrl="#dib_soil_adsorption_kml">
		<SimpleData name="ID_2">201</SimpleData>
		<SimpleData name="X UTM20">417917.15</SimpleData>
		<SimpleData name="Y UTM20">6326745.97</SimpleData>
		<SimpleData name="pH">6.66</SimpleData>
		<SimpleData name="EC">0.15</SimpleData>
		<SimpleData name="SOC">15.58</SimpleData>
		<SimpleData name="TN">0.13</SimpleData>
		<SimpleData name="Mn">150.3</SimpleData>
		<SimpleData name="Cu">1.6</SimpleData>
		<SimpleData name="Zn">27.58</SimpleData>
		<SimpleData name="WHC">22.6</SimpleData>
		<SimpleData name="Sand">46.6</SimpleData>
		<SimpleData name="Silt">38.5</SimpleData>
		<SimpleData name="Clay">14.9</SimpleData>
		<SimpleData name="Al(Ox)">.</SimpleData>
		<SimpleData name="Fe(Ox)">.</SimpleData>
		<SimpleData name="P">192.38</SimpleData>
		<SimpleData name="K">1134.9</SimpleData>
		<SimpleData name="Ca">2076</SimpleData>
		<SimpleData name="Na">9.2</SimpleData>
		<SimpleData name="Mg">230.4</SimpleData>
		<SimpleData name="CEC">15</SimpleData>
		<SimpleData name="Elevation">283</SimpleData>
		<SimpleData name="Tm">171</SimpleData>
		<SimpleData name="pp">815</SimpleData>
		<SimpleData name="TvsPP">0.21</SimpleData>
		<SimpleData name="Kdg">.</SimpleData>
		<SimpleData name="Kda">.</SimpleData>
		<SimpleData name="Kdg_measured">No</SimpleData>
		<SimpleData name="Kda_measured">No</SimpleData>
		<SimpleData name="Zone (4)">III</SimpleData>
	</SchemaData></ExtendedData>
      <Point><coordinates>-63.880611010914,-33.1950330276193</coordinates></Point>
  </Placemark>
  <Placemark>
	<ExtendedData><SchemaData schemaUrl="#dib_soil_adsorption_kml">
		<SimpleData name="ID_2">202</SimpleData>
		<SimpleData name="X UTM20">423547.62</SimpleData>
		<SimpleData name="Y UTM20">6312202.42</SimpleData>
		<SimpleData name="pH">5.31</SimpleData>
		<SimpleData name="EC">0.09</SimpleData>
		<SimpleData name="SOC">11.77</SimpleData>
		<SimpleData name="TN">0.1</SimpleData>
		<SimpleData name="Mn">65.7</SimpleData>
		<SimpleData name="Cu">0.2</SimpleData>
		<SimpleData name="Zn">0.01</SimpleData>
		<SimpleData name="WHC">12.7</SimpleData>
		<SimpleData name="Sand">69.1</SimpleData>
		<SimpleData name="Silt">19.8</SimpleData>
		<SimpleData name="Clay">11.1</SimpleData>
		<SimpleData name="Al(Ox)">0.11</SimpleData>
		<SimpleData name="Fe(Ox)">0.09</SimpleData>
		<SimpleData name="P">33.02</SimpleData>
		<SimpleData name="K">600.6</SimpleData>
		<SimpleData name="Ca">1116</SimpleData>
		<SimpleData name="Na">6.9</SimpleData>
		<SimpleData name="Mg">184.8</SimpleData>
		<SimpleData name="CEC">11.9</SimpleData>
		<SimpleData name="Elevation">250</SimpleData>
		<SimpleData name="Tm">171</SimpleData>
		<SimpleData name="pp">811</SimpleData>
		<SimpleData name="TvsPP">0.21</SimpleData>
		<SimpleData name="Kdg">23.34</SimpleData>
		<SimpleData name="Kda">1.62</SimpleData>
		<SimpleData name="Kdg_measured">Yes</SimpleData>
		<SimpleData name="Kda_measured">Yes</SimpleData>
		<SimpleData name="Zone (4)">IV</SimpleData>
	</SchemaData></ExtendedData>
      <Point><coordinates>-63.8214379489111,-33.3266150313428</coordinates></Point>
  </Placemark>
  <Placemark>
	<ExtendedData><SchemaData schemaUrl="#dib_soil_adsorption_kml">
		<SimpleData name="ID_2">203</SimpleData>
		<SimpleData name="X UTM20">420675.52</SimpleData>
		<SimpleData name="Y UTM20">6277073.31</SimpleData>
		<SimpleData name="pH">5.45</SimpleData>
		<SimpleData name="EC">0.08</SimpleData>
		<SimpleData name="SOC">11.75</SimpleData>
		<SimpleData name="TN">0.11</SimpleData>
		<SimpleData name="Mn">89.7</SimpleData>
		<SimpleData name="Cu">0.4</SimpleData>
		<SimpleData name="Zn">0.01</SimpleData>
		<SimpleData name="WHC">13.1</SimpleData>
		<SimpleData name="Sand">60</SimpleData>
		<SimpleData name="Silt">26.3</SimpleData>
		<SimpleData name="Clay">13.6</SimpleData>
		<SimpleData name="Al(Ox)">0.11</SimpleData>
		<SimpleData name="Fe(Ox)">0.11</SimpleData>
		<SimpleData name="P">26.68</SimpleData>
		<SimpleData name="K">729.3</SimpleData>
		<SimpleData name="Ca">1328</SimpleData>
		<SimpleData name="Na">6.9</SimpleData>
		<SimpleData name="Mg">218.4</SimpleData>
		<SimpleData name="CEC">12.6</SimpleData>
		<SimpleData name="Elevation">209</SimpleData>
		<SimpleData name="Tm">171</SimpleData>
		<SimpleData name="pp">798</SimpleData>
		<SimpleData name="TvsPP">0.21</SimpleData>
		<SimpleData name="Kdg">18.01</SimpleData>
		<SimpleData name="Kda">3.12</SimpleData>
		<SimpleData name="Kdg_measured">Yes</SimpleData>
		<SimpleData name="Kda_measured">Yes</SimpleData>
		<SimpleData name="Zone (4)">IV</SimpleData>
	</SchemaData></ExtendedData>
      <Point><coordinates>-63.8554030090249,-33.6432249740794</coordinates></Point>
  </Placemark>
  <Placemark>
	<ExtendedData><SchemaData schemaUrl="#dib_soil_adsorption_kml">
		<SimpleData name="ID_2">204</SimpleData>
		<SimpleData name="X UTM20">432630.41</SimpleData>
		<SimpleData name="Y UTM20">6256210.77</SimpleData>
		<SimpleData name="pH">5.98</SimpleData>
		<SimpleData name="EC">0.5</SimpleData>
		<SimpleData name="SOC">8.84</SimpleData>
		<SimpleData name="TN">0.1</SimpleData>
		<SimpleData name="Mn">106.1</SimpleData>
		<SimpleData name="Cu">0.1</SimpleData>
		<SimpleData name="Zn">0.48</SimpleData>
		<SimpleData name="WHC">13.3</SimpleData>
		<SimpleData name="Sand">65.3</SimpleData>
		<SimpleData name="Silt">20.8</SimpleData>
		<SimpleData name="Clay">14</SimpleData>
		<SimpleData name="Al(Ox)">.</SimpleData>
		<SimpleData name="Fe(Ox)">.</SimpleData>
		<SimpleData name="P">16.66</SimpleData>
		<SimpleData name="K">670.8</SimpleData>
		<SimpleData name="Ca">964</SimpleData>
		<SimpleData name="Na">172.5</SimpleData>
		<SimpleData name="Mg">194.4</SimpleData>
		<SimpleData name="CEC">10.94</SimpleData>
		<SimpleData name="Elevation">161</SimpleData>
		<SimpleData name="Tm">171</SimpleData>
		<SimpleData name="pp">793</SimpleData>
		<SimpleData name="TvsPP">0.22</SimpleData>
		<SimpleData name="Kdg">.</SimpleData>
		<SimpleData name="Kda">.</SimpleData>
		<SimpleData name="Kdg_measured">No</SimpleData>
		<SimpleData name="Kda_measured">No</SimpleData>
		<SimpleData name="Zone (4)">IV</SimpleData>
	</SchemaData></ExtendedData>
      <Point><coordinates>-63.728083968301,-33.8322000066307</coordinates></Point>
  </Placemark>
  <Placemark>
	<ExtendedData><SchemaData schemaUrl="#dib_soil_adsorption_kml">
		<SimpleData name="ID_2">205</SimpleData>
		<SimpleData name="X UTM20">415059.81</SimpleData>
		<SimpleData name="Y UTM20">6233150.92</SimpleData>
		<SimpleData name="pH">6.3</SimpleData>
		<SimpleData name="EC">0.3</SimpleData>
		<SimpleData name="SOC">10.96</SimpleData>
		<SimpleData name="TN">0.11</SimpleData>
		<SimpleData name="Mn">129.8</SimpleData>
		<SimpleData name="Cu">1.6</SimpleData>
		<SimpleData name="Zn">1.12</SimpleData>
		<SimpleData name="WHC">17.1</SimpleData>
		<SimpleData name="Sand">55.1</SimpleData>
		<SimpleData name="Silt">28.7</SimpleData>
		<SimpleData name="Clay">16.2</SimpleData>
		<SimpleData name="Al(Ox)">.</SimpleData>
		<SimpleData name="Fe(Ox)">.</SimpleData>
		<SimpleData name="P">122.05</SimpleData>
		<SimpleData name="K">663</SimpleData>
		<SimpleData name="Ca">1910</SimpleData>
		<SimpleData name="Na">138</SimpleData>
		<SimpleData name="Mg">141.6</SimpleData>
		<SimpleData name="CEC">13.5</SimpleData>
		<SimpleData name="Elevation">176</SimpleData>
		<SimpleData name="Tm">171</SimpleData>
		<SimpleData name="pp">767</SimpleData>
		<SimpleData name="TvsPP">0.22</SimpleData>
		<SimpleData name="Kdg">.</SimpleData>
		<SimpleData name="Kda">.</SimpleData>
		<SimpleData name="Kdg_measured">No</SimpleData>
		<SimpleData name="Kda_measured">No</SimpleData>
		<SimpleData name="Zone (4)">IV</SimpleData>
	</SchemaData></ExtendedData>
      <Point><coordinates>-63.9201900203134,-34.0388829885912</coordinates></Point>
  </Placemark>
  <Placemark>
	<ExtendedData><SchemaData schemaUrl="#dib_soil_adsorption_kml">
		<SimpleData name="ID_2">206</SimpleData>
		<SimpleData name="X UTM20">415498.84</SimpleData>
		<SimpleData name="Y UTM20">6218452.95</SimpleData>
		<SimpleData name="pH">6.2</SimpleData>
		<SimpleData name="EC">0.17</SimpleData>
		<SimpleData name="SOC">10.5</SimpleData>
		<SimpleData name="TN">0.1</SimpleData>
		<SimpleData name="Mn">76.9</SimpleData>
		<SimpleData name="Cu">0.3</SimpleData>
		<SimpleData name="Zn">0.64</SimpleData>
		<SimpleData name="WHC">12.2</SimpleData>
		<SimpleData name="Sand">68.8</SimpleData>
		<SimpleData name="Silt">18.4</SimpleData>
		<SimpleData name="Clay">12.8</SimpleData>
		<SimpleData name="Al(Ox)">0.08</SimpleData>
		<SimpleData name="Fe(Ox)">0.11</SimpleData>
		<SimpleData name="P">30.36</SimpleData>
		<SimpleData name="K">663</SimpleData>
		<SimpleData name="Ca">1672</SimpleData>
		<SimpleData name="Na">69</SimpleData>
		<SimpleData name="Mg">412.8</SimpleData>
		<SimpleData name="CEC">11</SimpleData>
		<SimpleData name="Elevation">165</SimpleData>
		<SimpleData name="Tm">170</SimpleData>
		<SimpleData name="pp">753</SimpleData>
		<SimpleData name="TvsPP">0.23</SimpleData>
		<SimpleData name="Kdg">.</SimpleData>
		<SimpleData name="Kda">.</SimpleData>
		<SimpleData name="Kdg_measured">No</SimpleData>
		<SimpleData name="Kda_measured">No</SimpleData>
		<SimpleData name="Zone (4)">IV</SimpleData>
	</SchemaData></ExtendedData>
      <Point><coordinates>-63.9168630478485,-34.1714590396038</coordinates></Point>
  </Placemark>
  <Placemark>
	<ExtendedData><SchemaData schemaUrl="#dib_soil_adsorption_kml">
		<SimpleData name="ID_2">207</SimpleData>
		<SimpleData name="X UTM20">413075.1</SimpleData>
		<SimpleData name="Y UTM20">6197489.78</SimpleData>
		<SimpleData name="pH">6.3</SimpleData>
		<SimpleData name="EC">0.12</SimpleData>
		<SimpleData name="SOC">7.51</SimpleData>
		<SimpleData name="TN">0.07</SimpleData>
		<SimpleData name="Mn">55.1</SimpleData>
		<SimpleData name="Cu">0.3</SimpleData>
		<SimpleData name="Zn">0.01</SimpleData>
		<SimpleData name="WHC">12.4</SimpleData>
		<SimpleData name="Sand">71.2</SimpleData>
		<SimpleData name="Silt">15.5</SimpleData>
		<SimpleData name="Clay">13.3</SimpleData>
		<SimpleData name="Al(Ox)">.</SimpleData>
		<SimpleData name="Fe(Ox)">.</SimpleData>
		<SimpleData name="P">20.04</SimpleData>
		<SimpleData name="K">585</SimpleData>
		<SimpleData name="Ca">1872</SimpleData>
		<SimpleData name="Na">299</SimpleData>
		<SimpleData name="Mg">326.4</SimpleData>
		<SimpleData name="CEC">11.2</SimpleData>
		<SimpleData name="Elevation">165</SimpleData>
		<SimpleData name="Tm">169</SimpleData>
		<SimpleData name="pp">734</SimpleData>
		<SimpleData name="TvsPP">0.23</SimpleData>
		<SimpleData name="Kdg">.</SimpleData>
		<SimpleData name="Kda">.</SimpleData>
		<SimpleData name="Kdg_measured">No</SimpleData>
		<SimpleData name="Kda_measured">No</SimpleData>
		<SimpleData name="Zone (4)">IV</SimpleData>
	</SchemaData></ExtendedData>
      <Point><coordinates>-63.9452710380294,-34.3602909726618</coordinates></Point>
  </Placemark>
  <Placemark>
	<ExtendedData><SchemaData schemaUrl="#dib_soil_adsorption_kml">
		<SimpleData name="ID_2">208</SimpleData>
		<SimpleData name="X UTM20">421888.16</SimpleData>
		<SimpleData name="Y UTM20">6180591.73</SimpleData>
		<SimpleData name="pH">6.2</SimpleData>
		<SimpleData name="EC">0.11</SimpleData>
		<SimpleData name="SOC">7.32</SimpleData>
		<SimpleData name="TN">0.11</SimpleData>
		<SimpleData name="Mn">109.4</SimpleData>
		<SimpleData name="Cu">1.5</SimpleData>
		<SimpleData name="Zn">0.78</SimpleData>
		<SimpleData name="WHC">13.9</SimpleData>
		<SimpleData name="Sand">66.3</SimpleData>
		<SimpleData name="Silt">18.2</SimpleData>
		<SimpleData name="Clay">15.5</SimpleData>
		<SimpleData name="Al(Ox)">0.09</SimpleData>
		<SimpleData name="Fe(Ox)">0.12</SimpleData>
		<SimpleData name="P">17.68</SimpleData>
		<SimpleData name="K">585</SimpleData>
		<SimpleData name="Ca">2328</SimpleData>
		<SimpleData name="Na">299</SimpleData>
		<SimpleData name="Mg">336</SimpleData>
		<SimpleData name="CEC">12.6</SimpleData>
		<SimpleData name="Elevation">152</SimpleData>
		<SimpleData name="Tm">169</SimpleData>
		<SimpleData name="pp">724</SimpleData>
		<SimpleData name="TvsPP">0.23</SimpleData>
		<SimpleData name="Kdg">14.43</SimpleData>
		<SimpleData name="Kda">1.9</SimpleData>
		<SimpleData name="Kdg_measured">Yes</SimpleData>
		<SimpleData name="Kda_measured">Yes</SimpleData>
		<SimpleData name="Zone (4)">IV</SimpleData>
	</SchemaData></ExtendedData>
      <Point><coordinates>-63.8509859885581,-34.5133679610878</coordinates></Point>
  </Placemark>
  <Placemark>
	<ExtendedData><SchemaData schemaUrl="#dib_soil_adsorption_kml">
		<SimpleData name="ID_2">209</SimpleData>
		<SimpleData name="X UTM20">414970.18</SimpleData>
		<SimpleData name="Y UTM20">6156712.11</SimpleData>
		<SimpleData name="pH">6.4</SimpleData>
		<SimpleData name="EC">0.09</SimpleData>
		<SimpleData name="SOC">6.49</SimpleData>
		<SimpleData name="TN">0.09</SimpleData>
		<SimpleData name="Mn">70.8</SimpleData>
		<SimpleData name="Cu">1</SimpleData>
		<SimpleData name="Zn">0.01</SimpleData>
		<SimpleData name="WHC">12.2</SimpleData>
		<SimpleData name="Sand">73</SimpleData>
		<SimpleData name="Silt">14.8</SimpleData>
		<SimpleData name="Clay">12.2</SimpleData>
		<SimpleData name="Al(Ox)">0.08</SimpleData>
		<SimpleData name="Fe(Ox)">0.09</SimpleData>
		<SimpleData name="P">34.45</SimpleData>
		<SimpleData name="K">624</SimpleData>
		<SimpleData name="Ca">1804</SimpleData>
		<SimpleData name="Na">253</SimpleData>
		<SimpleData name="Mg">132</SimpleData>
		<SimpleData name="CEC">11.2</SimpleData>
		<SimpleData name="Elevation">145</SimpleData>
		<SimpleData name="Tm">168</SimpleData>
		<SimpleData name="pp">703</SimpleData>
		<SimpleData name="TvsPP">0.24</SimpleData>
		<SimpleData name="Kdg">.</SimpleData>
		<SimpleData name="Kda">.</SimpleData>
		<SimpleData name="Kdg_measured">No</SimpleData>
		<SimpleData name="Kda_measured">No</SimpleData>
		<SimpleData name="Zone (4)">IV</SimpleData>
	</SchemaData></ExtendedData>
      <Point><coordinates>-63.9287410299051,-34.728137954797</coordinates></Point>
  </Placemark>
  <Placemark>
	<ExtendedData><SchemaData schemaUrl="#dib_soil_adsorption_kml">
		<SimpleData name="ID_2">210</SimpleData>
		<SimpleData name="X UTM20">415114.34</SimpleData>
		<SimpleData name="Y UTM20">6136351.04</SimpleData>
		<SimpleData name="pH">6.4</SimpleData>
		<SimpleData name="EC">0.16</SimpleData>
		<SimpleData name="SOC">12.67</SimpleData>
		<SimpleData name="TN">0.15</SimpleData>
		<SimpleData name="Mn">87.9</SimpleData>
		<SimpleData name="Cu">0.6</SimpleData>
		<SimpleData name="Zn">2</SimpleData>
		<SimpleData name="WHC">15.1</SimpleData>
		<SimpleData name="Sand">62.3</SimpleData>
		<SimpleData name="Silt">24.6</SimpleData>
		<SimpleData name="Clay">13.1</SimpleData>
		<SimpleData name="Al(Ox)">0.1</SimpleData>
		<SimpleData name="Fe(Ox)">0.12</SimpleData>
		<SimpleData name="P">56.73</SimpleData>
		<SimpleData name="K">858</SimpleData>
		<SimpleData name="Ca">1400</SimpleData>
		<SimpleData name="Na">368</SimpleData>
		<SimpleData name="Mg">336</SimpleData>
		<SimpleData name="CEC">13.1</SimpleData>
		<SimpleData name="Elevation">145</SimpleData>
		<SimpleData name="Tm">167</SimpleData>
		<SimpleData name="pp">692</SimpleData>
		<SimpleData name="TvsPP">0.24</SimpleData>
		<SimpleData name="Kdg">13.48</SimpleData>
		<SimpleData name="Kda">1.26</SimpleData>
		<SimpleData name="Kdg_measured">Yes</SimpleData>
		<SimpleData name="Kda_measured">Yes</SimpleData>
		<SimpleData name="Zone (4)">IV</SimpleData>
	</SchemaData></ExtendedData>
      <Point><coordinates>-63.9292260456029,-34.9117359930138</coordinates></Point>
  </Placemark>
  <Placemark>
	<ExtendedData><SchemaData schemaUrl="#dib_soil_adsorption_kml">
		<SimpleData name="ID_2">211</SimpleData>
		<SimpleData name="X UTM20">393546.63</SimpleData>
		<SimpleData name="Y UTM20">6719911.08</SimpleData>
		<SimpleData name="pH">7.7</SimpleData>
		<SimpleData name="EC">0.28</SimpleData>
		<SimpleData name="SOC">20.71</SimpleData>
		<SimpleData name="TN">0.2</SimpleData>
		<SimpleData name="Mn">223.6</SimpleData>
		<SimpleData name="Cu">3.7</SimpleData>
		<SimpleData name="Zn">0.76</SimpleData>
		<SimpleData name="WHC">19.3</SimpleData>
		<SimpleData name="Sand">49.6</SimpleData>
		<SimpleData name="Silt">15.9</SimpleData>
		<SimpleData name="Clay">34.6</SimpleData>
		<SimpleData name="Al(Ox)">.</SimpleData>
		<SimpleData name="Fe(Ox)">.</SimpleData>
		<SimpleData name="P">15.54</SimpleData>
		<SimpleData name="K">390</SimpleData>
		<SimpleData name="Ca">2034</SimpleData>
		<SimpleData name="Na">299</SimpleData>
		<SimpleData name="Mg">210</SimpleData>
		<SimpleData name="CEC">15.7</SimpleData>
		<SimpleData name="Elevation">447</SimpleData>
		<SimpleData name="Tm">187</SimpleData>
		<SimpleData name="pp">667</SimpleData>
		<SimpleData name="TvsPP">0.28</SimpleData>
		<SimpleData name="Kdg">.</SimpleData>
		<SimpleData name="Kda">.</SimpleData>
		<SimpleData name="Kdg_measured">No</SimpleData>
		<SimpleData name="Kda_measured">No</SimpleData>
		<SimpleData name="Zone (4)">II</SimpleData>
	</SchemaData></ExtendedData>
      <Point><coordinates>-64.0998270051119,-29.6462089960419</coordinates></Point>
  </Placemark>
  <Placemark>
	<ExtendedData><SchemaData schemaUrl="#dib_soil_adsorption_kml">
		<SimpleData name="ID_2">212</SimpleData>
		<SimpleData name="X UTM20">401410.3</SimpleData>
		<SimpleData name="Y UTM20">6690743.17</SimpleData>
		<SimpleData name="pH">.</SimpleData>
		<SimpleData name="EC">.</SimpleData>
		<SimpleData name="SOC">.</SimpleData>
		<SimpleData name="TN">.</SimpleData>
		<SimpleData name="Mn">.</SimpleData>
		<SimpleData name="Cu">.</SimpleData>
		<SimpleData name="Zn">.</SimpleData>
		<SimpleData name="WHC">.</SimpleData>
		<SimpleData name="Sand">.</SimpleData>
		<SimpleData name="Silt">.</SimpleData>
		<SimpleData name="Clay">.</SimpleData>
		<SimpleData name="Al(Ox)">.</SimpleData>
		<SimpleData name="Fe(Ox)">.</SimpleData>
		<SimpleData name="P">.</SimpleData>
		<SimpleData name="K">.</SimpleData>
		<SimpleData name="Ca">.</SimpleData>
		<SimpleData name="Na">.</SimpleData>
		<SimpleData name="Mg">.</SimpleData>
		<SimpleData name="CEC">.</SimpleData>
		<SimpleData name="Elevation">757</SimpleData>
		<SimpleData name="Tm">169</SimpleData>
		<SimpleData name="pp">707</SimpleData>
		<SimpleData name="TvsPP">0.24</SimpleData>
		<SimpleData name="Kdg">.</SimpleData>
		<SimpleData name="Kda">.</SimpleData>
		<SimpleData name="Kdg_measured">No</SimpleData>
		<SimpleData name="Kda_measured">No</SimpleData>
		<SimpleData name="Zone (4)">.</SimpleData>
	</SchemaData></ExtendedData>
      <Point><coordinates>-64.0212619504053,-29.9100539585677</coordinates></Point>
  </Placemark>
  <Placemark>
	<ExtendedData><SchemaData schemaUrl="#dib_soil_adsorption_kml">
		<SimpleData name="ID_2">213</SimpleData>
		<SimpleData name="X UTM20">400509.73</SimpleData>
		<SimpleData name="Y UTM20">6673860.22</SimpleData>
		<SimpleData name="pH">7.3</SimpleData>
		<SimpleData name="EC">0.18</SimpleData>
		<SimpleData name="SOC">26.54</SimpleData>
		<SimpleData name="TN">0.27</SimpleData>
		<SimpleData name="Mn">115.5</SimpleData>
		<SimpleData name="Cu">2.2</SimpleData>
		<SimpleData name="Zn">0.81</SimpleData>
		<SimpleData name="WHC">18.2</SimpleData>
		<SimpleData name="Sand">39.9</SimpleData>
		<SimpleData name="Silt">35.8</SimpleData>
		<SimpleData name="Clay">24.3</SimpleData>
		<SimpleData name="Al(Ox)">.</SimpleData>
		<SimpleData name="Fe(Ox)">.</SimpleData>
		<SimpleData name="P">6.03</SimpleData>
		<SimpleData name="K">390</SimpleData>
		<SimpleData name="Ca">4128</SimpleData>
		<SimpleData name="Na">322</SimpleData>
		<SimpleData name="Mg">232.8</SimpleData>
		<SimpleData name="CEC">19.16</SimpleData>
		<SimpleData name="Elevation">864</SimpleData>
		<SimpleData name="Tm">168</SimpleData>
		<SimpleData name="pp">708</SimpleData>
		<SimpleData name="TvsPP">0.24</SimpleData>
		<SimpleData name="Kdg">.</SimpleData>
		<SimpleData name="Kda">.</SimpleData>
		<SimpleData name="Kdg_measured">No</SimpleData>
		<SimpleData name="Kda_measured">No</SimpleData>
		<SimpleData name="Zone (4)">II</SimpleData>
	</SchemaData></ExtendedData>
      <Point><coordinates>-64.0321639868346,-30.0623189932969</coordinates></Point>
  </Placemark>
  <Placemark>
	<ExtendedData><SchemaData schemaUrl="#dib_soil_adsorption_kml">
		<SimpleData name="ID_2">214</SimpleData>
		<SimpleData name="X UTM20">388211.04</SimpleData>
		<SimpleData name="Y UTM20">6657911.83</SimpleData>
		<SimpleData name="pH">7.4</SimpleData>
		<SimpleData name="EC">0.15</SimpleData>
		<SimpleData name="SOC">13.13</SimpleData>
		<SimpleData name="TN">0.12</SimpleData>
		<SimpleData name="Mn">95.9</SimpleData>
		<SimpleData name="Cu">0.8</SimpleData>
		<SimpleData name="Zn">0.01</SimpleData>
		<SimpleData name="WHC">9.6</SimpleData>
		<SimpleData name="Sand">62.2</SimpleData>
		<SimpleData name="Silt">22.9</SimpleData>
		<SimpleData name="Clay">14.9</SimpleData>
		<SimpleData name="Al(Ox)">0.06</SimpleData>
		<SimpleData name="Fe(Ox)">0.04</SimpleData>
		<SimpleData name="P">8.08</SimpleData>
		<SimpleData name="K">273</SimpleData>
		<SimpleData name="Ca">2820</SimpleData>
		<SimpleData name="Na">276</SimpleData>
		<SimpleData name="Mg">186</SimpleData>
		<SimpleData name="CEC">9.95</SimpleData>
		<SimpleData name="Elevation">911</SimpleData>
		<SimpleData name="Tm">156</SimpleData>
		<SimpleData name="pp">680</SimpleData>
		<SimpleData name="TvsPP">0.23</SimpleData>
		<SimpleData name="Kdg">4.3</SimpleData>
		<SimpleData name="Kda">.</SimpleData>
		<SimpleData name="Kdg_measured">Yes</SimpleData>
		<SimpleData name="Kda_measured">No</SimpleData>
		<SimpleData name="Zone (4)">II</SimpleData>
	</SchemaData></ExtendedData>
      <Point><coordinates>-64.1614199716485,-30.2051510299421</coordinates></Point>
  </Placemark>
  <Placemark>
	<ExtendedData><SchemaData schemaUrl="#dib_soil_adsorption_kml">
		<SimpleData name="ID_2">215</SimpleData>
		<SimpleData name="X UTM20">397694.75</SimpleData>
		<SimpleData name="Y UTM20">6636408.88</SimpleData>
		<SimpleData name="pH">6.8</SimpleData>
		<SimpleData name="EC">0.38</SimpleData>
		<SimpleData name="SOC">23.79</SimpleData>
		<SimpleData name="TN">0.21</SimpleData>
		<SimpleData name="Mn">179.7</SimpleData>
		<SimpleData name="Cu">2.3</SimpleData>
		<SimpleData name="Zn">0.01</SimpleData>
		<SimpleData name="WHC">20.2</SimpleData>
		<SimpleData name="Sand">16</SimpleData>
		<SimpleData name="Silt">55.4</SimpleData>
		<SimpleData name="Clay">28.6</SimpleData>
		<SimpleData name="Al(Ox)">.</SimpleData>
		<SimpleData name="Fe(Ox)">.</SimpleData>
		<SimpleData name="P">3.88</SimpleData>
		<SimpleData name="K">663</SimpleData>
		<SimpleData name="Ca">4220</SimpleData>
		<SimpleData name="Na">253</SimpleData>
		<SimpleData name="Mg">439.2</SimpleData>
		<SimpleData name="CEC">24.4</SimpleData>
		<SimpleData name="Elevation">648</SimpleData>
		<SimpleData name="Tm">165</SimpleData>
		<SimpleData name="pp">703</SimpleData>
		<SimpleData name="TvsPP">0.23</SimpleData>
		<SimpleData name="Kdg">.</SimpleData>
		<SimpleData name="Kda">.</SimpleData>
		<SimpleData name="Kdg_measured">No</SimpleData>
		<SimpleData name="Kda_measured">No</SimpleData>
		<SimpleData name="Zone (4)">II</SimpleData>
	</SchemaData></ExtendedData>
      <Point><coordinates>-64.0650000358125,-30.3999999761307</coordinates></Point>
  </Placemark>
  <Placemark>
	<ExtendedData><SchemaData schemaUrl="#dib_soil_adsorption_kml">
		<SimpleData name="ID_2">216</SimpleData>
		<SimpleData name="X UTM20">401699.9</SimpleData>
		<SimpleData name="Y UTM20">6616495.67</SimpleData>
		<SimpleData name="pH">7.2</SimpleData>
		<SimpleData name="EC">0.34</SimpleData>
		<SimpleData name="SOC">15.48</SimpleData>
		<SimpleData name="TN">0.18</SimpleData>
		<SimpleData name="Mn">205.3</SimpleData>
		<SimpleData name="Cu">2</SimpleData>
		<SimpleData name="Zn">0.49</SimpleData>
		<SimpleData name="WHC">19.3</SimpleData>
		<SimpleData name="Sand">26.5</SimpleData>
		<SimpleData name="Silt">49.4</SimpleData>
		<SimpleData name="Clay">24.1</SimpleData>
		<SimpleData name="Al(Ox)">.</SimpleData>
		<SimpleData name="Fe(Ox)">.</SimpleData>
		<SimpleData name="P">70.63</SimpleData>
		<SimpleData name="K">971.1</SimpleData>
		<SimpleData name="Ca">2912</SimpleData>
		<SimpleData name="Na">11.5</SimpleData>
		<SimpleData name="Mg">480</SimpleData>
		<SimpleData name="CEC">20.48</SimpleData>
		<SimpleData name="Elevation">494</SimpleData>
		<SimpleData name="Tm">166</SimpleData>
		<SimpleData name="pp">724</SimpleData>
		<SimpleData name="TvsPP">0.23</SimpleData>
		<SimpleData name="Kdg">.</SimpleData>
		<SimpleData name="Kda">.</SimpleData>
		<SimpleData name="Kdg_measured">No</SimpleData>
		<SimpleData name="Kda_measured">No</SimpleData>
		<SimpleData name="Zone (4)">III</SimpleData>
	</SchemaData></ExtendedData>
      <Point><coordinates>-64.025193985439,-30.579999960409</coordinates></Point>
  </Placemark>
  <Placemark>
	<ExtendedData><SchemaData schemaUrl="#dib_soil_adsorption_kml">
		<SimpleData name="ID_2">217</SimpleData>
		<SimpleData name="X UTM20">398072.08</SimpleData>
		<SimpleData name="Y UTM20">6596511.07</SimpleData>
		<SimpleData name="pH">6.1</SimpleData>
		<SimpleData name="EC">0.29</SimpleData>
		<SimpleData name="SOC">25.94</SimpleData>
		<SimpleData name="TN">0.3</SimpleData>
		<SimpleData name="Mn">153.7</SimpleData>
		<SimpleData name="Cu">1.8</SimpleData>
		<SimpleData name="Zn">2.06</SimpleData>
		<SimpleData name="WHC">20.4</SimpleData>
		<SimpleData name="Sand">24.1</SimpleData>
		<SimpleData name="Silt">49</SimpleData>
		<SimpleData name="Clay">26.9</SimpleData>
		<SimpleData name="Al(Ox)">.</SimpleData>
		<SimpleData name="Fe(Ox)">.</SimpleData>
		<SimpleData name="P">2.56</SimpleData>
		<SimpleData name="K">741</SimpleData>
		<SimpleData name="Ca">2780</SimpleData>
		<SimpleData name="Na">322</SimpleData>
		<SimpleData name="Mg">360</SimpleData>
		<SimpleData name="CEC">22.3</SimpleData>
		<SimpleData name="Elevation">551</SimpleData>
		<SimpleData name="Tm">158</SimpleData>
		<SimpleData name="pp">735</SimpleData>
		<SimpleData name="TvsPP">0.21</SimpleData>
		<SimpleData name="Kdg">.</SimpleData>
		<SimpleData name="Kda">.</SimpleData>
		<SimpleData name="Kdg_measured">No</SimpleData>
		<SimpleData name="Kda_measured">No</SimpleData>
		<SimpleData name="Zone (4)">II</SimpleData>
	</SchemaData></ExtendedData>
      <Point><coordinates>-64.0650000473905,-30.7600000205253</coordinates></Point>
  </Placemark>
  <Placemark>
	<ExtendedData><SchemaData schemaUrl="#dib_soil_adsorption_kml">
		<SimpleData name="ID_2">218</SimpleData>
		<SimpleData name="X UTM20">398262.26</SimpleData>
		<SimpleData name="Y UTM20">6576561.37</SimpleData>
		<SimpleData name="pH">6.9</SimpleData>
		<SimpleData name="EC">0.16</SimpleData>
		<SimpleData name="SOC">15.61</SimpleData>
		<SimpleData name="TN">0.1</SimpleData>
		<SimpleData name="Mn">169.4</SimpleData>
		<SimpleData name="Cu">1.6</SimpleData>
		<SimpleData name="Zn">0.09</SimpleData>
		<SimpleData name="WHC">16.4</SimpleData>
		<SimpleData name="Sand">34.9</SimpleData>
		<SimpleData name="Silt">42.4</SimpleData>
		<SimpleData name="Clay">22.7</SimpleData>
		<SimpleData name="Al(Ox)">.</SimpleData>
		<SimpleData name="Fe(Ox)">.</SimpleData>
		<SimpleData name="P">14.11</SimpleData>
		<SimpleData name="K">507</SimpleData>
		<SimpleData name="Ca">1740</SimpleData>
		<SimpleData name="Na">276</SimpleData>
		<SimpleData name="Mg">168</SimpleData>
		<SimpleData name="CEC">13.9</SimpleData>
		<SimpleData name="Elevation">533</SimpleData>
		<SimpleData name="Tm">157</SimpleData>
		<SimpleData name="pp">755</SimpleData>
		<SimpleData name="TvsPP">0.21</SimpleData>
		<SimpleData name="Kdg">.</SimpleData>
		<SimpleData name="Kda">.</SimpleData>
		<SimpleData name="Kdg_measured">No</SimpleData>
		<SimpleData name="Kda_measured">No</SimpleData>
		<SimpleData name="Zone (4)">II</SimpleData>
	</SchemaData></ExtendedData>
      <Point><coordinates>-64.0650000032792,-30.9399999836691</coordinates></Point>
  </Placemark>
  <Placemark>
	<ExtendedData><SchemaData schemaUrl="#dib_soil_adsorption_kml">
		<SimpleData name="ID_2">219</SimpleData>
		<SimpleData name="X UTM20">391757.12</SimpleData>
		<SimpleData name="Y UTM20">6558626.52</SimpleData>
		<SimpleData name="pH">6.5</SimpleData>
		<SimpleData name="EC">0.22</SimpleData>
		<SimpleData name="SOC">21.55</SimpleData>
		<SimpleData name="TN">0.15</SimpleData>
		<SimpleData name="Mn">202</SimpleData>
		<SimpleData name="Cu">2</SimpleData>
		<SimpleData name="Zn">1.24</SimpleData>
		<SimpleData name="WHC">24.5</SimpleData>
		<SimpleData name="Sand">7.6</SimpleData>
		<SimpleData name="Silt">56.3</SimpleData>
		<SimpleData name="Clay">36.1</SimpleData>
		<SimpleData name="Al(Ox)">.</SimpleData>
		<SimpleData name="Fe(Ox)">.</SimpleData>
		<SimpleData name="P">71.25</SimpleData>
		<SimpleData name="K">819</SimpleData>
		<SimpleData name="Ca">3100</SimpleData>
		<SimpleData name="Na">230</SimpleData>
		<SimpleData name="Mg">366</SimpleData>
		<SimpleData name="CEC">22.5</SimpleData>
		<SimpleData name="Elevation">531</SimpleData>
		<SimpleData name="Tm">156</SimpleData>
		<SimpleData name="pp">760</SimpleData>
		<SimpleData name="TvsPP">0.21</SimpleData>
		<SimpleData name="Kdg">.</SimpleData>
		<SimpleData name="Kda">.</SimpleData>
		<SimpleData name="Kdg_measured">No</SimpleData>
		<SimpleData name="Kda_measured">No</SimpleData>
		<SimpleData name="Zone (4)">III</SimpleData>
	</SchemaData></ExtendedData>
      <Point><coordinates>-64.1350020189932,-31.1012190035035</coordinates></Point>
  </Placemark>
  <Placemark>
	<ExtendedData><SchemaData schemaUrl="#dib_soil_adsorption_kml">
		<SimpleData name="ID_2">220</SimpleData>
		<SimpleData name="X UTM20">399062.75</SimpleData>
		<SimpleData name="Y UTM20">6541123.71</SimpleData>
		<SimpleData name="pH">7.3</SimpleData>
		<SimpleData name="EC">0.15</SimpleData>
		<SimpleData name="SOC">10.15</SimpleData>
		<SimpleData name="TN">0.1</SimpleData>
		<SimpleData name="Mn">199.4</SimpleData>
		<SimpleData name="Cu">2.3</SimpleData>
		<SimpleData name="Zn">1.07</SimpleData>
		<SimpleData name="WHC">19.2</SimpleData>
		<SimpleData name="Sand">17.8</SimpleData>
		<SimpleData name="Silt">59</SimpleData>
		<SimpleData name="Clay">23.1</SimpleData>
		<SimpleData name="Al(Ox)">.</SimpleData>
		<SimpleData name="Fe(Ox)">.</SimpleData>
		<SimpleData name="P">33.94</SimpleData>
		<SimpleData name="K">819</SimpleData>
		<SimpleData name="Ca">2860</SimpleData>
		<SimpleData name="Na">253</SimpleData>
		<SimpleData name="Mg">144</SimpleData>
		<SimpleData name="CEC">18</SimpleData>
		<SimpleData name="Elevation">317</SimpleData>
		<SimpleData name="Tm">168</SimpleData>
		<SimpleData name="pp">784</SimpleData>
		<SimpleData name="TvsPP">0.21</SimpleData>
		<SimpleData name="Kdg">.</SimpleData>
		<SimpleData name="Kda">.</SimpleData>
		<SimpleData name="Kdg_measured">No</SimpleData>
		<SimpleData name="Kda_measured">No</SimpleData>
		<SimpleData name="Zone (4)">III</SimpleData>
	</SchemaData></ExtendedData>
      <Point><coordinates>-64.0601670379733,-31.2597710162656</coordinates></Point>
  </Placemark>
  <Placemark>
	<ExtendedData><SchemaData schemaUrl="#dib_soil_adsorption_kml">
		<SimpleData name="ID_2">221</SimpleData>
		<SimpleData name="X UTM20">402114.27</SimpleData>
		<SimpleData name="Y UTM20">6516158.45</SimpleData>
		<SimpleData name="pH">6.4</SimpleData>
		<SimpleData name="EC">0.07</SimpleData>
		<SimpleData name="SOC">15.65</SimpleData>
		<SimpleData name="TN">0.16</SimpleData>
		<SimpleData name="Mn">178.2</SimpleData>
		<SimpleData name="Cu">1.8</SimpleData>
		<SimpleData name="Zn">0.88</SimpleData>
		<SimpleData name="WHC">22.7</SimpleData>
		<SimpleData name="Sand">13.9</SimpleData>
		<SimpleData name="Silt">59.2</SimpleData>
		<SimpleData name="Clay">26.9</SimpleData>
		<SimpleData name="Al(Ox)">.</SimpleData>
		<SimpleData name="Fe(Ox)">.</SimpleData>
		<SimpleData name="P">34.35</SimpleData>
		<SimpleData name="K">819</SimpleData>
		<SimpleData name="Ca">2620</SimpleData>
		<SimpleData name="Na">299</SimpleData>
		<SimpleData name="Mg">384</SimpleData>
		<SimpleData name="CEC">20.9</SimpleData>
		<SimpleData name="Elevation">377</SimpleData>
		<SimpleData name="Tm">173</SimpleData>
		<SimpleData name="pp">762</SimpleData>
		<SimpleData name="TvsPP">0.23</SimpleData>
		<SimpleData name="Kdg">.</SimpleData>
		<SimpleData name="Kda">.</SimpleData>
		<SimpleData name="Kdg_measured">No</SimpleData>
		<SimpleData name="Kda_measured">No</SimpleData>
		<SimpleData name="Zone (4)">III</SimpleData>
	</SchemaData></ExtendedData>
      <Point><coordinates>-64.0305760107516,-31.485249004632</coordinates></Point>
  </Placemark>
  <Placemark>
	<ExtendedData><SchemaData schemaUrl="#dib_soil_adsorption_kml">
		<SimpleData name="ID_2">222</SimpleData>
		<SimpleData name="X UTM20">399184.91</SimpleData>
		<SimpleData name="Y UTM20">6498205.87</SimpleData>
		<SimpleData name="pH">7</SimpleData>
		<SimpleData name="EC">0.17</SimpleData>
		<SimpleData name="SOC">11.19</SimpleData>
		<SimpleData name="TN">0.1</SimpleData>
		<SimpleData name="Mn">304.1</SimpleData>
		<SimpleData name="Cu">2.1</SimpleData>
		<SimpleData name="Zn">0.64</SimpleData>
		<SimpleData name="WHC">19</SimpleData>
		<SimpleData name="Sand">21.8</SimpleData>
		<SimpleData name="Silt">53.8</SimpleData>
		<SimpleData name="Clay">24.4</SimpleData>
		<SimpleData name="Al(Ox)">.</SimpleData>
		<SimpleData name="Fe(Ox)">.</SimpleData>
		<SimpleData name="P">34.35</SimpleData>
		<SimpleData name="K">702</SimpleData>
		<SimpleData name="Ca">2280</SimpleData>
		<SimpleData name="Na">299</SimpleData>
		<SimpleData name="Mg">282</SimpleData>
		<SimpleData name="CEC">16.4</SimpleData>
		<SimpleData name="Elevation">383</SimpleData>
		<SimpleData name="Tm">174</SimpleData>
		<SimpleData name="pp">741</SimpleData>
		<SimpleData name="TvsPP">0.23</SimpleData>
		<SimpleData name="Kdg">.</SimpleData>
		<SimpleData name="Kda">.</SimpleData>
		<SimpleData name="Kdg_measured">No</SimpleData>
		<SimpleData name="Kda_measured">No</SimpleData>
		<SimpleData name="Zone (4)">III</SimpleData>
	</SchemaData></ExtendedData>
      <Point><coordinates>-64.0632489747393,-31.6469449620372</coordinates></Point>
  </Placemark>
  <Placemark>
	<ExtendedData><SchemaData schemaUrl="#dib_soil_adsorption_kml">
		<SimpleData name="ID_2">223</SimpleData>
		<SimpleData name="X UTM20">393818.33</SimpleData>
		<SimpleData name="Y UTM20">6473952.7</SimpleData>
		<SimpleData name="pH">6.9</SimpleData>
		<SimpleData name="EC">0.09</SimpleData>
		<SimpleData name="SOC">11.32</SimpleData>
		<SimpleData name="TN">0.11</SimpleData>
		<SimpleData name="Mn">209.6</SimpleData>
		<SimpleData name="Cu">1.9</SimpleData>
		<SimpleData name="Zn">0.15</SimpleData>
		<SimpleData name="WHC">18.5</SimpleData>
		<SimpleData name="Sand">19.1</SimpleData>
		<SimpleData name="Silt">60</SimpleData>
		<SimpleData name="Clay">21</SimpleData>
		<SimpleData name="Al(Ox)">.</SimpleData>
		<SimpleData name="Fe(Ox)">.</SimpleData>
		<SimpleData name="P">52.85</SimpleData>
		<SimpleData name="K">1006.2</SimpleData>
		<SimpleData name="Ca">3520</SimpleData>
		<SimpleData name="Na">11.5</SimpleData>
		<SimpleData name="Mg">240</SimpleData>
		<SimpleData name="CEC">22.61</SimpleData>
		<SimpleData name="Elevation">410</SimpleData>
		<SimpleData name="Tm">171</SimpleData>
		<SimpleData name="pp">732</SimpleData>
		<SimpleData name="TvsPP">0.23</SimpleData>
		<SimpleData name="Kdg">.</SimpleData>
		<SimpleData name="Kda">.</SimpleData>
		<SimpleData name="Kdg_measured">No</SimpleData>
		<SimpleData name="Kda_measured">No</SimpleData>
		<SimpleData name="Zone (4)">III</SimpleData>
	</SchemaData></ExtendedData>
      <Point><coordinates>-64.1224759946847,-31.8652349696915</coordinates></Point>
  </Placemark>
  <Placemark>
	<ExtendedData><SchemaData schemaUrl="#dib_soil_adsorption_kml">
		<SimpleData name="ID_2">224</SimpleData>
		<SimpleData name="X UTM20">390997.43</SimpleData>
		<SimpleData name="Y UTM20">6456295.53</SimpleData>
		<SimpleData name="pH">7.2</SimpleData>
		<SimpleData name="EC">0.09</SimpleData>
		<SimpleData name="SOC">11.75</SimpleData>
		<SimpleData name="TN">0.11</SimpleData>
		<SimpleData name="Mn">123.5</SimpleData>
		<SimpleData name="Cu">1.7</SimpleData>
		<SimpleData name="Zn">0.21</SimpleData>
		<SimpleData name="WHC">16.6</SimpleData>
		<SimpleData name="Sand">34.6</SimpleData>
		<SimpleData name="Silt">44.4</SimpleData>
		<SimpleData name="Clay">21</SimpleData>
		<SimpleData name="Al(Ox)">.</SimpleData>
		<SimpleData name="Fe(Ox)">.</SimpleData>
		<SimpleData name="P">9.2</SimpleData>
		<SimpleData name="K">702</SimpleData>
		<SimpleData name="Ca">2360</SimpleData>
		<SimpleData name="Na">368</SimpleData>
		<SimpleData name="Mg">350.4</SimpleData>
		<SimpleData name="CEC">16.8</SimpleData>
		<SimpleData name="Elevation">444</SimpleData>
		<SimpleData name="Tm">167</SimpleData>
		<SimpleData name="pp">741</SimpleData>
		<SimpleData name="TvsPP">0.23</SimpleData>
		<SimpleData name="Kdg">.</SimpleData>
		<SimpleData name="Kda">.</SimpleData>
		<SimpleData name="Kdg_measured">No</SimpleData>
		<SimpleData name="Kda_measured">No</SimpleData>
		<SimpleData name="Zone (4)">III</SimpleData>
	</SchemaData></ExtendedData>
      <Point><coordinates>-64.1542809828647,-32.0242369845863</coordinates></Point>
  </Placemark>
  <Placemark>
	<ExtendedData><SchemaData schemaUrl="#dib_soil_adsorption_kml">
		<SimpleData name="ID_2">225</SimpleData>
		<SimpleData name="X UTM20">399621.51</SimpleData>
		<SimpleData name="Y UTM20">6436898.31</SimpleData>
		<SimpleData name="pH">7</SimpleData>
		<SimpleData name="EC">0.18</SimpleData>
		<SimpleData name="SOC">8.73</SimpleData>
		<SimpleData name="TN">0.07</SimpleData>
		<SimpleData name="Mn">95.3</SimpleData>
		<SimpleData name="Cu">0.9</SimpleData>
		<SimpleData name="Zn">0.42</SimpleData>
		<SimpleData name="WHC">11.6</SimpleData>
		<SimpleData name="Sand">54.4</SimpleData>
		<SimpleData name="Silt">30.8</SimpleData>
		<SimpleData name="Clay">14.9</SimpleData>
		<SimpleData name="Al(Ox)">.</SimpleData>
		<SimpleData name="Fe(Ox)">.</SimpleData>
		<SimpleData name="P">10.94</SimpleData>
		<SimpleData name="K">546</SimpleData>
		<SimpleData name="Ca">1512</SimpleData>
		<SimpleData name="Na">322</SimpleData>
		<SimpleData name="Mg">338.4</SimpleData>
		<SimpleData name="CEC">12.5</SimpleData>
		<SimpleData name="Elevation">389</SimpleData>
		<SimpleData name="Tm">167</SimpleData>
		<SimpleData name="pp">783</SimpleData>
		<SimpleData name="TvsPP">0.21</SimpleData>
		<SimpleData name="Kdg">.</SimpleData>
		<SimpleData name="Kda">.</SimpleData>
		<SimpleData name="Kdg_measured">No</SimpleData>
		<SimpleData name="Kda_measured">No</SimpleData>
		<SimpleData name="Zone (4)">IV</SimpleData>
	</SchemaData></ExtendedData>
      <Point><coordinates>-64.0650000365027,-32.1999999742876</coordinates></Point>
  </Placemark>
  <Placemark>
	<ExtendedData><SchemaData schemaUrl="#dib_soil_adsorption_kml">
		<SimpleData name="ID_2">226</SimpleData>
		<SimpleData name="X UTM20">398740.66</SimpleData>
		<SimpleData name="Y UTM20">6419517.58</SimpleData>
		<SimpleData name="pH">5.98</SimpleData>
		<SimpleData name="EC">0.13</SimpleData>
		<SimpleData name="SOC">11.23</SimpleData>
		<SimpleData name="TN">0.1</SimpleData>
		<SimpleData name="Mn">121.5</SimpleData>
		<SimpleData name="Cu">1.6</SimpleData>
		<SimpleData name="Zn">0.01</SimpleData>
		<SimpleData name="WHC">18.9</SimpleData>
		<SimpleData name="Sand">36.3</SimpleData>
		<SimpleData name="Silt">46.8</SimpleData>
		<SimpleData name="Clay">16.8</SimpleData>
		<SimpleData name="Al(Ox)">.</SimpleData>
		<SimpleData name="Fe(Ox)">.</SimpleData>
		<SimpleData name="P">22.39</SimpleData>
		<SimpleData name="K">670.8</SimpleData>
		<SimpleData name="Ca">2204</SimpleData>
		<SimpleData name="Na">9.2</SimpleData>
		<SimpleData name="Mg">266.4</SimpleData>
		<SimpleData name="CEC">13.5</SimpleData>
		<SimpleData name="Elevation">424</SimpleData>
		<SimpleData name="Tm">166</SimpleData>
		<SimpleData name="pp">771</SimpleData>
		<SimpleData name="TvsPP">0.22</SimpleData>
		<SimpleData name="Kdg">.</SimpleData>
		<SimpleData name="Kda">.</SimpleData>
		<SimpleData name="Kdg_measured">No</SimpleData>
		<SimpleData name="Kda_measured">No</SimpleData>
		<SimpleData name="Zone (4)">IV</SimpleData>
	</SchemaData></ExtendedData>
      <Point><coordinates>-64.0761939968375,-32.3566920241189</coordinates></Point>
  </Placemark>
  <Placemark>
	<ExtendedData><SchemaData schemaUrl="#dib_soil_adsorption_kml">
		<SimpleData name="ID_2">227</SimpleData>
		<SimpleData name="X UTM20">406077.5</SimpleData>
		<SimpleData name="Y UTM20">6399415.16</SimpleData>
		<SimpleData name="pH">6.47</SimpleData>
		<SimpleData name="EC">0.13</SimpleData>
		<SimpleData name="SOC">10.69</SimpleData>
		<SimpleData name="TN">0.1</SimpleData>
		<SimpleData name="Mn">123.3</SimpleData>
		<SimpleData name="Cu">1.3</SimpleData>
		<SimpleData name="Zn">0.01</SimpleData>
		<SimpleData name="WHC">16.3</SimpleData>
		<SimpleData name="Sand">47.3</SimpleData>
		<SimpleData name="Silt">39.3</SimpleData>
		<SimpleData name="Clay">13.4</SimpleData>
		<SimpleData name="Al(Ox)">.</SimpleData>
		<SimpleData name="Fe(Ox)">.</SimpleData>
		<SimpleData name="P">12.16</SimpleData>
		<SimpleData name="K">674.7</SimpleData>
		<SimpleData name="Ca">1996</SimpleData>
		<SimpleData name="Na">9.2</SimpleData>
		<SimpleData name="Mg">259.2</SimpleData>
		<SimpleData name="CEC">13.34</SimpleData>
		<SimpleData name="Elevation">389</SimpleData>
		<SimpleData name="Tm">167</SimpleData>
		<SimpleData name="pp">784</SimpleData>
		<SimpleData name="TvsPP">0.21</SimpleData>
		<SimpleData name="Kdg">.</SimpleData>
		<SimpleData name="Kda">.</SimpleData>
		<SimpleData name="Kdg_measured">No</SimpleData>
		<SimpleData name="Kda_measured">No</SimpleData>
		<SimpleData name="Zone (4)">IV</SimpleData>
	</SchemaData></ExtendedData>
      <Point><coordinates>-64.0002290349554,-32.5386529979207</coordinates></Point>
  </Placemark>
  <Placemark>
	<ExtendedData><SchemaData schemaUrl="#dib_soil_adsorption_kml">
		<SimpleData name="ID_2">228</SimpleData>
		<SimpleData name="X UTM20">401547.59</SimpleData>
		<SimpleData name="Y UTM20">6373100.2</SimpleData>
		<SimpleData name="pH">6.16</SimpleData>
		<SimpleData name="EC">0.07</SimpleData>
		<SimpleData name="SOC">6.71</SimpleData>
		<SimpleData name="TN">0.07</SimpleData>
		<SimpleData name="Mn">50.9</SimpleData>
		<SimpleData name="Cu">0.7</SimpleData>
		<SimpleData name="Zn">0.01</SimpleData>
		<SimpleData name="WHC">10.1</SimpleData>
		<SimpleData name="Sand">86.3</SimpleData>
		<SimpleData name="Silt">9.6</SimpleData>
		<SimpleData name="Clay">4.1</SimpleData>
		<SimpleData name="Al(Ox)">.</SimpleData>
		<SimpleData name="Fe(Ox)">.</SimpleData>
		<SimpleData name="P">18.4</SimpleData>
		<SimpleData name="K">530.4</SimpleData>
		<SimpleData name="Ca">1180</SimpleData>
		<SimpleData name="Na">6.9</SimpleData>
		<SimpleData name="Mg">189.6</SimpleData>
		<SimpleData name="CEC">8.9</SimpleData>
		<SimpleData name="Elevation">399</SimpleData>
		<SimpleData name="Tm">167</SimpleData>
		<SimpleData name="pp">798</SimpleData>
		<SimpleData name="TvsPP">0.21</SimpleData>
		<SimpleData name="Kdg">.</SimpleData>
		<SimpleData name="Kda">.</SimpleData>
		<SimpleData name="Kdg_measured">No</SimpleData>
		<SimpleData name="Kda_measured">No</SimpleData>
		<SimpleData name="Zone (4)">IV</SimpleData>
	</SchemaData></ExtendedData>
      <Point><coordinates>-64.0512379961363,-32.7756040006774</coordinates></Point>
  </Placemark>
  <Placemark>
	<ExtendedData><SchemaData schemaUrl="#dib_soil_adsorption_kml">
		<SimpleData name="ID_2">229</SimpleData>
		<SimpleData name="X UTM20">401702.31</SimpleData>
		<SimpleData name="Y UTM20">6355988.66</SimpleData>
		<SimpleData name="pH">5.88</SimpleData>
		<SimpleData name="EC">0.07</SimpleData>
		<SimpleData name="SOC">7.51</SimpleData>
		<SimpleData name="TN">0.08</SimpleData>
		<SimpleData name="Mn">56.4</SimpleData>
		<SimpleData name="Cu">0.4</SimpleData>
		<SimpleData name="Zn">0.01</SimpleData>
		<SimpleData name="WHC">11.5</SimpleData>
		<SimpleData name="Sand">69.5</SimpleData>
		<SimpleData name="Silt">20.6</SimpleData>
		<SimpleData name="Clay">9.9</SimpleData>
		<SimpleData name="Al(Ox)">.</SimpleData>
		<SimpleData name="Fe(Ox)">.</SimpleData>
		<SimpleData name="P">10.02</SimpleData>
		<SimpleData name="K">507</SimpleData>
		<SimpleData name="Ca">992</SimpleData>
		<SimpleData name="Na">299</SimpleData>
		<SimpleData name="Mg">194.4</SimpleData>
		<SimpleData name="CEC">13.05</SimpleData>
		<SimpleData name="Elevation">332</SimpleData>
		<SimpleData name="Tm">170</SimpleData>
		<SimpleData name="pp">808</SimpleData>
		<SimpleData name="TvsPP">0.21</SimpleData>
		<SimpleData name="Kdg">.</SimpleData>
		<SimpleData name="Kda">.</SimpleData>
		<SimpleData name="Kdg_measured">No</SimpleData>
		<SimpleData name="Kda_measured">No</SimpleData>
		<SimpleData name="Zone (4)">IV</SimpleData>
	</SchemaData></ExtendedData>
      <Point><coordinates>-64.0514049845497,-32.9299480265007</coordinates></Point>
  </Placemark>
  <Placemark>
	<ExtendedData><SchemaData schemaUrl="#dib_soil_adsorption_kml">
		<SimpleData name="ID_2">230</SimpleData>
		<SimpleData name="X UTM20">406179.76</SimpleData>
		<SimpleData name="Y UTM20">6343826.65</SimpleData>
		<SimpleData name="pH">5.75</SimpleData>
		<SimpleData name="EC">0.06</SimpleData>
		<SimpleData name="SOC">25.39</SimpleData>
		<SimpleData name="TN">0.07</SimpleData>
		<SimpleData name="Mn">39.5</SimpleData>
		<SimpleData name="Cu">0</SimpleData>
		<SimpleData name="Zn">0.01</SimpleData>
		<SimpleData name="WHC">10.8</SimpleData>
		<SimpleData name="Sand">70.2</SimpleData>
		<SimpleData name="Silt">18.8</SimpleData>
		<SimpleData name="Clay">11</SimpleData>
		<SimpleData name="Al(Ox)">.</SimpleData>
		<SimpleData name="Fe(Ox)">.</SimpleData>
		<SimpleData name="P">15.23</SimpleData>
		<SimpleData name="K">596.7</SimpleData>
		<SimpleData name="Ca">992</SimpleData>
		<SimpleData name="Na">6.9</SimpleData>
		<SimpleData name="Mg">194.4</SimpleData>
		<SimpleData name="CEC">9.52</SimpleData>
		<SimpleData name="Elevation">328</SimpleData>
		<SimpleData name="Tm">170</SimpleData>
		<SimpleData name="pp">818</SimpleData>
		<SimpleData name="TvsPP">0.21</SimpleData>
		<SimpleData name="Kdg">.</SimpleData>
		<SimpleData name="Kda">.</SimpleData>
		<SimpleData name="Kdg_measured">No</SimpleData>
		<SimpleData name="Kda_measured">No</SimpleData>
		<SimpleData name="Zone (4)">IV</SimpleData>
	</SchemaData></ExtendedData>
      <Point><coordinates>-64.0047620381104,-33.0400310216173</coordinates></Point>
  </Placemark>
  <Placemark>
	<ExtendedData><SchemaData schemaUrl="#dib_soil_adsorption_kml">
		<SimpleData name="ID_2">231</SimpleData>
		<SimpleData name="X UTM20">407790.89</SimpleData>
		<SimpleData name="Y UTM20">6317411.91</SimpleData>
		<SimpleData name="pH">6</SimpleData>
		<SimpleData name="EC">0.08</SimpleData>
		<SimpleData name="SOC">8.35</SimpleData>
		<SimpleData name="TN">0.08</SimpleData>
		<SimpleData name="Mn">48.4</SimpleData>
		<SimpleData name="Cu">0.4</SimpleData>
		<SimpleData name="Zn">0.01</SimpleData>
		<SimpleData name="WHC">11.9</SimpleData>
		<SimpleData name="Sand">68.1</SimpleData>
		<SimpleData name="Silt">20.6</SimpleData>
		<SimpleData name="Clay">11.2</SimpleData>
		<SimpleData name="Al(Ox)">.</SimpleData>
		<SimpleData name="Fe(Ox)">.</SimpleData>
		<SimpleData name="P">6.03</SimpleData>
		<SimpleData name="K">612.3</SimpleData>
		<SimpleData name="Ca">1264</SimpleData>
		<SimpleData name="Na">6.9</SimpleData>
		<SimpleData name="Mg">146.4</SimpleData>
		<SimpleData name="CEC">9.3</SimpleData>
		<SimpleData name="Elevation">298</SimpleData>
		<SimpleData name="Tm">171</SimpleData>
		<SimpleData name="pp">817</SimpleData>
		<SimpleData name="TvsPP">0.21</SimpleData>
		<SimpleData name="Kdg">.</SimpleData>
		<SimpleData name="Kda">.</SimpleData>
		<SimpleData name="Kdg_measured">No</SimpleData>
		<SimpleData name="Kda_measured">No</SimpleData>
		<SimpleData name="Zone (4)">IV</SimpleData>
	</SchemaData></ExtendedData>
      <Point><coordinates>-63.9901839533458,-33.2783980246253</coordinates></Point>
  </Placemark>
  <Placemark>
	<ExtendedData><SchemaData schemaUrl="#dib_soil_adsorption_kml">
		<SimpleData name="ID_2">232</SimpleData>
		<SimpleData name="X UTM20">409014.56</SimpleData>
		<SimpleData name="Y UTM20">6295733.5</SimpleData>
		<SimpleData name="pH">5.86</SimpleData>
		<SimpleData name="EC">0.1</SimpleData>
		<SimpleData name="SOC">8.97</SimpleData>
		<SimpleData name="TN">0.1</SimpleData>
		<SimpleData name="Mn">57.7</SimpleData>
		<SimpleData name="Cu">0.6</SimpleData>
		<SimpleData name="Zn">0.01</SimpleData>
		<SimpleData name="WHC">12.7</SimpleData>
		<SimpleData name="Sand">61.8</SimpleData>
		<SimpleData name="Silt">26.7</SimpleData>
		<SimpleData name="Clay">11.5</SimpleData>
		<SimpleData name="Al(Ox)">.</SimpleData>
		<SimpleData name="Fe(Ox)">.</SimpleData>
		<SimpleData name="P">13.7</SimpleData>
		<SimpleData name="K">690.3</SimpleData>
		<SimpleData name="Ca">1252</SimpleData>
		<SimpleData name="Na">6.9</SimpleData>
		<SimpleData name="Mg">187.2</SimpleData>
		<SimpleData name="CEC">12.36</SimpleData>
		<SimpleData name="Elevation">261</SimpleData>
		<SimpleData name="Tm">171</SimpleData>
		<SimpleData name="pp">806</SimpleData>
		<SimpleData name="TvsPP">0.21</SimpleData>
		<SimpleData name="Kdg">.</SimpleData>
		<SimpleData name="Kda">.</SimpleData>
		<SimpleData name="Kdg_measured">No</SimpleData>
		<SimpleData name="Kda_measured">No</SimpleData>
		<SimpleData name="Zone (4)">IV</SimpleData>
	</SchemaData></ExtendedData>
      <Point><coordinates>-63.9792340142027,-33.4740090256778</coordinates></Point>
  </Placemark>
  <Placemark>
	<ExtendedData><SchemaData schemaUrl="#dib_soil_adsorption_kml">
		<SimpleData name="ID_2">233</SimpleData>
		<SimpleData name="X UTM20">401905.27</SimpleData>
		<SimpleData name="Y UTM20">6279373.63</SimpleData>
		<SimpleData name="pH">6.5</SimpleData>
		<SimpleData name="EC">0.11</SimpleData>
		<SimpleData name="SOC">13.91</SimpleData>
		<SimpleData name="TN">0.1</SimpleData>
		<SimpleData name="Mn">87.5</SimpleData>
		<SimpleData name="Cu">2.3</SimpleData>
		<SimpleData name="Zn">1.67</SimpleData>
		<SimpleData name="WHC">15.3</SimpleData>
		<SimpleData name="Sand">59.9</SimpleData>
		<SimpleData name="Silt">24.7</SimpleData>
		<SimpleData name="Clay">15.4</SimpleData>
		<SimpleData name="Al(Ox)">.</SimpleData>
		<SimpleData name="Fe(Ox)">.</SimpleData>
		<SimpleData name="P">8.59</SimpleData>
		<SimpleData name="K">702</SimpleData>
		<SimpleData name="Ca">1546</SimpleData>
		<SimpleData name="Na">253</SimpleData>
		<SimpleData name="Mg">292.8</SimpleData>
		<SimpleData name="CEC">12.9</SimpleData>
		<SimpleData name="Elevation">282</SimpleData>
		<SimpleData name="Tm">170</SimpleData>
		<SimpleData name="pp">794</SimpleData>
		<SimpleData name="TvsPP">0.21</SimpleData>
		<SimpleData name="Kdg">.</SimpleData>
		<SimpleData name="Kda">.</SimpleData>
		<SimpleData name="Kdg_measured">No</SimpleData>
		<SimpleData name="Kda_measured">No</SimpleData>
		<SimpleData name="Zone (4)">IV</SimpleData>
	</SchemaData></ExtendedData>
      <Point><coordinates>-64.0575329593054,-33.6209150188929</coordinates></Point>
  </Placemark>
  <Placemark>
	<ExtendedData><SchemaData schemaUrl="#dib_soil_adsorption_kml">
		<SimpleData name="ID_2">234</SimpleData>
		<SimpleData name="X UTM20">401472.93</SimpleData>
		<SimpleData name="Y UTM20">6255903.18</SimpleData>
		<SimpleData name="pH">6.3</SimpleData>
		<SimpleData name="EC">0.08</SimpleData>
		<SimpleData name="SOC">10.69</SimpleData>
		<SimpleData name="TN">0.1</SimpleData>
		<SimpleData name="Mn">128.5</SimpleData>
		<SimpleData name="Cu">1.5</SimpleData>
		<SimpleData name="Zn">0.93</SimpleData>
		<SimpleData name="WHC">17.7</SimpleData>
		<SimpleData name="Sand">58.1</SimpleData>
		<SimpleData name="Silt">26</SimpleData>
		<SimpleData name="Clay">16</SimpleData>
		<SimpleData name="Al(Ox)">.</SimpleData>
		<SimpleData name="Fe(Ox)">.</SimpleData>
		<SimpleData name="P">10.73</SimpleData>
		<SimpleData name="K">858</SimpleData>
		<SimpleData name="Ca">1220</SimpleData>
		<SimpleData name="Na">345</SimpleData>
		<SimpleData name="Mg">265.2</SimpleData>
		<SimpleData name="CEC">13.3</SimpleData>
		<SimpleData name="Elevation">223</SimpleData>
		<SimpleData name="Tm">170</SimpleData>
		<SimpleData name="pp">777</SimpleData>
		<SimpleData name="TvsPP">0.22</SimpleData>
		<SimpleData name="Kdg">.</SimpleData>
		<SimpleData name="Kda">.</SimpleData>
		<SimpleData name="Kdg_measured">No</SimpleData>
		<SimpleData name="Kda_measured">No</SimpleData>
		<SimpleData name="Zone (4)">IV</SimpleData>
	</SchemaData></ExtendedData>
      <Point><coordinates>-64.0648040153273,-33.8325260180529</coordinates></Point>
  </Placemark>
  <Placemark>
	<ExtendedData><SchemaData schemaUrl="#dib_soil_adsorption_kml">
		<SimpleData name="ID_2">235</SimpleData>
		<SimpleData name="X UTM20">398589.21</SimpleData>
		<SimpleData name="Y UTM20">6235904.79</SimpleData>
		<SimpleData name="pH">9.6</SimpleData>
		<SimpleData name="EC">2.01</SimpleData>
		<SimpleData name="SOC">6.84</SimpleData>
		<SimpleData name="TN">0.06</SimpleData>
		<SimpleData name="Mn">150.5</SimpleData>
		<SimpleData name="Cu">1.8</SimpleData>
		<SimpleData name="Zn">0.66</SimpleData>
		<SimpleData name="WHC">13.6</SimpleData>
		<SimpleData name="Sand">57.9</SimpleData>
		<SimpleData name="Silt">29.3</SimpleData>
		<SimpleData name="Clay">12.8</SimpleData>
		<SimpleData name="Al(Ox)">.</SimpleData>
		<SimpleData name="Fe(Ox)">.</SimpleData>
		<SimpleData name="P">66.24</SimpleData>
		<SimpleData name="K">741</SimpleData>
		<SimpleData name="Ca">1488</SimpleData>
		<SimpleData name="Na">1426</SimpleData>
		<SimpleData name="Mg">223.2</SimpleData>
		<SimpleData name="CEC">10.3</SimpleData>
		<SimpleData name="Elevation">189</SimpleData>
		<SimpleData name="Tm">171</SimpleData>
		<SimpleData name="pp">754</SimpleData>
		<SimpleData name="TvsPP">0.23</SimpleData>
		<SimpleData name="Kdg">.</SimpleData>
		<SimpleData name="Kda">.</SimpleData>
		<SimpleData name="Kdg_measured">No</SimpleData>
		<SimpleData name="Kda_measured">No</SimpleData>
		<SimpleData name="Zone (4)">I</SimpleData>
	</SchemaData></ExtendedData>
      <Point><coordinates>-64.098275995674,-34.0125859724038</coordinates></Point>
  </Placemark>
  <Placemark>
	<ExtendedData><SchemaData schemaUrl="#dib_soil_adsorption_kml">
		<SimpleData name="ID_2">236</SimpleData>
		<SimpleData name="X UTM20">402509.29</SimpleData>
		<SimpleData name="Y UTM20">6212628.59</SimpleData>
		<SimpleData name="pH">7.5</SimpleData>
		<SimpleData name="EC">0.12</SimpleData>
		<SimpleData name="SOC">10.78</SimpleData>
		<SimpleData name="TN">0.1</SimpleData>
		<SimpleData name="Mn">108</SimpleData>
		<SimpleData name="Cu">1.4</SimpleData>
		<SimpleData name="Zn">0.15</SimpleData>
		<SimpleData name="WHC">16.1</SimpleData>
		<SimpleData name="Sand">59.8</SimpleData>
		<SimpleData name="Silt">23.2</SimpleData>
		<SimpleData name="Clay">17</SimpleData>
		<SimpleData name="Al(Ox)">.</SimpleData>
		<SimpleData name="Fe(Ox)">.</SimpleData>
		<SimpleData name="P">32.3</SimpleData>
		<SimpleData name="K">741</SimpleData>
		<SimpleData name="Ca">964</SimpleData>
		<SimpleData name="Na">276</SimpleData>
		<SimpleData name="Mg">194.4</SimpleData>
		<SimpleData name="CEC">11.4</SimpleData>
		<SimpleData name="Elevation">180</SimpleData>
		<SimpleData name="Tm">170</SimpleData>
		<SimpleData name="pp">737</SimpleData>
		<SimpleData name="TvsPP">0.23</SimpleData>
		<SimpleData name="Kdg">.</SimpleData>
		<SimpleData name="Kda">.</SimpleData>
		<SimpleData name="Kdg_measured">No</SimpleData>
		<SimpleData name="Kda_measured">No</SimpleData>
		<SimpleData name="Zone (4)">IV</SimpleData>
	</SchemaData></ExtendedData>
      <Point><coordinates>-64.0584399754127,-34.2228440307504</coordinates></Point>
  </Placemark>
  <Placemark>
	<ExtendedData><SchemaData schemaUrl="#dib_soil_adsorption_kml">
		<SimpleData name="ID_2">237</SimpleData>
		<SimpleData name="X UTM20">393126.66</SimpleData>
		<SimpleData name="Y UTM20">6195884.81</SimpleData>
		<SimpleData name="pH">6.2</SimpleData>
		<SimpleData name="EC">9.16</SimpleData>
		<SimpleData name="SOC">7.85</SimpleData>
		<SimpleData name="TN">0.08</SimpleData>
		<SimpleData name="Mn">58.2</SimpleData>
		<SimpleData name="Cu">1.3</SimpleData>
		<SimpleData name="Zn">0.01</SimpleData>
		<SimpleData name="WHC">12</SimpleData>
		<SimpleData name="Sand">74.3</SimpleData>
		<SimpleData name="Silt">13.6</SimpleData>
		<SimpleData name="Clay">12.1</SimpleData>
		<SimpleData name="Al(Ox)">.</SimpleData>
		<SimpleData name="Fe(Ox)">.</SimpleData>
		<SimpleData name="P">36.49</SimpleData>
		<SimpleData name="K">585</SimpleData>
		<SimpleData name="Ca">1422</SimpleData>
		<SimpleData name="Na">299</SimpleData>
		<SimpleData name="Mg">184.8</SimpleData>
		<SimpleData name="CEC">8.8</SimpleData>
		<SimpleData name="Elevation">183</SimpleData>
		<SimpleData name="Tm">170</SimpleData>
		<SimpleData name="pp">716</SimpleData>
		<SimpleData name="TvsPP">0.24</SimpleData>
		<SimpleData name="Kdg">.</SimpleData>
		<SimpleData name="Kda">.</SimpleData>
		<SimpleData name="Kdg_measured">No</SimpleData>
		<SimpleData name="Kda_measured">No</SimpleData>
		<SimpleData name="Zone (4)">IV</SimpleData>
	</SchemaData></ExtendedData>
      <Point><coordinates>-64.1623659767356,-34.3728950256815</coordinates></Point>
  </Placemark>
  <Placemark>
	<ExtendedData><SchemaData schemaUrl="#dib_soil_adsorption_kml">
		<SimpleData name="ID_2">238</SimpleData>
		<SimpleData name="X UTM20">400762.87</SimpleData>
		<SimpleData name="Y UTM20">6181512.71</SimpleData>
		<SimpleData name="pH">6.4</SimpleData>
		<SimpleData name="EC">10.52</SimpleData>
		<SimpleData name="SOC">8.8</SimpleData>
		<SimpleData name="TN">0.11</SimpleData>
		<SimpleData name="Mn">95.5</SimpleData>
		<SimpleData name="Cu">1</SimpleData>
		<SimpleData name="Zn">0.76</SimpleData>
		<SimpleData name="WHC">14.5</SimpleData>
		<SimpleData name="Sand">65.5</SimpleData>
		<SimpleData name="Silt">19.7</SimpleData>
		<SimpleData name="Clay">14.8</SimpleData>
		<SimpleData name="Al(Ox)">.</SimpleData>
		<SimpleData name="Fe(Ox)">.</SimpleData>
		<SimpleData name="P">33.02</SimpleData>
		<SimpleData name="K">741</SimpleData>
		<SimpleData name="Ca">1644</SimpleData>
		<SimpleData name="Na">23</SimpleData>
		<SimpleData name="Mg">412.8</SimpleData>
		<SimpleData name="CEC">12.1</SimpleData>
		<SimpleData name="Elevation">170</SimpleData>
		<SimpleData name="Tm">169</SimpleData>
		<SimpleData name="pp">713</SimpleData>
		<SimpleData name="TvsPP">0.24</SimpleData>
		<SimpleData name="Kdg">.</SimpleData>
		<SimpleData name="Kda">.</SimpleData>
		<SimpleData name="Kdg_measured">No</SimpleData>
		<SimpleData name="Kda_measured">No</SimpleData>
		<SimpleData name="Zone (4)">IV</SimpleData>
	</SchemaData></ExtendedData>
      <Point><coordinates>-64.0809949742778,-34.5032440162091</coordinates></Point>
  </Placemark>
  <Placemark>
	<ExtendedData><SchemaData schemaUrl="#dib_soil_adsorption_kml">
		<SimpleData name="ID_2">239</SimpleData>
		<SimpleData name="X UTM20">394375.15</SimpleData>
		<SimpleData name="Y UTM20">6156444.52</SimpleData>
		<SimpleData name="pH">6.5</SimpleData>
		<SimpleData name="EC">13.17</SimpleData>
		<SimpleData name="SOC">4.76</SimpleData>
		<SimpleData name="TN">0.07</SimpleData>
		<SimpleData name="Mn">55.5</SimpleData>
		<SimpleData name="Cu">0.4</SimpleData>
		<SimpleData name="Zn">0.01</SimpleData>
		<SimpleData name="WHC">11.3</SimpleData>
		<SimpleData name="Sand">72.3</SimpleData>
		<SimpleData name="Silt">18.9</SimpleData>
		<SimpleData name="Clay">8.8</SimpleData>
		<SimpleData name="Al(Ox)">.</SimpleData>
		<SimpleData name="Fe(Ox)">.</SimpleData>
		<SimpleData name="P">80.86</SimpleData>
		<SimpleData name="K">624</SimpleData>
		<SimpleData name="Ca">1092</SimpleData>
		<SimpleData name="Na">253</SimpleData>
		<SimpleData name="Mg">642</SimpleData>
		<SimpleData name="CEC">9.6</SimpleData>
		<SimpleData name="Elevation">160</SimpleData>
		<SimpleData name="Tm">169</SimpleData>
		<SimpleData name="pp">694</SimpleData>
		<SimpleData name="TvsPP">0.24</SimpleData>
		<SimpleData name="Kdg">.</SimpleData>
		<SimpleData name="Kda">.</SimpleData>
		<SimpleData name="Kdg_measured">No</SimpleData>
		<SimpleData name="Kda_measured">No</SimpleData>
		<SimpleData name="Zone (4)">IV</SimpleData>
	</SchemaData></ExtendedData>
      <Point><coordinates>-64.1536880273605,-34.7286280088662</coordinates></Point>
  </Placemark>
  <Placemark>
	<ExtendedData><SchemaData schemaUrl="#dib_soil_adsorption_kml">
		<SimpleData name="ID_2">240</SimpleData>
		<SimpleData name="X UTM20">400352.31</SimpleData>
		<SimpleData name="Y UTM20">6138833.54</SimpleData>
		<SimpleData name="pH">6.6</SimpleData>
		<SimpleData name="EC">11.76</SimpleData>
		<SimpleData name="SOC">5.83</SimpleData>
		<SimpleData name="TN">0.07</SimpleData>
		<SimpleData name="Mn">63.4</SimpleData>
		<SimpleData name="Cu">0.6</SimpleData>
		<SimpleData name="Zn">0.01</SimpleData>
		<SimpleData name="WHC">10.9</SimpleData>
		<SimpleData name="Sand">64.7</SimpleData>
		<SimpleData name="Silt">23.2</SimpleData>
		<SimpleData name="Clay">12.1</SimpleData>
		<SimpleData name="Al(Ox)">.</SimpleData>
		<SimpleData name="Fe(Ox)">.</SimpleData>
		<SimpleData name="P">27.19</SimpleData>
		<SimpleData name="K">702</SimpleData>
		<SimpleData name="Ca">1256</SimpleData>
		<SimpleData name="Na">299</SimpleData>
		<SimpleData name="Mg">243.6</SimpleData>
		<SimpleData name="CEC">10.3</SimpleData>
		<SimpleData name="Elevation">155</SimpleData>
		<SimpleData name="Tm">168</SimpleData>
		<SimpleData name="pp">686</SimpleData>
		<SimpleData name="TvsPP">0.24</SimpleData>
		<SimpleData name="Kdg">.</SimpleData>
		<SimpleData name="Kda">.</SimpleData>
		<SimpleData name="Kdg_measured">No</SimpleData>
		<SimpleData name="Kda_measured">No</SimpleData>
		<SimpleData name="Zone (4)">IV</SimpleData>
	</SchemaData></ExtendedData>
      <Point><coordinates>-64.0905030253957,-34.8880109863298</coordinates></Point>
  </Placemark>
  <Placemark>
	<ExtendedData><SchemaData schemaUrl="#dib_soil_adsorption_kml">
		<SimpleData name="ID_2">241</SimpleData>
		<SimpleData name="X UTM20">375837.03</SimpleData>
		<SimpleData name="Y UTM20">6714323.16</SimpleData>
		<SimpleData name="pH">6.5</SimpleData>
		<SimpleData name="EC">0.28</SimpleData>
		<SimpleData name="SOC">24.13</SimpleData>
		<SimpleData name="TN">0.21</SimpleData>
		<SimpleData name="Mn">332.6</SimpleData>
		<SimpleData name="Cu">0.8</SimpleData>
		<SimpleData name="Zn">2.65</SimpleData>
		<SimpleData name="WHC">26.6</SimpleData>
		<SimpleData name="Sand">28.4</SimpleData>
		<SimpleData name="Silt">49.2</SimpleData>
		<SimpleData name="Clay">22.4</SimpleData>
		<SimpleData name="Al(Ox)">.</SimpleData>
		<SimpleData name="Fe(Ox)">.</SimpleData>
		<SimpleData name="P">23.51</SimpleData>
		<SimpleData name="K">429</SimpleData>
		<SimpleData name="Ca">3920</SimpleData>
		<SimpleData name="Na">322</SimpleData>
		<SimpleData name="Mg">636</SimpleData>
		<SimpleData name="CEC">23.3</SimpleData>
		<SimpleData name="Elevation">254</SimpleData>
		<SimpleData name="Tm">199</SimpleData>
		<SimpleData name="pp">603</SimpleData>
		<SimpleData name="TvsPP">0.33</SimpleData>
		<SimpleData name="Kdg">.</SimpleData>
		<SimpleData name="Kda">.</SimpleData>
		<SimpleData name="Kdg_measured">No</SimpleData>
		<SimpleData name="Kda_measured">No</SimpleData>
		<SimpleData name="Zone (4)">III</SimpleData>
	</SchemaData></ExtendedData>
      <Point><coordinates>-64.2833990338687,-29.6949839894446</coordinates></Point>
  </Placemark>
  <Placemark>
	<ExtendedData><SchemaData schemaUrl="#dib_soil_adsorption_kml">
		<SimpleData name="ID_2">1241</SimpleData>
		<SimpleData name="X UTM20">381213.78</SimpleData>
		<SimpleData name="Y UTM20">6709303.8</SimpleData>
		<SimpleData name="pH">7.2</SimpleData>
		<SimpleData name="EC">0.47</SimpleData>
		<SimpleData name="SOC">34.42</SimpleData>
		<SimpleData name="TN">0.14</SimpleData>
		<SimpleData name="Mn">278.7</SimpleData>
		<SimpleData name="Cu">0.7</SimpleData>
		<SimpleData name="Zn">5.65</SimpleData>
		<SimpleData name="WHC">19</SimpleData>
		<SimpleData name="Sand">56.4</SimpleData>
		<SimpleData name="Silt">38.3</SimpleData>
		<SimpleData name="Clay">5.3</SimpleData>
		<SimpleData name="Al(Ox)">.</SimpleData>
		<SimpleData name="Fe(Ox)">.</SimpleData>
		<SimpleData name="P">49.58</SimpleData>
		<SimpleData name="K">429</SimpleData>
		<SimpleData name="Ca">9740</SimpleData>
		<SimpleData name="Na">345</SimpleData>
		<SimpleData name="Mg">588</SimpleData>
		<SimpleData name="CEC">17.2</SimpleData>
		<SimpleData name="Elevation">382</SimpleData>
		<SimpleData name="Tm">192</SimpleData>
		<SimpleData name="pp">628</SimpleData>
		<SimpleData name="TvsPP">0.31</SimpleData>
		<SimpleData name="Kdg">.</SimpleData>
		<SimpleData name="Kda">.</SimpleData>
		<SimpleData name="Kdg_measured">No</SimpleData>
		<SimpleData name="Kda_measured">No</SimpleData>
		<SimpleData name="Zone (4)">I</SimpleData>
	</SchemaData></ExtendedData>
      <Point><coordinates>-64.2283850238323,-29.7408000099074</coordinates></Point>
  </Placemark>
  <Placemark>
	<ExtendedData><SchemaData schemaUrl="#dib_soil_adsorption_kml">
		<SimpleData name="ID_2">242</SimpleData>
		<SimpleData name="X UTM20">365386.79</SimpleData>
		<SimpleData name="Y UTM20">6695977.78</SimpleData>
		<SimpleData name="pH">6.9</SimpleData>
		<SimpleData name="EC">0.55</SimpleData>
		<SimpleData name="SOC">14.82</SimpleData>
		<SimpleData name="TN">0.13</SimpleData>
		<SimpleData name="Mn">244.7</SimpleData>
		<SimpleData name="Cu">1.4</SimpleData>
		<SimpleData name="Zn">0.19</SimpleData>
		<SimpleData name="WHC">26.4</SimpleData>
		<SimpleData name="Sand">21.5</SimpleData>
		<SimpleData name="Silt">51.6</SimpleData>
		<SimpleData name="Clay">26.9</SimpleData>
		<SimpleData name="Al(Ox)">0.11</SimpleData>
		<SimpleData name="Fe(Ox)">0.03</SimpleData>
		<SimpleData name="P">28.01</SimpleData>
		<SimpleData name="K">741</SimpleData>
		<SimpleData name="Ca">3640</SimpleData>
		<SimpleData name="Na">299</SimpleData>
		<SimpleData name="Mg">915.6</SimpleData>
		<SimpleData name="CEC">22</SimpleData>
		<SimpleData name="Elevation">738</SimpleData>
		<SimpleData name="Tm">201</SimpleData>
		<SimpleData name="pp">575</SimpleData>
		<SimpleData name="TvsPP">0.35</SimpleData>
		<SimpleData name="Kdg">23.43</SimpleData>
		<SimpleData name="Kda">1.43</SimpleData>
		<SimpleData name="Kdg_measured">Yes</SimpleData>
		<SimpleData name="Kda_measured">Yes</SimpleData>
		<SimpleData name="Zone (4)">III</SimpleData>
	</SchemaData></ExtendedData>
      <Point><coordinates>-64.3936819904184,-29.8594099774923</coordinates></Point>
  </Placemark>
  <Placemark>
	<ExtendedData><SchemaData schemaUrl="#dib_soil_adsorption_kml">
		<SimpleData name="ID_2">243</SimpleData>
		<SimpleData name="X UTM20">388733.81</SimpleData>
		<SimpleData name="Y UTM20">6667325.92</SimpleData>
		<SimpleData name="pH">.</SimpleData>
		<SimpleData name="EC">.</SimpleData>
		<SimpleData name="SOC">.</SimpleData>
		<SimpleData name="TN">.</SimpleData>
		<SimpleData name="Mn">.</SimpleData>
		<SimpleData name="Cu">.</SimpleData>
		<SimpleData name="Zn">.</SimpleData>
		<SimpleData name="WHC">.</SimpleData>
		<SimpleData name="Sand">.</SimpleData>
		<SimpleData name="Silt">.</SimpleData>
		<SimpleData name="Clay">.</SimpleData>
		<SimpleData name="Al(Ox)">.</SimpleData>
		<SimpleData name="Fe(Ox)">.</SimpleData>
		<SimpleData name="P">.</SimpleData>
		<SimpleData name="K">.</SimpleData>
		<SimpleData name="Ca">.</SimpleData>
		<SimpleData name="Na">.</SimpleData>
		<SimpleData name="Mg">.</SimpleData>
		<SimpleData name="CEC">.</SimpleData>
		<SimpleData name="Elevation">830</SimpleData>
		<SimpleData name="Tm">163</SimpleData>
		<SimpleData name="pp">675</SimpleData>
		<SimpleData name="TvsPP">0.24</SimpleData>
		<SimpleData name="Kdg">.</SimpleData>
		<SimpleData name="Kda">.</SimpleData>
		<SimpleData name="Kdg_measured">No</SimpleData>
		<SimpleData name="Kda_measured">No</SimpleData>
		<SimpleData name="Zone (4)">.</SimpleData>
	</SchemaData></ExtendedData>
      <Point><coordinates>-64.1549990010533,-30.1202599725107</coordinates></Point>
  </Placemark>
  <Placemark>
	<ExtendedData><SchemaData schemaUrl="#dib_soil_adsorption_kml">
		<SimpleData name="ID_2">245</SimpleData>
		<SimpleData name="X UTM20">377040.03</SimpleData>
		<SimpleData name="Y UTM20">6636194.96</SimpleData>
		<SimpleData name="pH">7</SimpleData>
		<SimpleData name="EC">0.39</SimpleData>
		<SimpleData name="SOC">21.14</SimpleData>
		<SimpleData name="TN">0.18</SimpleData>
		<SimpleData name="Mn">217.1</SimpleData>
		<SimpleData name="Cu">1.7</SimpleData>
		<SimpleData name="Zn">0.94</SimpleData>
		<SimpleData name="WHC">19.6</SimpleData>
		<SimpleData name="Sand">41.5</SimpleData>
		<SimpleData name="Silt">35</SimpleData>
		<SimpleData name="Clay">23.4</SimpleData>
		<SimpleData name="Al(Ox)">.</SimpleData>
		<SimpleData name="Fe(Ox)">.</SimpleData>
		<SimpleData name="P">142.29</SimpleData>
		<SimpleData name="K">702</SimpleData>
		<SimpleData name="Ca">3520</SimpleData>
		<SimpleData name="Na">299</SimpleData>
		<SimpleData name="Mg">334.8</SimpleData>
		<SimpleData name="CEC">22.1</SimpleData>
		<SimpleData name="Elevation">755</SimpleData>
		<SimpleData name="Tm">152</SimpleData>
		<SimpleData name="pp">659</SimpleData>
		<SimpleData name="TvsPP">0.23</SimpleData>
		<SimpleData name="Kdg">.</SimpleData>
		<SimpleData name="Kda">2.22</SimpleData>
		<SimpleData name="Kdg_measured">No</SimpleData>
		<SimpleData name="Kda_measured">Yes</SimpleData>
		<SimpleData name="Zone (4)">II</SimpleData>
	</SchemaData></ExtendedData>
      <Point><coordinates>-64.2800000471464,-30.3999999773397</coordinates></Point>
  </Placemark>
  <Placemark>
	<ExtendedData><SchemaData schemaUrl="#dib_soil_adsorption_kml">
		<SimpleData name="ID_2">246</SimpleData>
		<SimpleData name="X UTM20">382613.13</SimpleData>
		<SimpleData name="Y UTM20">6619021.46</SimpleData>
		<SimpleData name="pH">6.8</SimpleData>
		<SimpleData name="EC">0.15</SimpleData>
		<SimpleData name="SOC">15.74</SimpleData>
		<SimpleData name="TN">0.16</SimpleData>
		<SimpleData name="Mn">203.4</SimpleData>
		<SimpleData name="Cu">1.7</SimpleData>
		<SimpleData name="Zn">0.01</SimpleData>
		<SimpleData name="WHC">19.7</SimpleData>
		<SimpleData name="Sand">24.8</SimpleData>
		<SimpleData name="Silt">49.3</SimpleData>
		<SimpleData name="Clay">26</SimpleData>
		<SimpleData name="Al(Ox)">0.13</SimpleData>
		<SimpleData name="Fe(Ox)">0.05</SimpleData>
		<SimpleData name="P">20.75</SimpleData>
		<SimpleData name="K">702</SimpleData>
		<SimpleData name="Ca">2528</SimpleData>
		<SimpleData name="Na">276</SimpleData>
		<SimpleData name="Mg">230.4</SimpleData>
		<SimpleData name="CEC">20.9</SimpleData>
		<SimpleData name="Elevation">726</SimpleData>
		<SimpleData name="Tm">157</SimpleData>
		<SimpleData name="pp">676</SimpleData>
		<SimpleData name="TvsPP">0.23</SimpleData>
		<SimpleData name="Kdg">55.91</SimpleData>
		<SimpleData name="Kda">1.2</SimpleData>
		<SimpleData name="Kdg_measured">Yes</SimpleData>
		<SimpleData name="Kda_measured">Yes</SimpleData>
		<SimpleData name="Zone (4)">II</SimpleData>
	</SchemaData></ExtendedData>
      <Point><coordinates>-64.2239329491963,-30.5554930073718</coordinates></Point>
  </Placemark>
  <Placemark>
	<ExtendedData><SchemaData schemaUrl="#dib_soil_adsorption_kml">
		<SimpleData name="ID_2">248</SimpleData>
		<SimpleData name="X UTM20">379647.2</SimpleData>
		<SimpleData name="Y UTM20">6574478.26</SimpleData>
		<SimpleData name="pH">6.7</SimpleData>
		<SimpleData name="EC">0.16</SimpleData>
		<SimpleData name="SOC">25.13</SimpleData>
		<SimpleData name="TN">0.33</SimpleData>
		<SimpleData name="Mn">58.7</SimpleData>
		<SimpleData name="Cu">0.3</SimpleData>
		<SimpleData name="Zn">4.82</SimpleData>
		<SimpleData name="WHC">16.9</SimpleData>
		<SimpleData name="Sand">59.7</SimpleData>
		<SimpleData name="Silt">20.7</SimpleData>
		<SimpleData name="Clay">19.5</SimpleData>
		<SimpleData name="Al(Ox)">0.08</SimpleData>
		<SimpleData name="Fe(Ox)">0.1</SimpleData>
		<SimpleData name="P">30.97</SimpleData>
		<SimpleData name="K">507</SimpleData>
		<SimpleData name="Ca">3988</SimpleData>
		<SimpleData name="Na">253</SimpleData>
		<SimpleData name="Mg">24</SimpleData>
		<SimpleData name="CEC">18.5</SimpleData>
		<SimpleData name="Elevation">714</SimpleData>
		<SimpleData name="Tm">142</SimpleData>
		<SimpleData name="pp">713</SimpleData>
		<SimpleData name="TvsPP">0.2</SimpleData>
		<SimpleData name="Kdg">15.05</SimpleData>
		<SimpleData name="Kda">3.35</SimpleData>
		<SimpleData name="Kdg_measured">Yes</SimpleData>
		<SimpleData name="Kda_measured">Yes</SimpleData>
		<SimpleData name="Zone (4)">II</SimpleData>
	</SchemaData></ExtendedData>
      <Point><coordinates>-64.2600740238874,-30.957040044207</coordinates></Point>
  </Placemark>
  <Placemark>
	<ExtendedData><SchemaData schemaUrl="#dib_soil_adsorption_kml">
		<SimpleData name="ID_2">249</SimpleData>
		<SimpleData name="X UTM20">377951.96</SimpleData>
		<SimpleData name="Y UTM20">6556394.26</SimpleData>
		<SimpleData name="pH">6.9</SimpleData>
		<SimpleData name="EC">0.13</SimpleData>
		<SimpleData name="SOC">27.61</SimpleData>
		<SimpleData name="TN">0.32</SimpleData>
		<SimpleData name="Mn">68.8</SimpleData>
		<SimpleData name="Cu">0</SimpleData>
		<SimpleData name="Zn">0.39</SimpleData>
		<SimpleData name="WHC">15.1</SimpleData>
		<SimpleData name="Sand">63.5</SimpleData>
		<SimpleData name="Silt">20.5</SimpleData>
		<SimpleData name="Clay">16.1</SimpleData>
		<SimpleData name="Al(Ox)">0.13</SimpleData>
		<SimpleData name="Fe(Ox)">0.08</SimpleData>
		<SimpleData name="P">51.21</SimpleData>
		<SimpleData name="K">234</SimpleData>
		<SimpleData name="Ca">2660</SimpleData>
		<SimpleData name="Na">299</SimpleData>
		<SimpleData name="Mg">486</SimpleData>
		<SimpleData name="CEC">19.4</SimpleData>
		<SimpleData name="Elevation">706</SimpleData>
		<SimpleData name="Tm">148</SimpleData>
		<SimpleData name="pp">717</SimpleData>
		<SimpleData name="TvsPP">0.21</SimpleData>
		<SimpleData name="Kdg">14.97</SimpleData>
		<SimpleData name="Kda">2.97</SimpleData>
		<SimpleData name="Kdg_measured">Yes</SimpleData>
		<SimpleData name="Kda_measured">Yes</SimpleData>
		<SimpleData name="Zone (4)">II</SimpleData>
	</SchemaData></ExtendedData>
      <Point><coordinates>-64.280000050072,-31.1200000308542</coordinates></Point>
  </Placemark>
  <Placemark>
	<ExtendedData><SchemaData schemaUrl="#dib_soil_adsorption_kml">
		<SimpleData name="ID_2">250</SimpleData>
		<SimpleData name="X UTM20">379858.94</SimpleData>
		<SimpleData name="Y UTM20">6542664.31</SimpleData>
		<SimpleData name="pH">7.01</SimpleData>
		<SimpleData name="EC">1.54</SimpleData>
		<SimpleData name="SOC">17.7</SimpleData>
		<SimpleData name="TN">0.19</SimpleData>
		<SimpleData name="Mn">210.54</SimpleData>
		<SimpleData name="Cu">2.33</SimpleData>
		<SimpleData name="Zn">1.92</SimpleData>
		<SimpleData name="WHC">23</SimpleData>
		<SimpleData name="Sand">20.94</SimpleData>
		<SimpleData name="Silt">53.1</SimpleData>
		<SimpleData name="Clay">26.23</SimpleData>
		<SimpleData name="Al(Ox)">.</SimpleData>
		<SimpleData name="Fe(Ox)">.</SimpleData>
		<SimpleData name="P">68.67</SimpleData>
		<SimpleData name="K">851.31</SimpleData>
		<SimpleData name="Ca">2825.43</SimpleData>
		<SimpleData name="Na">250.37</SimpleData>
		<SimpleData name="Mg">402.34</SimpleData>
		<SimpleData name="CEC">22.02</SimpleData>
		<SimpleData name="Elevation">554</SimpleData>
		<SimpleData name="Tm">162</SimpleData>
		<SimpleData name="pp">728</SimpleData>
		<SimpleData name="TvsPP">0.22</SimpleData>
		<SimpleData name="Kdg">.</SimpleData>
		<SimpleData name="Kda">.</SimpleData>
		<SimpleData name="Kdg_measured">No</SimpleData>
		<SimpleData name="Kda_measured">No</SimpleData>
		<SimpleData name="Zone (4)">III</SimpleData>
	</SchemaData></ExtendedData>
      <Point><coordinates>-64.2616460227804,-31.2440519624099</coordinates></Point>
  </Placemark>
  <Placemark>
	<ExtendedData><SchemaData schemaUrl="#dib_soil_adsorption_kml">
		<SimpleData name="ID_2">251</SimpleData>
		<SimpleData name="X UTM20">379912.81</SimpleData>
		<SimpleData name="Y UTM20">6513834.93</SimpleData>
		<SimpleData name="pH">6.9</SimpleData>
		<SimpleData name="EC">0.17</SimpleData>
		<SimpleData name="SOC">17</SimpleData>
		<SimpleData name="TN">0.17</SimpleData>
		<SimpleData name="Mn">186.1</SimpleData>
		<SimpleData name="Cu">2.6</SimpleData>
		<SimpleData name="Zn">1.45</SimpleData>
		<SimpleData name="WHC">25.1</SimpleData>
		<SimpleData name="Sand">9.7</SimpleData>
		<SimpleData name="Silt">60.7</SimpleData>
		<SimpleData name="Clay">29.7</SimpleData>
		<SimpleData name="Al(Ox)">.</SimpleData>
		<SimpleData name="Fe(Ox)">.</SimpleData>
		<SimpleData name="P">46.61</SimpleData>
		<SimpleData name="K">975</SimpleData>
		<SimpleData name="Ca">2860</SimpleData>
		<SimpleData name="Na">299</SimpleData>
		<SimpleData name="Mg">144</SimpleData>
		<SimpleData name="CEC">20.8</SimpleData>
		<SimpleData name="Elevation">508</SimpleData>
		<SimpleData name="Tm">172</SimpleData>
		<SimpleData name="pp">672</SimpleData>
		<SimpleData name="TvsPP">0.26</SimpleData>
		<SimpleData name="Kdg">.</SimpleData>
		<SimpleData name="Kda">.</SimpleData>
		<SimpleData name="Kdg_measured">No</SimpleData>
		<SimpleData name="Kda_measured">No</SimpleData>
		<SimpleData name="Zone (4)">III</SimpleData>
	</SchemaData></ExtendedData>
      <Point><coordinates>-64.2645590161007,-31.5041129621086</coordinates></Point>
  </Placemark>
  <Placemark>
	<ExtendedData><SchemaData schemaUrl="#dib_soil_adsorption_kml">
		<SimpleData name="ID_2">252</SimpleData>
		<SimpleData name="X UTM20">378648.57</SimpleData>
		<SimpleData name="Y UTM20">6496538.18</SimpleData>
		<SimpleData name="pH">7</SimpleData>
		<SimpleData name="EC">0.12</SimpleData>
		<SimpleData name="SOC">18.56</SimpleData>
		<SimpleData name="TN">0.17</SimpleData>
		<SimpleData name="Mn">204.4</SimpleData>
		<SimpleData name="Cu">1.7</SimpleData>
		<SimpleData name="Zn">1.1</SimpleData>
		<SimpleData name="WHC">26.8</SimpleData>
		<SimpleData name="Sand">5.4</SimpleData>
		<SimpleData name="Silt">67.4</SimpleData>
		<SimpleData name="Clay">27.2</SimpleData>
		<SimpleData name="Al(Ox)">0.13</SimpleData>
		<SimpleData name="Fe(Ox)">0.08</SimpleData>
		<SimpleData name="P">65.73</SimpleData>
		<SimpleData name="K">975</SimpleData>
		<SimpleData name="Ca">3148</SimpleData>
		<SimpleData name="Na">368</SimpleData>
		<SimpleData name="Mg">168</SimpleData>
		<SimpleData name="CEC">22.9</SimpleData>
		<SimpleData name="Elevation">477</SimpleData>
		<SimpleData name="Tm">173</SimpleData>
		<SimpleData name="pp">682</SimpleData>
		<SimpleData name="TvsPP">0.25</SimpleData>
		<SimpleData name="Kdg">57.47</SimpleData>
		<SimpleData name="Kda">1.95</SimpleData>
		<SimpleData name="Kdg_measured">Yes</SimpleData>
		<SimpleData name="Kda_measured">Yes</SimpleData>
		<SimpleData name="Zone (4)">III</SimpleData>
	</SchemaData></ExtendedData>
      <Point><coordinates>-64.2800000322277,-31.66000002724</coordinates></Point>
  </Placemark>
  <Placemark>
	<ExtendedData><SchemaData schemaUrl="#dib_soil_adsorption_kml">
		<SimpleData name="ID_2">253</SimpleData>
		<SimpleData name="X UTM20">378883.18</SimpleData>
		<SimpleData name="Y UTM20">6476585.09</SimpleData>
		<SimpleData name="pH">7.1</SimpleData>
		<SimpleData name="EC">0.13</SimpleData>
		<SimpleData name="SOC">18.66</SimpleData>
		<SimpleData name="TN">0.14</SimpleData>
		<SimpleData name="Mn">210.6</SimpleData>
		<SimpleData name="Cu">2.2</SimpleData>
		<SimpleData name="Zn">0.22</SimpleData>
		<SimpleData name="WHC">23.1</SimpleData>
		<SimpleData name="Sand">18.9</SimpleData>
		<SimpleData name="Silt">54.9</SimpleData>
		<SimpleData name="Clay">26.2</SimpleData>
		<SimpleData name="Al(Ox)">0.13</SimpleData>
		<SimpleData name="Fe(Ox)">0.06</SimpleData>
		<SimpleData name="P">22.49</SimpleData>
		<SimpleData name="K">819</SimpleData>
		<SimpleData name="Ca">2984</SimpleData>
		<SimpleData name="Na">345</SimpleData>
		<SimpleData name="Mg">361.2</SimpleData>
		<SimpleData name="CEC">21.1</SimpleData>
		<SimpleData name="Elevation">457</SimpleData>
		<SimpleData name="Tm">172</SimpleData>
		<SimpleData name="pp">690</SimpleData>
		<SimpleData name="TvsPP">0.25</SimpleData>
		<SimpleData name="Kdg">46.65</SimpleData>
		<SimpleData name="Kda">1.63</SimpleData>
		<SimpleData name="Kdg_measured">Yes</SimpleData>
		<SimpleData name="Kda_measured">Yes</SimpleData>
		<SimpleData name="Zone (4)">III</SimpleData>
	</SchemaData></ExtendedData>
      <Point><coordinates>-64.2799999533272,-31.8399999808483</coordinates></Point>
  </Placemark>
  <Placemark>
	<ExtendedData><SchemaData schemaUrl="#dib_soil_adsorption_kml">
		<SimpleData name="ID_2">254</SimpleData>
		<SimpleData name="X UTM20">373300.19</SimpleData>
		<SimpleData name="Y UTM20">6454148.92</SimpleData>
		<SimpleData name="pH">7.2</SimpleData>
		<SimpleData name="EC">0.11</SimpleData>
		<SimpleData name="SOC">18.91</SimpleData>
		<SimpleData name="TN">0.14</SimpleData>
		<SimpleData name="Mn">171.7</SimpleData>
		<SimpleData name="Cu">1.6</SimpleData>
		<SimpleData name="Zn">0.1</SimpleData>
		<SimpleData name="WHC">20.8</SimpleData>
		<SimpleData name="Sand">15.6</SimpleData>
		<SimpleData name="Silt">59.8</SimpleData>
		<SimpleData name="Clay">24.7</SimpleData>
		<SimpleData name="Al(Ox)">.</SimpleData>
		<SimpleData name="Fe(Ox)">.</SimpleData>
		<SimpleData name="P">47.63</SimpleData>
		<SimpleData name="K">663</SimpleData>
		<SimpleData name="Ca">2970</SimpleData>
		<SimpleData name="Na">322</SimpleData>
		<SimpleData name="Mg">355.2</SimpleData>
		<SimpleData name="CEC">20.7</SimpleData>
		<SimpleData name="Elevation">560</SimpleData>
		<SimpleData name="Tm">165</SimpleData>
		<SimpleData name="pp">673</SimpleData>
		<SimpleData name="TvsPP">0.25</SimpleData>
		<SimpleData name="Kdg">.</SimpleData>
		<SimpleData name="Kda">.</SimpleData>
		<SimpleData name="Kdg_measured">No</SimpleData>
		<SimpleData name="Kda_measured">No</SimpleData>
		<SimpleData name="Zone (4)">II</SimpleData>
	</SchemaData></ExtendedData>
      <Point><coordinates>-64.3419270508468,-32.041753981435</coordinates></Point>
  </Placemark>
  <Placemark>
	<ExtendedData><SchemaData schemaUrl="#dib_soil_adsorption_kml">
		<SimpleData name="ID_2">255</SimpleData>
		<SimpleData name="X UTM20">379355.97</SimpleData>
		<SimpleData name="Y UTM20">6436677.28</SimpleData>
		<SimpleData name="pH">7.1</SimpleData>
		<SimpleData name="EC">0.13</SimpleData>
		<SimpleData name="SOC">17.43</SimpleData>
		<SimpleData name="TN">0.15</SimpleData>
		<SimpleData name="Mn">258.1</SimpleData>
		<SimpleData name="Cu">2.6</SimpleData>
		<SimpleData name="Zn">0.54</SimpleData>
		<SimpleData name="WHC">26.5</SimpleData>
		<SimpleData name="Sand">21.1</SimpleData>
		<SimpleData name="Silt">53.6</SimpleData>
		<SimpleData name="Clay">25.3</SimpleData>
		<SimpleData name="Al(Ox)">.</SimpleData>
		<SimpleData name="Fe(Ox)">.</SimpleData>
		<SimpleData name="P">20.24</SimpleData>
		<SimpleData name="K">780</SimpleData>
		<SimpleData name="Ca">4114</SimpleData>
		<SimpleData name="Na">299</SimpleData>
		<SimpleData name="Mg">588</SimpleData>
		<SimpleData name="CEC">23.5</SimpleData>
		<SimpleData name="Elevation">434</SimpleData>
		<SimpleData name="Tm">168</SimpleData>
		<SimpleData name="pp">714</SimpleData>
		<SimpleData name="TvsPP">0.24</SimpleData>
		<SimpleData name="Kdg">.</SimpleData>
		<SimpleData name="Kda">.</SimpleData>
		<SimpleData name="Kdg_measured">No</SimpleData>
		<SimpleData name="Kda_measured">No</SimpleData>
		<SimpleData name="Zone (4)">III</SimpleData>
	</SchemaData></ExtendedData>
      <Point><coordinates>-64.2799999703767,-32.2000000405714</coordinates></Point>
  </Placemark>
  <Placemark>
	<ExtendedData><SchemaData schemaUrl="#dib_soil_adsorption_kml">
		<SimpleData name="ID_2">256</SimpleData>
		<SimpleData name="X UTM20">376539.45</SimpleData>
		<SimpleData name="Y UTM20">6419165.35</SimpleData>
		<SimpleData name="pH">7.1</SimpleData>
		<SimpleData name="EC">0.04</SimpleData>
		<SimpleData name="SOC">3.2</SimpleData>
		<SimpleData name="TN">0.04</SimpleData>
		<SimpleData name="Mn">47.3</SimpleData>
		<SimpleData name="Cu">0</SimpleData>
		<SimpleData name="Zn">0.01</SimpleData>
		<SimpleData name="WHC">6.3</SimpleData>
		<SimpleData name="Sand">77.4</SimpleData>
		<SimpleData name="Silt">15.8</SimpleData>
		<SimpleData name="Clay">6.7</SimpleData>
		<SimpleData name="Al(Ox)">.</SimpleData>
		<SimpleData name="Fe(Ox)">.</SimpleData>
		<SimpleData name="P">13.8</SimpleData>
		<SimpleData name="K">195</SimpleData>
		<SimpleData name="Ca">780</SimpleData>
		<SimpleData name="Na">230</SimpleData>
		<SimpleData name="Mg">103.2</SimpleData>
		<SimpleData name="CEC">5.3</SimpleData>
		<SimpleData name="Elevation">576</SimpleData>
		<SimpleData name="Tm">162</SimpleData>
		<SimpleData name="pp">707</SimpleData>
		<SimpleData name="TvsPP">0.23</SimpleData>
		<SimpleData name="Kdg">.</SimpleData>
		<SimpleData name="Kda">.</SimpleData>
		<SimpleData name="Kdg_measured">No</SimpleData>
		<SimpleData name="Kda_measured">No</SimpleData>
		<SimpleData name="Zone (4)">IV</SimpleData>
	</SchemaData></ExtendedData>
      <Point><coordinates>-64.3121480476931,-32.3576349621301</coordinates></Point>
  </Placemark>
  <Placemark>
	<ExtendedData><SchemaData schemaUrl="#dib_soil_adsorption_kml">
		<SimpleData name="ID_2">257</SimpleData>
		<SimpleData name="X UTM20">374614.17</SimpleData>
		<SimpleData name="Y UTM20">6394682.13</SimpleData>
		<SimpleData name="pH">7.4</SimpleData>
		<SimpleData name="EC">0.1</SimpleData>
		<SimpleData name="SOC">13.09</SimpleData>
		<SimpleData name="TN">0.11</SimpleData>
		<SimpleData name="Mn">94.8</SimpleData>
		<SimpleData name="Cu">1</SimpleData>
		<SimpleData name="Zn">0.01</SimpleData>
		<SimpleData name="WHC">15.9</SimpleData>
		<SimpleData name="Sand">51.5</SimpleData>
		<SimpleData name="Silt">36.1</SimpleData>
		<SimpleData name="Clay">12.4</SimpleData>
		<SimpleData name="Al(Ox)">.</SimpleData>
		<SimpleData name="Fe(Ox)">.</SimpleData>
		<SimpleData name="P">12.16</SimpleData>
		<SimpleData name="K">585</SimpleData>
		<SimpleData name="Ca">2500</SimpleData>
		<SimpleData name="Na">299</SimpleData>
		<SimpleData name="Mg">266.4</SimpleData>
		<SimpleData name="CEC">13.9</SimpleData>
		<SimpleData name="Elevation">657</SimpleData>
		<SimpleData name="Tm">159</SimpleData>
		<SimpleData name="pp">739</SimpleData>
		<SimpleData name="TvsPP">0.22</SimpleData>
		<SimpleData name="Kdg">.</SimpleData>
		<SimpleData name="Kda">1.76</SimpleData>
		<SimpleData name="Kdg_measured">No</SimpleData>
		<SimpleData name="Kda_measured">Yes</SimpleData>
		<SimpleData name="Zone (4)">IV</SimpleData>
	</SchemaData></ExtendedData>
      <Point><coordinates>-64.3358620008239,-32.5782270339211</coordinates></Point>
  </Placemark>
  <Placemark>
	<ExtendedData><SchemaData schemaUrl="#dib_soil_adsorption_kml">
		<SimpleData name="ID_2">258</SimpleData>
		<SimpleData name="X UTM20">378122.04</SimpleData>
		<SimpleData name="Y UTM20">6374188.83</SimpleData>
		<SimpleData name="pH">7.4</SimpleData>
		<SimpleData name="EC">0.07</SimpleData>
		<SimpleData name="SOC">9.67</SimpleData>
		<SimpleData name="TN">0.09</SimpleData>
		<SimpleData name="Mn">69.7</SimpleData>
		<SimpleData name="Cu">0.4</SimpleData>
		<SimpleData name="Zn">0.01</SimpleData>
		<SimpleData name="WHC">11</SimpleData>
		<SimpleData name="Sand">68.4</SimpleData>
		<SimpleData name="Silt">23.1</SimpleData>
		<SimpleData name="Clay">8.5</SimpleData>
		<SimpleData name="Al(Ox)">.</SimpleData>
		<SimpleData name="Fe(Ox)">.</SimpleData>
		<SimpleData name="P">42.73</SimpleData>
		<SimpleData name="K">624</SimpleData>
		<SimpleData name="Ca">1488</SimpleData>
		<SimpleData name="Na">4.6</SimpleData>
		<SimpleData name="Mg">252</SimpleData>
		<SimpleData name="CEC">11.12</SimpleData>
		<SimpleData name="Elevation">529</SimpleData>
		<SimpleData name="Tm">164</SimpleData>
		<SimpleData name="pp">772</SimpleData>
		<SimpleData name="TvsPP">0.21</SimpleData>
		<SimpleData name="Kdg">.</SimpleData>
		<SimpleData name="Kda">1.56</SimpleData>
		<SimpleData name="Kdg_measured">No</SimpleData>
		<SimpleData name="Kda_measured">Yes</SimpleData>
		<SimpleData name="Zone (4)">IV</SimpleData>
	</SchemaData></ExtendedData>
      <Point><coordinates>-64.3011739895028,-32.7634380301743</coordinates></Point>
  </Placemark>
  <Placemark>
	<ExtendedData><SchemaData schemaUrl="#dib_soil_adsorption_kml">
		<SimpleData name="ID_2">259</SimpleData>
		<SimpleData name="X UTM20">371612.33</SimpleData>
		<SimpleData name="Y UTM20">6361512.93</SimpleData>
		<SimpleData name="pH">6.4</SimpleData>
		<SimpleData name="EC">0.09</SimpleData>
		<SimpleData name="SOC">16.39</SimpleData>
		<SimpleData name="TN">0.13</SimpleData>
		<SimpleData name="Mn">89.9</SimpleData>
		<SimpleData name="Cu">1.1</SimpleData>
		<SimpleData name="Zn">1.01</SimpleData>
		<SimpleData name="WHC">18.9</SimpleData>
		<SimpleData name="Sand">47.1</SimpleData>
		<SimpleData name="Silt">40</SimpleData>
		<SimpleData name="Clay">12.9</SimpleData>
		<SimpleData name="Al(Ox)">.</SimpleData>
		<SimpleData name="Fe(Ox)">.</SimpleData>
		<SimpleData name="P">11.96</SimpleData>
		<SimpleData name="K">897</SimpleData>
		<SimpleData name="Ca">1960</SimpleData>
		<SimpleData name="Na">253</SimpleData>
		<SimpleData name="Mg">435.6</SimpleData>
		<SimpleData name="CEC">15.6</SimpleData>
		<SimpleData name="Elevation">520</SimpleData>
		<SimpleData name="Tm">165</SimpleData>
		<SimpleData name="pp">779</SimpleData>
		<SimpleData name="TvsPP">0.21</SimpleData>
		<SimpleData name="Kdg">.</SimpleData>
		<SimpleData name="Kda">2.35</SimpleData>
		<SimpleData name="Kdg_measured">No</SimpleData>
		<SimpleData name="Kda_measured">Yes</SimpleData>
		<SimpleData name="Zone (4)">IV</SimpleData>
	</SchemaData></ExtendedData>
      <Point><coordinates>-64.3724119579479,-32.8770089892277</coordinates></Point>
  </Placemark>
  <Placemark>
	<ExtendedData><SchemaData schemaUrl="#dib_soil_adsorption_kml">
		<SimpleData name="ID_2">260</SimpleData>
		<SimpleData name="X UTM20">383588.56</SimpleData>
		<SimpleData name="Y UTM20">6341232.69</SimpleData>
		<SimpleData name="pH">6.5</SimpleData>
		<SimpleData name="EC">0.21</SimpleData>
		<SimpleData name="SOC">25</SimpleData>
		<SimpleData name="TN">0.24</SimpleData>
		<SimpleData name="Mn">187.6</SimpleData>
		<SimpleData name="Cu">1.9</SimpleData>
		<SimpleData name="Zn">4.71</SimpleData>
		<SimpleData name="WHC">23.9</SimpleData>
		<SimpleData name="Sand">30.8</SimpleData>
		<SimpleData name="Silt">41.7</SimpleData>
		<SimpleData name="Clay">27.5</SimpleData>
		<SimpleData name="Al(Ox)">.</SimpleData>
		<SimpleData name="Fe(Ox)">.</SimpleData>
		<SimpleData name="P">69.41</SimpleData>
		<SimpleData name="K">1131</SimpleData>
		<SimpleData name="Ca">3228</SimpleData>
		<SimpleData name="Na">322</SimpleData>
		<SimpleData name="Mg">637.2</SimpleData>
		<SimpleData name="CEC">22.5</SimpleData>
		<SimpleData name="Elevation">420</SimpleData>
		<SimpleData name="Tm">169</SimpleData>
		<SimpleData name="pp">820</SimpleData>
		<SimpleData name="TvsPP">0.21</SimpleData>
		<SimpleData name="Kdg">.</SimpleData>
		<SimpleData name="Kda">.</SimpleData>
		<SimpleData name="Kdg_measured">No</SimpleData>
		<SimpleData name="Kda_measured">No</SimpleData>
		<SimpleData name="Zone (4)">III</SimpleData>
	</SchemaData></ExtendedData>
      <Point><coordinates>-64.2469859546891,-33.0612410444227</coordinates></Point>
  </Placemark>
  <Placemark>
	<ExtendedData><SchemaData schemaUrl="#dib_soil_adsorption_kml">
		<SimpleData name="ID_2">261</SimpleData>
		<SimpleData name="X UTM20">374332.38</SimpleData>
		<SimpleData name="Y UTM20">6317590.17</SimpleData>
		<SimpleData name="pH">6.4</SimpleData>
		<SimpleData name="EC">0.1</SimpleData>
		<SimpleData name="SOC">14.2</SimpleData>
		<SimpleData name="TN">0.13</SimpleData>
		<SimpleData name="Mn">112.6</SimpleData>
		<SimpleData name="Cu">2.1</SimpleData>
		<SimpleData name="Zn">1.81</SimpleData>
		<SimpleData name="WHC">18.7</SimpleData>
		<SimpleData name="Sand">49.1</SimpleData>
		<SimpleData name="Silt">31.9</SimpleData>
		<SimpleData name="Clay">19</SimpleData>
		<SimpleData name="Al(Ox)">.</SimpleData>
		<SimpleData name="Fe(Ox)">.</SimpleData>
		<SimpleData name="P">39.97</SimpleData>
		<SimpleData name="K">897</SimpleData>
		<SimpleData name="Ca">1740</SimpleData>
		<SimpleData name="Na">276</SimpleData>
		<SimpleData name="Mg">444</SimpleData>
		<SimpleData name="CEC">16.5</SimpleData>
		<SimpleData name="Elevation">385</SimpleData>
		<SimpleData name="Tm">170</SimpleData>
		<SimpleData name="pp">804</SimpleData>
		<SimpleData name="TvsPP">0.21</SimpleData>
		<SimpleData name="Kdg">.</SimpleData>
		<SimpleData name="Kda">2.44</SimpleData>
		<SimpleData name="Kdg_measured">No</SimpleData>
		<SimpleData name="Kda_measured">Yes</SimpleData>
		<SimpleData name="Zone (4)">III</SimpleData>
	</SchemaData></ExtendedData>
      <Point><coordinates>-64.3493770192355,-33.2734099908579</coordinates></Point>
  </Placemark>
  <Placemark>
	<ExtendedData><SchemaData schemaUrl="#dib_soil_adsorption_kml">
		<SimpleData name="ID_2">262</SimpleData>
		<SimpleData name="X UTM20">381632.96</SimpleData>
		<SimpleData name="Y UTM20">6292313.34</SimpleData>
		<SimpleData name="pH">6.7</SimpleData>
		<SimpleData name="EC">0.08</SimpleData>
		<SimpleData name="SOC">9.29</SimpleData>
		<SimpleData name="TN">0.08</SimpleData>
		<SimpleData name="Mn">98.3</SimpleData>
		<SimpleData name="Cu">0.1</SimpleData>
		<SimpleData name="Zn">0.76</SimpleData>
		<SimpleData name="WHC">10</SimpleData>
		<SimpleData name="Sand">63.4</SimpleData>
		<SimpleData name="Silt">26.4</SimpleData>
		<SimpleData name="Clay">10.2</SimpleData>
		<SimpleData name="Al(Ox)">.</SimpleData>
		<SimpleData name="Fe(Ox)">.</SimpleData>
		<SimpleData name="P">81.67</SimpleData>
		<SimpleData name="K">780</SimpleData>
		<SimpleData name="Ca">800</SimpleData>
		<SimpleData name="Na">299</SimpleData>
		<SimpleData name="Mg">132</SimpleData>
		<SimpleData name="CEC">9.1</SimpleData>
		<SimpleData name="Elevation">290</SimpleData>
		<SimpleData name="Tm">171</SimpleData>
		<SimpleData name="pp">787</SimpleData>
		<SimpleData name="TvsPP">0.22</SimpleData>
		<SimpleData name="Kdg">.</SimpleData>
		<SimpleData name="Kda">1.54</SimpleData>
		<SimpleData name="Kdg_measured">No</SimpleData>
		<SimpleData name="Kda_measured">Yes</SimpleData>
		<SimpleData name="Zone (4)">IV</SimpleData>
	</SchemaData></ExtendedData>
      <Point><coordinates>-64.2743249709814,-33.5021719780929</coordinates></Point>
  </Placemark>
  <Placemark>
	<ExtendedData><SchemaData schemaUrl="#dib_soil_adsorption_kml">
		<SimpleData name="ID_2">263</SimpleData>
		<SimpleData name="X UTM20">384813.95</SimpleData>
		<SimpleData name="Y UTM20">6282947.56</SimpleData>
		<SimpleData name="pH">6.5</SimpleData>
		<SimpleData name="EC">0.13</SimpleData>
		<SimpleData name="SOC">9.39</SimpleData>
		<SimpleData name="TN">0.1</SimpleData>
		<SimpleData name="Mn">59.2</SimpleData>
		<SimpleData name="Cu">0.6</SimpleData>
		<SimpleData name="Zn">2.6</SimpleData>
		<SimpleData name="WHC">8.7</SimpleData>
		<SimpleData name="Sand">76.2</SimpleData>
		<SimpleData name="Silt">15.2</SimpleData>
		<SimpleData name="Clay">8.6</SimpleData>
		<SimpleData name="Al(Ox)">.</SimpleData>
		<SimpleData name="Fe(Ox)">.</SimpleData>
		<SimpleData name="P">79.53</SimpleData>
		<SimpleData name="K">624</SimpleData>
		<SimpleData name="Ca">766</SimpleData>
		<SimpleData name="Na">11.5</SimpleData>
		<SimpleData name="Mg">253.2</SimpleData>
		<SimpleData name="CEC">10.14</SimpleData>
		<SimpleData name="Elevation">272</SimpleData>
		<SimpleData name="Tm">172</SimpleData>
		<SimpleData name="pp">780</SimpleData>
		<SimpleData name="TvsPP">0.22</SimpleData>
		<SimpleData name="Kdg">.</SimpleData>
		<SimpleData name="Kda">.</SimpleData>
		<SimpleData name="Kdg_measured">No</SimpleData>
		<SimpleData name="Kda_measured">No</SimpleData>
		<SimpleData name="Zone (4)">IV</SimpleData>
	</SchemaData></ExtendedData>
      <Point><coordinates>-64.2412929747308,-33.5869750442725</coordinates></Point>
  </Placemark>
  <Placemark>
	<ExtendedData><SchemaData schemaUrl="#dib_soil_adsorption_kml">
		<SimpleData name="ID_2">264</SimpleData>
		<SimpleData name="X UTM20">377971.74</SimpleData>
		<SimpleData name="Y UTM20">6258673.41</SimpleData>
		<SimpleData name="pH">6.3</SimpleData>
		<SimpleData name="EC">0.14</SimpleData>
		<SimpleData name="SOC">11.1</SimpleData>
		<SimpleData name="TN">0.09</SimpleData>
		<SimpleData name="Mn">59.2</SimpleData>
		<SimpleData name="Cu">0.5</SimpleData>
		<SimpleData name="Zn">1.26</SimpleData>
		<SimpleData name="WHC">8.9</SimpleData>
		<SimpleData name="Sand">76.1</SimpleData>
		<SimpleData name="Silt">11.5</SimpleData>
		<SimpleData name="Clay">12.4</SimpleData>
		<SimpleData name="Al(Ox)">0.07</SimpleData>
		<SimpleData name="Fe(Ox)">0.07</SimpleData>
		<SimpleData name="P">160.9</SimpleData>
		<SimpleData name="K">702</SimpleData>
		<SimpleData name="Ca">1748</SimpleData>
		<SimpleData name="Na">46</SimpleData>
		<SimpleData name="Mg">147.6</SimpleData>
		<SimpleData name="CEC">10.7</SimpleData>
		<SimpleData name="Elevation">232</SimpleData>
		<SimpleData name="Tm">171</SimpleData>
		<SimpleData name="pp">755</SimpleData>
		<SimpleData name="TvsPP">0.23</SimpleData>
		<SimpleData name="Kdg">6.19</SimpleData>
		<SimpleData name="Kda">.</SimpleData>
		<SimpleData name="Kdg_measured">Yes</SimpleData>
		<SimpleData name="Kda_measured">No</SimpleData>
		<SimpleData name="Zone (4)">IV</SimpleData>
	</SchemaData></ExtendedData>
      <Point><coordinates>-64.3183500357776,-33.8050929753619</coordinates></Point>
  </Placemark>
  <Placemark>
	<ExtendedData><SchemaData schemaUrl="#dib_soil_adsorption_kml">
		<SimpleData name="ID_2">265</SimpleData>
		<SimpleData name="X UTM20">378353.93</SimpleData>
		<SimpleData name="Y UTM20">6241497.3</SimpleData>
		<SimpleData name="pH">6.2</SimpleData>
		<SimpleData name="EC">0.1</SimpleData>
		<SimpleData name="SOC">8.48</SimpleData>
		<SimpleData name="TN">0.1</SimpleData>
		<SimpleData name="Mn">64.4</SimpleData>
		<SimpleData name="Cu">1</SimpleData>
		<SimpleData name="Zn">0.56</SimpleData>
		<SimpleData name="WHC">10.2</SimpleData>
		<SimpleData name="Sand">67.9</SimpleData>
		<SimpleData name="Silt">18.8</SimpleData>
		<SimpleData name="Clay">13.3</SimpleData>
		<SimpleData name="Al(Ox)">0.08</SimpleData>
		<SimpleData name="Fe(Ox)">0.08</SimpleData>
		<SimpleData name="P">40.99</SimpleData>
		<SimpleData name="K">663</SimpleData>
		<SimpleData name="Ca">1456</SimpleData>
		<SimpleData name="Na">253</SimpleData>
		<SimpleData name="Mg">422.4</SimpleData>
		<SimpleData name="CEC">8.3</SimpleData>
		<SimpleData name="Elevation">219</SimpleData>
		<SimpleData name="Tm">171</SimpleData>
		<SimpleData name="pp">739</SimpleData>
		<SimpleData name="TvsPP">0.23</SimpleData>
		<SimpleData name="Kdg">12.01</SimpleData>
		<SimpleData name="Kda">.</SimpleData>
		<SimpleData name="Kdg_measured">Yes</SimpleData>
		<SimpleData name="Kda_measured">No</SimpleData>
		<SimpleData name="Zone (4)">IV</SimpleData>
	</SchemaData></ExtendedData>
      <Point><coordinates>-64.3165990134659,-33.9600090029742</coordinates></Point>
  </Placemark>
  <Placemark>
	<ExtendedData><SchemaData schemaUrl="#dib_soil_adsorption_kml">
		<SimpleData name="ID_2">266</SimpleData>
		<SimpleData name="X UTM20">385668.46</SimpleData>
		<SimpleData name="Y UTM20">6223914.94</SimpleData>
		<SimpleData name="pH">6</SimpleData>
		<SimpleData name="EC">0.11</SimpleData>
		<SimpleData name="SOC">9.76</SimpleData>
		<SimpleData name="TN">0.08</SimpleData>
		<SimpleData name="Mn">68.4</SimpleData>
		<SimpleData name="Cu">1.1</SimpleData>
		<SimpleData name="Zn">0.61</SimpleData>
		<SimpleData name="WHC">10.1</SimpleData>
		<SimpleData name="Sand">71.4</SimpleData>
		<SimpleData name="Silt">15.6</SimpleData>
		<SimpleData name="Clay">13</SimpleData>
		<SimpleData name="Al(Ox)">0.07</SimpleData>
		<SimpleData name="Fe(Ox)">0.08</SimpleData>
		<SimpleData name="P">37.11</SimpleData>
		<SimpleData name="K">507</SimpleData>
		<SimpleData name="Ca">1524</SimpleData>
		<SimpleData name="Na">299</SimpleData>
		<SimpleData name="Mg">196.8</SimpleData>
		<SimpleData name="CEC">11.8</SimpleData>
		<SimpleData name="Elevation">199</SimpleData>
		<SimpleData name="Tm">170</SimpleData>
		<SimpleData name="pp">731</SimpleData>
		<SimpleData name="TvsPP">0.23</SimpleData>
		<SimpleData name="Kdg">13.91</SimpleData>
		<SimpleData name="Kda">1.03</SimpleData>
		<SimpleData name="Kdg_measured">Yes</SimpleData>
		<SimpleData name="Kda_measured">Yes</SimpleData>
		<SimpleData name="Zone (4)">IV</SimpleData>
	</SchemaData></ExtendedData>
      <Point><coordinates>-64.2397539922207,-34.1193660008027</coordinates></Point>
  </Placemark>
  <Placemark>
	<ExtendedData><SchemaData schemaUrl="#dib_soil_adsorption_kml">
		<SimpleData name="ID_2">267</SimpleData>
		<SimpleData name="X UTM20">372920.76</SimpleData>
		<SimpleData name="Y UTM20">6201697.05</SimpleData>
		<SimpleData name="pH">6.6</SimpleData>
		<SimpleData name="EC">0.09</SimpleData>
		<SimpleData name="SOC">8.07</SimpleData>
		<SimpleData name="TN">0.07</SimpleData>
		<SimpleData name="Mn">35.2</SimpleData>
		<SimpleData name="Cu">0.8</SimpleData>
		<SimpleData name="Zn">0.46</SimpleData>
		<SimpleData name="WHC">9.7</SimpleData>
		<SimpleData name="Sand">77.5</SimpleData>
		<SimpleData name="Silt">10.7</SimpleData>
		<SimpleData name="Clay">11.8</SimpleData>
		<SimpleData name="Al(Ox)">0.07</SimpleData>
		<SimpleData name="Fe(Ox)">0.07</SimpleData>
		<SimpleData name="P">40.58</SimpleData>
		<SimpleData name="K">585</SimpleData>
		<SimpleData name="Ca">1902</SimpleData>
		<SimpleData name="Na">23</SimpleData>
		<SimpleData name="Mg">33.6</SimpleData>
		<SimpleData name="CEC">10.4</SimpleData>
		<SimpleData name="Elevation">209</SimpleData>
		<SimpleData name="Tm">170</SimpleData>
		<SimpleData name="pp">696</SimpleData>
		<SimpleData name="TvsPP">0.24</SimpleData>
		<SimpleData name="Kdg">8.53</SimpleData>
		<SimpleData name="Kda">0.99</SimpleData>
		<SimpleData name="Kdg_measured">Yes</SimpleData>
		<SimpleData name="Kda_measured">Yes</SimpleData>
		<SimpleData name="Zone (4)">IV</SimpleData>
	</SchemaData></ExtendedData>
      <Point><coordinates>-64.3812160136499,-34.3182089965153</coordinates></Point>
  </Placemark>
  <Placemark>
	<ExtendedData><SchemaData schemaUrl="#dib_soil_adsorption_kml">
		<SimpleData name="ID_2">268</SimpleData>
		<SimpleData name="X UTM20">373822.74</SimpleData>
		<SimpleData name="Y UTM20">6168505.49</SimpleData>
		<SimpleData name="pH">6.7</SimpleData>
		<SimpleData name="EC">0.13</SimpleData>
		<SimpleData name="SOC">8.96</SimpleData>
		<SimpleData name="TN">0.09</SimpleData>
		<SimpleData name="Mn">94.9</SimpleData>
		<SimpleData name="Cu">1.5</SimpleData>
		<SimpleData name="Zn">0.32</SimpleData>
		<SimpleData name="WHC">12.7</SimpleData>
		<SimpleData name="Sand">86.1</SimpleData>
		<SimpleData name="Silt">10.6</SimpleData>
		<SimpleData name="Clay">3.3</SimpleData>
		<SimpleData name="Al(Ox)">.</SimpleData>
		<SimpleData name="Fe(Ox)">.</SimpleData>
		<SimpleData name="P">35.69</SimpleData>
		<SimpleData name="K">936</SimpleData>
		<SimpleData name="Ca">1140</SimpleData>
		<SimpleData name="Na">299</SimpleData>
		<SimpleData name="Mg">258</SimpleData>
		<SimpleData name="CEC">10.2</SimpleData>
		<SimpleData name="Elevation">177</SimpleData>
		<SimpleData name="Tm">169</SimpleData>
		<SimpleData name="pp">669</SimpleData>
		<SimpleData name="TvsPP">0.25</SimpleData>
		<SimpleData name="Kdg">.</SimpleData>
		<SimpleData name="Kda">.</SimpleData>
		<SimpleData name="Kdg_measured">No</SimpleData>
		<SimpleData name="Kda_measured">No</SimpleData>
		<SimpleData name="Zone (4)">IV</SimpleData>
	</SchemaData></ExtendedData>
      <Point><coordinates>-64.3763190361826,-34.6175619829072</coordinates></Point>
  </Placemark>
  <Placemark>
	<ExtendedData><SchemaData schemaUrl="#dib_soil_adsorption_kml">
		<SimpleData name="ID_2">269</SimpleData>
		<SimpleData name="X UTM20">374283.45</SimpleData>
		<SimpleData name="Y UTM20">6155857.43</SimpleData>
		<SimpleData name="pH">6.8</SimpleData>
		<SimpleData name="EC">0.12</SimpleData>
		<SimpleData name="SOC">8.26</SimpleData>
		<SimpleData name="TN">0.07</SimpleData>
		<SimpleData name="Mn">62.7</SimpleData>
		<SimpleData name="Cu">1.4</SimpleData>
		<SimpleData name="Zn">0.01</SimpleData>
		<SimpleData name="WHC">11.4</SimpleData>
		<SimpleData name="Sand">74.3</SimpleData>
		<SimpleData name="Silt">17.6</SimpleData>
		<SimpleData name="Clay">8.2</SimpleData>
		<SimpleData name="Al(Ox)">.</SimpleData>
		<SimpleData name="Fe(Ox)">.</SimpleData>
		<SimpleData name="P">35.32</SimpleData>
		<SimpleData name="K">780</SimpleData>
		<SimpleData name="Ca">1120</SimpleData>
		<SimpleData name="Na">299</SimpleData>
		<SimpleData name="Mg">255.6</SimpleData>
		<SimpleData name="CEC">9.7</SimpleData>
		<SimpleData name="Elevation">185</SimpleData>
		<SimpleData name="Tm">169</SimpleData>
		<SimpleData name="pp">663</SimpleData>
		<SimpleData name="TvsPP">0.25</SimpleData>
		<SimpleData name="Kdg">.</SimpleData>
		<SimpleData name="Kda">.</SimpleData>
		<SimpleData name="Kdg_measured">No</SimpleData>
		<SimpleData name="Kda_measured">No</SimpleData>
		<SimpleData name="Zone (4)">IV</SimpleData>
	</SchemaData></ExtendedData>
      <Point><coordinates>-64.3731759613254,-34.7316450144537</coordinates></Point>
  </Placemark>
  <Placemark>
	<ExtendedData><SchemaData schemaUrl="#dib_soil_adsorption_kml">
		<SimpleData name="ID_2">270</SimpleData>
		<SimpleData name="X UTM20">379627.02</SimpleData>
		<SimpleData name="Y UTM20">6134719.16</SimpleData>
		<SimpleData name="pH">7.7</SimpleData>
		<SimpleData name="EC">0.19</SimpleData>
		<SimpleData name="SOC">8.82</SimpleData>
		<SimpleData name="TN">0.1</SimpleData>
[truncated: 157,499 more chars]
